# Supplementary material for: Comparative analysis of CDR3 regions in paired human αβ CD8 T cells
Source: FEBS Open Bio. 2019 Jul 12;9(8):1450–9. doi: 10.1002/2211-5463.12690 (PMC6668380; doi:10.1002/2211-5463.12690)
Supplement: Supplementary file 5 — Table S1. Sample sequence in this study analyzed by IMGT (n = 776). Table S2. Amino acids of the CDR3 alpha chain (n = 776). Table S3. Amino acids of the CDR3 beta chain (n = 776). Table S4. Biochemical properties of amino acids for both the alpha and beta chains (n = 776). Table S5. The sum of CDR3 length in alpha and beta chains from experimental and predicted results. [file FEB4-9-1450-s005.xlsx]

## Sheet: Table S1
Sample number	Sequence ID	V-GENE and allele	J-GENE and allele	JUNCTION	3'V-REGION	P3'V	N-REGION	P5'J	5'J-REGION	JUNCTION-nt nb	3'V-REGION-nt nb	P3'V-nt nb	N-REGION-nt nb	P5'J-nt nb	5'J-REGION-nt nb	3'V-REGION trimmed-nt nb	5'J-REGION trimmed-nt nb	Ngc	CDR3-IMGT length	Molecular mass	pI	CDR3-IMGT	CDR3-IMGT-nt nb	CDR3-IMGT (AA)	JUNCTION (AA)	Sequence ID	V-GENE and allele	J-GENE and allele	D-GENE and allele	JUNCTION	3'V-REGION	P3'V	N-REGION	N1-REGION	P5'D	D-REGION	P3'D	N2-REGION	P5'J	5'J-REGION	JUNCTION-nt nb	3'V-REGION-nt nb	P3'V-nt nb	N-REGION-nt nb	N1-REGION-nt nb	P5'D-nt nb	D-REGION-nt nb	P3'D-nt nb	N2-REGION-nt nb
1	N(1)-TR2	TRAV14/DV4*02	TRAJ15*01	tgtgcaatgagagagaaccaggcaggaactgctctgatcttt	tgtgcaatgagagag				aaccaggcaggaactgctctgatcttt	42	15	0	0	0	27	2	2	0/0	12	1524.79	6.44958	gcaatgagagagaaccaggcaggaactgctctgatc	36	AMRENQAGTALI	CAMRENQAGTALIF	N(1)-TRB2	TRBV9*01	TRBJ1-2*01	TRBD1*01	tgtgccagcagcgtcggaatctatggctacaccttc	tgtgccagcagcgt	0	0	c	0	gga	0	at	0	ctatggctacaccttc	36	14	0	0	1	0	3	0	2
2	N(1)-TR4	TRAV12-1*01	TRAJ21*01	tgtgtggtgcccaacttcaacaaattttacttt	tgtgtggtg		cc		caacttcaacaaattttacttt	33	9	0	2	0	22	4	2	2/2	9	1377.63	9.07239	gtggtgcccaacttcaacaaattttac	27	VVPNFNKFY	CVVPNFNKFYF	N(1)-TRB4	TRBV6-2*01	TRBJ2-2*01	TRBD1*01	tgtgccagcaggaaaagcagggtttccggggagctgtttttt	tgtgccagcag	0	0	gaaaag	0	caggg	0	ttt	0	ccggggagctgtttttt	42	11	0	0	6	0	5	0	3
3	N(1)-TR8	TRAV3*01	TRAJ29*01	tgtcctgtgatcccagcgagaaacacacctcttgtcttt	tgt		cctgtgatcccagcga		gaaacacacctcttgtcttt	39	3	0	16	0	20	13	9	10/16	11	1426.75	10.2501	cctgtgatcccagcgagaaacacacctcttgtc	33	PVIPARNTPLV	CPVIPARNTPLVF	N(1)-TRB8	TRBV19*01	TRBJ1-1*01	TRBD1*01	tgtgccagtagtattaaccgacagagagtaaacactgaagctttcttt	tgtgccagtagtat	0	0	taacc	0	gacag	0	agagta	0	aacactgaagctttcttt	48	14	0	0	5	0	5	0	6
4	N(1)-TR10	TRAV38-2/DV8*01	TRAJ41*01	tgtgcttatatgagagggtatgcactcaacttc	tgtgcttata		tgaga		gggtatgcactcaacttc	33	10	0	5	0	18	6	13	2/5	9	1308.55	9.07092	gcttatatgagagggtatgcactcaac	27	AYMRGYALN	CAYMRGYALNF	N(1)-TRB10	TRBV27*01	TRBJ1-5*01	TRBD1*01	tgtgccagcagtttgtcgacgaatcagccccagcatttt	tgtgccagcagttt	0	0	gtc	0	gac	0	g	0	aatcagccccagcatttt	39	14	0	0	3	0	3	0	1
5	N(1)-TR11	TRAV8-2*01	TRAJ4*01	tgtgtttctggtggctacaataagctgattttt	tgtgtt				tctggtggctacaataagctgattttt	33	6	0	0	0	27	8	5	0/0	9	1200.42	9.07239	gtttctggtggctacaataagctgatt	27	VSGGYNKLI	CVSGGYNKLIF	N(1)-TRB11	TRBV28*01	TRBJ2-1*01	TRBD2*02	tgtgccagcagggggatagcgggagggctcgatgagcagttcttc	tgtgccagcag	0	0	gggga	0	tagcgggaggg	0	ctcg	0	atgagcagttcttc	45	11	0	0	5	0	11	0	4
6	N(1)-TR12	TRAV12-3*01	TRAJ42*01	tgtgcaatgagcgctataggaggaagccaaggaaatctcatcttt	tgtgcaatgagcg	c	tata		ggaggaagccaaggaaatctcatcttt	45	13	1	4	0	27	0	8	0/4	13	1468.72	12.9996	gcaatgagcgctataggaggaagccaaggaaatctcatc	39	AMSAIGGSQGNLI	CAMSAIGGSQGNLIF	N(1)-TRB12	TRBV5-4*01	TRBJ1-1*01	TRBD1*01	tgtgccagcagaccggaccggaacactgaagctttcttt	tgtgccagcag	0	0	acc	0	ggac	0	cg	0	gaacactgaagctttcttt	39	11	0	0	3	0	4	0	2
7	N(1)-TR15	TRAV35*01	TRAJ23*01	tgtgctgggcagctagtgatttataaccagggaggaaagcttatcttc	tgtgctgggcag	ct	ag		tgatttataaccagggaggaaagcttatcttc	48	12	2	2	0	32	0	0	1/2	14	1724.06	9.07239	gctgggcagctagtgatttataaccagggaggaaagcttatc	42	AGQLVIYNQGGKLI	CAGQLVIYNQGGKLIF	N(1)-TRB15	TRBV15*02	TRBJ2-2*01	TRBD2*02	tgcccaagagcagagatccctagcgggagtcacagatacgcatgtttt	tg	0	0	cccaagagcagagatcc	0	ctagcgggag	0	tcacagatacgcatg	0	tttt	48	2	0	0	17	0	10	0	15
8	N(1)-TR20	TRAV3*01	TRAJ34*01	tgtgctgtgagagccctttataacaccgacaagctcatcttt	tgtgctgtgagag		ccct		ttataacaccgacaagctcatcttt	42	13	0	4	0	25	3	2	3/4	12	1626.94	9.07092	gctgtgagagccctttataacaccgacaagctcatc	36	AVRALYNTDKLI	CAVRALYNTDKLIF	N(1)-TRB20	TRBV10-2*01	TRBJ1-2*01	TRBD1*01	tgcgccagccggcagggccccctctatggctacaccttc	tgcgccagc	0	0	cgg	0	caggg	0	ccccct	0	ctatggctacaccttc	39	9	0	0	3	0	5	0	6
9	N(1)-TR24	TRAV21*01	TRAJ52*01	tgtgctgtgctcaatgctggtggtactagctatggaaagctgacattt	tgtgctgtg		ctc		aatgctggtggtactagctatggaaagctgacattt	48	9	0	3	0	36	3	2	2/3	14	1601.84	9.07239	gctgtgctcaatgctggtggtactagctatggaaagctgaca	42	AVLNAGGTSYGKLT	CAVLNAGGTSYGKLTF	N(1)-TRB24	TRBV7-2*01	TRBJ1-3*01	TRBD1*01	tgtgccagcagacaacttctacccgcagaaaacaccatatatttt	tgtgccagcag	0	0	0	0	aca	0	acttctacccgcaga	0	aaacaccatatatttt	45	11	0	0	0	0	3	0	15
10	N(1)-TR25	TRAV25*01	TRAJ24*02	tgtgcggtgacaactgacagctgggggaaattgcagttt	tgtgc		gg		tgacaactgacagctgggggaaattgcagttt	39	5	0	2	0	32	4	0	2/2	11	1455.65	6.44299	gcggtgacaactgacagctgggggaaattgcag	33	AVTTDSWGKLQ	CAVTTDSWGKLQF	N(1)-TRB25	TRBV7-9*07	TRBJ2-1*01	TRBD2*01	tgtgccagcagcttaacggacgaggggcctgggactagctttgagcagttcttc	tgtgccagcagc	0	0	ttaacggacgaggggcct	0	gggactagc	0	tt	0	tgagcagttcttc	54	12	0	0	18	0	9	0	2
11	N(1)-TR27	TRAV20*02	TRAJ20*01	tgtgctgtgcagccggccctgtccaacgactacaagctcagcttt	tgtgctgtgcag		ccggccctgtcc		aacgactacaagctcagcttt	45	12	0	12	0	21	1	5	10/12	13	1655.89	6.4364	gctgtgcagccggccctgtccaacgactacaagctcagc	39	AVQPALSNDYKLS	CAVQPALSNDYKLSF	N(1)-TRB27	TRBV19*01	TRBJ1-1*01	TRBD1*01	tgtgccagccgacagggggctgaagctttcttt	tgtgccag	0	0	cc	0	gacaggggg	0	0	0	ctgaagctttcttt	33	8	0	0	2	0	9	0	0
12	N(1)-TR32	TRAV38-1*03	TRAJ42*01	tgtgctttcatgaagcattgggcgggaagccaaggaaatctcatcttt	tgtgctttcatgaagca	t	tgggcg		ggaagccaaggaaatctcatcttt	48	17	1	6	0	24	0	11	5/6	14	1810.13	9.2533	gctttcatgaagcattgggcgggaagccaaggaaatctcatc	42	AFMKHWAGSQGNLI	CAFMKHWAGSQGNLIF	N(1)-TRB32	TRBV28*01	TRBJ2-7*01	TRBD1*01	tgtgccagcagtccgggggcggggacgtcctacgagcagtacttc	tgtgccagcagt	0	0	cc	0	gggggc	0	ggggacg	0	tcctacgagcagtacttc	45	12	0	0	2	0	6	0	7
13	N(1)-TR35	TRAV17*01	TRAJ29*01	tgtgctacgcctctttcaggaaacacacctcttgtcttt	tgtgctacg		cctct		ttcaggaaacacacctcttgtcttt	39	9	0	5	0	25	4	4	3/5	11	1319.54	12.9996	gctacgcctctttcaggaaacacacctcttgtc	33	ATPLSGNTPLV	CATPLSGNTPLVF	N(1)-TRB35	TRBV27*01	TRBJ2-3*01	TRBD2*01	tgtgccagcagtttaggtgcgagcgcagatacgcagtatttt	tgtgccagcagttta	0	0	ggtgcg	0	agcg	0	0	0	cagatacgcagtatttt	42	15	0	0	6	0	4	0	0
14	N(1)-TR36	TRAV36/DV7*01	TRAJ18*01	tgtgctgtgggggatatcgacagaggctcaaccctggggaggctatacttt	tgtgctgtgg		gggatat		cgacagaggctcaaccctggggaggctatacttt	51	10	0	7	0	34	3	1	3/7	15	1843.09	6.5946	gctgtgggggatatcgacagaggctcaaccctggggaggctatac	45	AVGDIDRGSTLGRLY	CAVGDIDRGSTLGRLYF	N(1)-TRB36	TRBV6-2*01	TRBJ1-6*01	TRBD1*01	tgtgccagcagtatgaccgtcagggggggttcacccctccacttt	tgtgccagcagt	0	0	atgaccgt	0	caggggg	0	gg	0	ttcacccctccacttt	45	12	0	0	8	0	7	0	2
15	N(1)-TR38	TRAV1-2*01	TRAJ39*01	tgtgctgtgagagataatgcaggcaacatgctcaccttt	tgtgctgtgagaga				taatgcaggcaacatgctcaccttt	39	14	0	0	0	25	0	7	0/0	11	1411.63	6.44958	gctgtgagagataatgcaggcaacatgctcacc	33	AVRDNAGNMLT	CAVRDNAGNMLTF	N(1)-TRB38	TRBV6-5*01	TRBJ1-1*01	TRBD1*01	tgtgccagcagcgacagcgagaacactgaagctttcttt	tgtgccagcag	0	0	c	0	gacag	0	cga	0	gaacactgaagctttcttt	39	11	0	0	1	0	5	0	3
16	N(1)-TR43	TRAV17*01	TRAJ43*01	tgtgctacggttaataacaatgacatgcgcttt	tgtgctacgg		tt		aataacaatgacatgcgcttt	33	10	0	2	0	21	3	2	0/2	9	1284.44	6.44958	gctacggttaataacaatgacatgcgc	27	ATVNNNDMR	CATVNNNDMRF	N(1)-TRB43	TRBV18*01	TRBJ2-5*01	TRBD1*01	tgtgccagctcatcagtctacggccaagagacccagtacttc	tgtgccagctca	0	0	t	0	cag	0	tctacgg	0	ccaagagacccagtacttc	42	12	0	0	1	0	3	0	7
17	N(1)-TR44	TRAV20*02	TRAJ44*01	tgtgctgtgcaggcggccggcactgccagtaaactcaccttt	tgtgctgtgcagg	c	gg		ccggcactgccagtaaactcaccttt	42	13	1	2	0	26	0	6	2/2	12	1367.59	9.25037	gctgtgcaggcggccggcactgccagtaaactcacc	36	AVQAAGTASKLT	CAVQAAGTASKLTF	N(1)-TRB44	TRBV2*01	TRBJ1-1*01	TRBD1*01	tgtgccagcagtgaatcgaaagagacgatgaacactgaagctttcttt	tgtgccagcagtgaa	0	0	tcgaaaga	0	gac	0	g	a	tgaacactgaagctttcttt	48	15	0	0	8	0	3	0	1
18	N(1)-TR47	TRAV30*01	TRAJ24*02	tgtggcacagagattaggatgacaactgacagctgggggaaattgcagttt	tg		tggcacagagattagg	a	tgacaactgacagctgggggaaattgcagttt	51	2	0	16	1	32	11	0	8/16	15	1973.26	6.5946	ggcacagagattaggatgacaactgacagctgggggaaattgcag	45	GTEIRMTTDSWGKLQ	CGTEIRMTTDSWGKLQF	N(1)-TRB47	TRBV7-6*01	TRBJ1-4*01	TRBD1*01	tgtgccagcagcttgaattcgggcattgcaactaatgaaaaactgtttttt	tgtgccagcagctt	0	0	gaattc	0	gggc	0	a	ttg	caactaatgaaaaactgtttttt	51	14	0	0	6	0	4	0	1
19	N(1)-TR49	TRAV12-2*02	TRAJ29*01	tgtgccgtgaacgggaattcaggaaacacacctcttgtcttt	tgtgccgtgaac		g		ggaattcaggaaacacacctcttgtcttt	42	12	0	1	0	29	1	0	1/1	12	1392.56	12.9996	gccgtgaacgggaattcaggaaacacacctcttgtc	36	AVNGNSGNTPLV	CAVNGNSGNTPLVF	N(1)-TRB49	TRBV7-9*07	TRBJ2-1*01	TRBD2*02	tgtgctagcagcttagaactagcgggagattacaatgagcagttcttc	tgtgc	0	0	tagcagcttaga	0	actagcgggag	0	at	0	tacaatgagcagttcttc	48	5	0	0	12	0	11	0	2
20	N(1)-TR51	TRAV35*02	TRAJ30*01	tgtgctgggcagaacgggctagacagagatgacaagatcatcttt	tgtgctgggcag		aacgggctag		acagagatgacaagatcatcttt	45	12	0	10	0	23	0	3	6/10	13	1664.86	4.70056	gctgggcagaacgggctagacagagatgacaagatcatc	39	AGQNGLDRDDKII	CAGQNGLDRDDKIIF	N(1)-TRB51	TRBV28*01	TRBJ1-2*01	TRBD1*01	tgtgccagcagggcagcctaccttaactatggctacaccttc	tgtgccagcag	0	0	0	0	ggc	0	agcctacct	0	taactatggctacaccttc	42	11	0	0	0	0	3	0	9
21	N(1)-TR52	TRAV3*01	TRAJ5*01	tgtgctgtgagagagaaggacacgggcaggagagcacttactttt	tgtgctgtgagaga		gaa		ggacacgggcaggagagcacttactttt	45	14	0	3	0	28	2	1	1/3	13	1722.99	10.7452	gctgtgagagagaaggacacgggcaggagagcacttact	39	AVREKDTGRRALT	CAVREKDTGRRALTF	N(1)-TRB52	TRBV7-9*07	TRBJ2-1*01	TRBD2*01	tgtgccagcagcttaacggacgaggggcctgggactagctttgagcagttcttc	tgtgccagcagc	0	0	ttaacggacgaggggcct	0	gggactagc	0	tt	0	tgagcagttcttc	54	12	0	0	18	0	9	0	2
22	N(1)-TR55	TRAV40*01	TRAJ47*01	tgccaactggtcggaaacaaactggtcttt	tg		ccaactggtc		ggaaacaaactggtcttt	30	2	0	10	0	18	12	8	6/10	8	1120.38	9.25037	caactggtcggaaacaaactggtc	24	QLVGNKLV	CQLVGNKLVF	N(1)-TRB55	TRBV7-9*03	TRBJ2-2*01	TRBD1*01	tgtgcgagcaggtctttaaacgggggccccggggaggtgtttttt	tgtgc	0	0	gagcaggtctttaaac	0	gggggc	0	cccggggagg	0	tgtttttt	45	5	0	0	16	0	6	0	10
23	N(1)-TR59	TRAV8-4*03	TRAJ10*01	tgtgctgcggacacgggaggaggaaacaaactcaccttt	tgtgctg		cgga		cacgggaggaggaaacaaactcaccttt	39	7	0	4	0	28	7	5	3/4	11	1254.39	6.44299	gctgcggacacgggaggaggaaacaaactcacc	33	AADTGGGNKLT	CAADTGGGNKLTF	N(1)-TRB59	TRBV6-6*01	TRBJ1-2*01	TRBD1*01	tgtgccagcagcatcggacattcgaatggctacaccttc	tgtgccagcag	0	0	catc	0	ggaca	0	ttcga	0	atggctacaccttc	39	11	0	0	4	0	5	0	5
24	N(1)-TR61	TRAV38-2/DV8*01	TRAJ48*01	tgtgcttataggcgcgagaaattaaccttt	tgtgcttatagg		cgc		gagaaattaaccttt	30	12	0	3	0	15	4	17	3/3	8	1286.52	10.0084	gcttataggcgcgagaaattaacc	24	AYRREKLT	CAYRREKLTF	N(1)-TRB61	TRBV11-2*03	TRBJ2-1*01	TRBD1*01	tgtgccagcagccccggtgggggctcctacaatgagcagttcttc	tgtgccagcagc	0	0	cccggt	0	ggggg	0	0	0	ctcctacaatgagcagttcttc	45	12	0	0	6	0	5	0	0
25	N(1)-TR62	TRAV10*01	TRAJ12*01	tgtgtggtgcctatggatagcagctataaattgatcttc	tgtgtggtg		cct		atggatagcagctataaattgatcttc	39	9	0	3	0	27	4	2	2/3	11	1501.83	6.4364	gtggtgcctatggatagcagctataaattgatc	33	VVPMDSSYKLI	CVVPMDSSYKLIF	N(1)-TRB62	TRBV6-2*01	TRBJ2-7*01	TRBD2*02	tgtgccagcagtttcgggactagcgggaactacgagcagtacttc	tgtgccagcagtt	0	0	tc	0	gggactagcggga	0	a	0	ctacgagcagtacttc	45	13	0	0	2	0	13	0	1
26	N(1)-TR65	TRAV19*01	TRAJ34*01	tgtgctctgagtggaattaacaccgacaagctcatcttt	tgtgctctgagtg		gaat		taacaccgacaagctcatcttt	39	13	0	4	0	22	4	5	1/4	11	1394.66	6.44299	gctctgagtggaattaacaccgacaagctcatc	33	ALSGINTDKLI	CALSGINTDKLIF	N(1)-TRB65	TRBV28*01	TRBJ1-1*01	TRBD2*01	tgtgccagcagtttaagcttgaacactgaagctttcttt	tgtgccagcagttta	0	0	0	0	agc	0	t	0	tgaacactgaagctttcttt	39	15	0	0	0	0	3	0	1
27	N(1)-TR66	TRAV21*02	TRAJ34*01	tgtgctgcgaacaccgacaagctcatcttt	tgtgctg		cg		aacaccgacaagctcatcttt	30	7	0	2	0	21	5	6	2/2	8	1095.29	6.44299	gctgcgaacaccgacaagctcatc	24	AANTDKLI	CAANTDKLIF	N(1)-TRB66	TRBV28*01	TRBJ2-1*01	TRBD2*02	tgtgccagcagatttagcgggagggtgttcaatgagcagttcttc	tgtgccagcag	0	0	att	0	tagcgggaggg	0	tgtt	0	caatgagcagttcttc	45	11	0	0	3	0	11	0	4
28	N(1)-TR67	TRAV17*01	TRAJ29*01	tgtgctacggacgcggtactaggaaacacacctcttgtcttt	tgtgctacggacg	cg	gtact		aggaaacacacctcttgtcttt	42	13	2	5	0	22	0	7	2/5	12	1420.65	12.9996	gctacggacgcggtactaggaaacacacctcttgtc	36	ATDAVLGNTPLV	CATDAVLGNTPLVF	N(1)-TRB67	TRBV15*02	TRBJ2-5*01	TRBD2*02	tgtgcactccccccccccggagaagagacccagtacttc	tgtgc	0	0	actcccccccccc	0	ggag	0	0	0	aagagacccagtacttc	39	5	0	0	13	0	4	0	0
29	N(1)-TR68	TRAV1-2*01	TRAJ29*01	tgtgtttgggagggaaacacacctcttgtcttt	tgtg		tttgggag		ggaaacacacctcttgtcttt	33	4	0	8	0	21	10	8	4/8	9	1264.47	12.9996	gtttgggagggaaacacacctcttgtc	27	VWEGNTPLV	CVWEGNTPLVF	N(1)-TRB68	TRBV6-5*01	TRBJ1-2*01	TRBD2*02	tgtgccagcagtccgggcgggagctatggctacaccttc	tgtgccagcagt	0	0	ccgg	0	gcgggag	0	0	0	ctatggctacaccttc	39	12	0	0	4	0	7	0	0
30	N(1)-TR69	TRAV1-2*01	TRAJ15*01	tgtgctgtgggggaccaggcaggaactgctctgatcttt	tgtgctgtg		gggg		accaggcaggaactgctctgatcttt	39	9	0	4	0	26	5	3	4/4	11	1265.45	12.9996	gctgtgggggaccaggcaggaactgctctgatc	33	AVGDQAGTALI	CAVGDQAGTALIF	N(1)-TRB69	TRBV29-1*01	TRBJ2-1*01	TRBD1*01	tgcagcgtaggaacagggggcctatacaatgagcagttcttc	tgcagcgt	0	0	agga	0	acagggggc	0	cta	0	tacaatgagcagttcttc	42	8	0	0	4	0	9	0	3
31	N(1)-TR70	TRAV8-3*01	TRAJ20*01	tgtgctgtggcccttattaacgactacaagctcagcttt	tgtgctgtgg		cccttat		taacgactacaagctcagcttt	39	10	0	7	0	22	4	4	3/7	11	1456.73	6.4364	gctgtggcccttattaacgactacaagctcagc	33	AVALINDYKLS	CAVALINDYKLSF	N(1)-TRB70	TRBV28*01	TRBJ2-2*01	TRBD2*01	tgtgccagcagtttaagtccagcggggaacaccggggagctgtttttt	tgtgccagcagttta	0	0	agtcc	0	agcggg	0	0	0	gaacaccggggagctgtttttt	48	15	0	0	5	0	6	0	0
32	N(1)-TR72	TRAV13-1*02	TRAJ30*01	tgtgcagccctgaccaacagagatgacaagatcatcttt	tgtgcagc		cctgacc		aacagagatgacaagatcatcttt	39	8	0	7	0	24	5	2	5/7	11	1479.72	6.5946	gcagccctgaccaacagagatgacaagatcatc	33	AALTNRDDKII	CAALTNRDDKIIF	N(1)-TRB72	TRBV7-6*01	TRBJ2-1*01	TRBD2*02	tgtgccagctccattaccgcgggatcctacaatgagcagttcttc	tgtgccagc	0	0	tccattacc	0	gcggga	0	0	0	tcctacaatgagcagttcttc	45	9	0	0	9	0	6	0	0
33	N(1)-TR74	TRAV3*01	TRAJ17*01	tgtgcccccctcaaagccgcaggcaacaagctaactttt	tgtgc		ccccctcaaagcc		gcaggcaacaagctaactttt	39	5	0	13	0	21	11	11	9/13	11	1333.62	10.0253	gcccccctcaaagccgcaggcaacaagctaact	33	APLKAAGNKLT	CAPLKAAGNKLTF	N(1)-TRB74	TRBV7-9*03	TRBJ2-1*01	TRBD1*01	tgtgccagcagccccctgacaggggcgaccagactctcctacaatgagcagttcttc	tgtgccagcagc	0	0	cccct	0	gacagggg	0	cgaccagact	0	ctcctacaatgagcagttcttc	57	12	0	0	5	0	8	0	10
34	N(1)-TR81	TRAV26-1*01	TRAJ45*01	tgcatcgcccggggctgggattcaggaggaggtgctgacggactcaccttt	tgcatcg		cccggggctggg		attcaggaggaggtgctgacggactcaccttt	51	7	0	12	0	32	9	3	11/12	15	1682.83	4.40027	atcgcccggggctgggattcaggaggaggtgctgacggactcacc	45	IARGWDSGGGADGLT	CIARGWDSGGGADGLTF	N(1)-TRB81	TRBV9*01	TRBJ2-2*01	TRBD1*01	tgtgccagcagcgagggtgggtcccgcgtcaccggggagctgtttttt	tgtgccagcagcg	0	0	0	0	aggg	0	tgggtcccgcgt	0	caccggggagctgtttttt	48	13	0	0	0	0	4	0	12
35	N(1)-TR87	TRAV12-1*01	TRAJ15*01	tgtgtggtgaacgccaaccaggcaggaactgctctgatcttt	tgtgtggtgaac			g	ccaaccaggcaggaactgctctgatcttt	42	12	0	0	1	29	1	0	0/0	12	1420.65	12.9996	gtggtgaacgccaaccaggcaggaactgctctgatc	36	VVNANQAGTALI	CVVNANQAGTALIF	N(1)-TRB87	TRBV30*01	TRBJ2-7*01	TRBD2*01	tgtgcctggagatcacgggggagaggctacgagcagtacttc	tgtgcctggag	0	0	atca	0	cggggg	0	agagg	0	ctacgagcagtacttc	42	11	0	0	4	0	6	0	5
36	N(1)-TR97	TRAV12-1*01	TRAJ39*01	tgtgtggtgaataccaatgcaggcaacatgctcaccttt	tgtgtggtgaa		tacc		aatgcaggcaacatgctcaccttt	39	11	0	4	0	24	2	8	2/4	11	1383.61	12.9996	gtggtgaataccaatgcaggcaacatgctcacc	33	VVNTNAGNMLT	CVVNTNAGNMLTF	N(1)-TRB97	TRBV19*01	TRBJ1-5*01	TRBD1*01	tgtgccagtagtattcaggggatttggcagccccagcatttt	tgtgccagtagtat	0	0	t	0	cagggg	0	atttgg	0	cagccccagcatttt	42	14	0	0	1	0	6	0	6
37	N(1)-TR99	TRAV4*01	TRAJ29*01	tgccccgaagggaacacacctcttgtcttt	tgcc		ccgaaggg		aacacacctcttgtcttt	30	4	0	8	0	18	12	11	6/8	8	1076.24	12.9996	cccgaagggaacacacctcttgtc	24	PEGNTPLV	CPEGNTPLVF	N(1)-TRB99	TRBV2*01	TRBJ1-1*01	TRBD1*01	tgtgccagcagtgaatcgaaagagacgatgaacactgaagctttcttt	tgtgccagcagtgaa	0	0	tcgaaaga	0	gac	0	g	a	tgaacactgaagctttcttt	48	15	0	0	8	0	3	0	1
38	N(1)-TR103	TRAV14/DV4*02	TRAJ54*01	tgtgcaatgaccggatttcagggagcccagaagctggtattt	tgtgcaatga		ccggat		ttcagggagcccagaagctggtattt	42	10	0	6	0	26	7	3	4/6	12	1500.81	9.25037	gcaatgaccggatttcagggagcccagaagctggta	36	AMTGFQGAQKLV	CAMTGFQGAQKLVF	N(1)-TRB103	TRBV5-5*02	TRBJ2-1*01	TRBD1*01	tgtgccagcagccaatacttgccgaaggtcaatgagcagttcttc	tgtgccagcagc	0	0	caatacttgccga	0	agg	0	t	0	caatgagcagttcttc	45	12	0	0	13	0	3	0	1
40	N(1)-TR106	TRAV29/DV5*01	TRAJ41*01	tgtgcagcaacctcaaattccgggtatgcactcaacttc	tgtgcagcaa		c		ctcaaattccgggtatgcactcaacttc	39	10	0	1	0	28	3	3	1/1	11	1318.43	12.9996	gcagcaacctcaaattccgggtatgcactcaac	33	AATSNSGYALN	CAATSNSGYALNF	N(1)-TRB106	TRBV25-1*01	TRBJ2-7*01	TRBD1*01	tgtgccagcagtttacagggctacgagcagtacttc	tgtgccagcagt	0	0	tt	0	acaggg	0	0	0	ctacgagcagtacttc	36	12	0	0	2	0	6	0	0
41	N(1)-TR108	TRAV4*01	TRAJ7*01	tgcctcgtgggtgaccaccgggggaacaacagactcgctttt	tgcctcgtgggtgac		caccgg		gggaacaacagactcgctttt	42	15	0	6	0	21	1	7	5/6	12	1571.78	10.0992	ctcgtgggtgaccaccgggggaacaacagactcgct	36	LVGDHRGNNRLA	CLVGDHRGNNRLAF	N(1)-TRB108	TRBV9*02	TRBJ1-3*01	TRBD2*02	tgtgccagcagcgtagtggggagactctctggaaacaccatatatttt	tgtgccagcagcgtag	0	0	tg	0	gggag	0	act	0	ctctggaaacaccatatatttt	48	16	0	0	2	0	5	0	3
42	N(1)-TR110	TRAV12-3*01	TRAJ45*01	tgtgcaatgactccgtattcaggaggaggtgctgacggactcaccttt	tgtgcaatga		ctcc		gtattcaggaggaggtgctgacggactcaccttt	48	10	0	4	0	34	3	1	3/4	14	1547.73	12.9996	gcaatgactccgtattcaggaggaggtgctgacggactcacc	42	AMTPYSGGGADGLT	CAMTPYSGGGADGLTF	N(1)-TRB110	TRBV3-1*01	TRBJ2-1*01	TRBD1*01	tgtgccagcagccaagttctaagggacatggggtttatcggtgagcagttcttc	tgtgccagcagccaag	0	0	ttctaa	0	gggaca	0	tggggtttatcgg	0	tgagcagttcttc	54	16	0	0	6	0	6	0	13
43	N(1)-TR113	TRAV6*02	TRAJ31*01	tgtgctctagggggtcttgaaaccagactcatgttt	tgtgctctag		ggggtcttgaaa		ccagactcatgttt	36	10	0	12	0	14	3	11	6/12	10	1310.6	6.44958	gctctagggggtcttgaaaccagactcatg	30	ALGGLETRLM	CALGGLETRLMF	N(1)-TRB113	TRBV20-1*01	TRBJ2-1*01	TRBD2*02	tgcagtgctagtttgagcgggagaggatatgagcagttcttc	tgcagtgctag	0	0	tttg	0	agcgggag	0	aggat	0	atgagcagttcttc	42	11	0	0	4	0	8	0	5
44	N(1)-TR115	TRAV25*01	TRAJ49*01	tgtgcagggcaaaagaacaccggtaaccagttctatttt	tgtgcaggg	c	aaaa		gaacaccggtaaccagttctatttt	39	9	1	4	0	25	0	0	0/4	11	1477.62	9.07239	gcagggcaaaagaacaccggtaaccagttctat	33	AGQKNTGNQFY	CAGQKNTGNQFYF	N(1)-TRB115	TRBV27*01	TRBJ2-7*01	TRBD1*01	tgtgccagcacccaaggggacgagcagtacttc	tgtgccagca	0	0	ccca	0	agggg	0	0	0	acgagcagtacttc	33	10	0	0	4	0	5	0	0
45	N(1)-TR116	TRAV12-1*02	TRAJ21*01	tgtgtggtgaacctcgggaacaaattcaacaaattttacttt	tgtgtggtgaac		ctcgggaacaaa		ttcaacaaattttacttt	42	12	0	12	0	18	1	6	6/12	12	1693	9.7345	gtggtgaacctcgggaacaaattcaacaaattttac	36	VVNLGNKFNKFY	CVVNLGNKFNKFYF	N(1)-TRB116	TRBV27*01	TRBJ2-7*01	TRBD1*01	tgtgccagcagtttaaagagggaccgctacgagcagtacttc	tgtgccagcagttta	0	0	aaga	0	gggac	0	cg	0	ctacgagcagtacttc	42	15	0	0	4	0	5	0	2
46	N(1)-TR117	TRAV21*02	TRAJ28*01	tgtgtccactctggggctgggagttaccaactcactttc	tgtg		tcc		actctggggctgggagttaccaactcactttc	39	4	0	3	0	32	8	3	2/3	11	1369.52	7.49182	gtccactctggggctgggagttaccaactcact	33	VHSGAGSYQLT	CVHSGAGSYQLTF	N(1)-TRB117	TRBV27*01	TRBJ1-1*01	TRBD1*01	tgtgccagcagtggctccgggacaggaacaaatgaagctttcttt	tgtgccagcagt	0	0	ggct	cc	gggacagg	0	aacaaa	0	tgaagctttcttt	45	12	0	0	4	2	8	0	6
47	N(1)-TR118	TRAV8-3*01	TRAJ42*01	tgtgctcgttatggaggaagccaaggaaatctcatcttt	tgtgct		cg		ttatggaggaagccaaggaaatctcatcttt	39	6	0	2	0	31	8	4	2/2	11	1385.57	9.2467	gctcgttatggaggaagccaaggaaatctcatc	33	ARYGGSQGNLI	CARYGGSQGNLIF	N(1)-TRB118	TRBV7-3*01	TRBJ2-3*01	TRBD2*01	tgtgccagcagccaagccgctagcggagattccacagatacgcagtatttt	tgtgccagcagc	0	0	caagccg	0	ctagcgg	0	agattc	0	cacagatacgcagtatttt	51	12	0	0	7	0	7	0	6
48	N(1)-TR120	TRAV9-2*01	TRAJ50*01	tgtgctctgaggaccccccaaacctcctacgacaaggtgatattt	tgtgctctgag		gacccccc		aaacctcctacgacaaggtgatattt	45	11	0	8	0	26	3	3	7/8	13	1742.03	9.07092	gctctgaggaccccccaaacctcctacgacaaggtgata	39	ALRTPQTSYDKVI	CALRTPQTSYDKVIF	N(1)-TRB120	TRBV4-1*02	TRBJ2-1*01	TRBD2*01	tgcgccagcagccaaggccccatggcgggggcggaaaacaatgagcagttcttc	tgcgccagcagccaag	0	0	gccccatg	0	gcggggg	0	cggaaa	0	acaatgagcagttcttc	54	16	0	0	8	0	7	0	6
49	N(1)-TR121	TRAV1-2*01	TRAJ10*01	tgtgcctctcgggcgggaggaggaaacaaactcaccttt	tgtgc		ctctcggg		cgggaggaggaaacaaactcaccttt	39	5	0	8	0	26	9	7	6/8	11	1281.46	11.0082	gcctctcgggcgggaggaggaaacaaactcacc	33	ASRAGGGNKLT	CASRAGGGNKLTF	N(1)-TRB121	TRBV6-1*01	TRBJ2-5*01	TRBD1*01	tgtgccagcagggaggacagggggggggagacccagtacttc	tgtgccagcag	0	0	gga	0	ggacaggggg	0	ggg	0	gagacccagtacttc	42	11	0	0	3	0	10	0	3
50	N(1)-TR122	TRAV5*01	TRAJ34*01	tgtgcagagagtaggggcaccgacaagctcatcttt	tgtgcagagagta		gggg		caccgacaagctcatcttt	36	13	0	4	0	19	0	8	4/4	10	1339.54	6.5946	gcagagagtaggggcaccgacaagctcatc	30	AESRGTDKLI	CAESRGTDKLIF	N(1)-TRB122	TRBV15*02	TRBJ2-1*01	TRBD1*01	tgtgccaccaggggtccggacaatgagcagttcttc	tgtgccaccag	0	0	0	0	ggg	0	tccgg	0	acaatgagcagttcttc	36	11	0	0	0	0	3	0	5
51	N(1)-TR126	TRAV8-3*01	TRAJ3*01	tgtgctgtctcgtacagcagtgcttccaagataatcttt	tgtgctgt		ctc		gtacagcagtgcttccaagataatcttt	39	8	0	3	0	28	6	3	2/3	11	1375.61	9.07239	gctgtctcgtacagcagtgcttccaagataatc	33	AVSYSSASKII	CAVSYSSASKIIF	N(1)-TRB126	TRBV20-1*01	TRBJ2-5*01	TRBD1*01	tgcagtgcctacggacaggggtaccaagagacccagtacttc	tgcagtgc	0	0	ctac	0	ggacagggg	0	0	t	accaagagacccagtacttc	42	8	0	0	4	0	9	0	0
52	N(1)-TR128	TRAV14/DV4*02	TRAJ43*01	tgtgcaatgagagagggccgggatgacatgcgcttt	tgtgcaatgagagaggg	cc	ggg		atgacatgcgcttt	36	17	2	3	0	14	0	9	3/3	10	1486.72	6.69055	gcaatgagagagggccgggatgacatgcgc	30	AMREGRDDMR	CAMREGRDDMRF	N(1)-TRB128	TRBV7-3*01	TRBJ2-3*01	TRBD2*01	tgtgccagcagccaagccgctagcggagattccacagatacgcagtatttt	tgtgccagcagc	0	0	caagccg	0	ctagcgg	0	agattc	0	cacagatacgcagtatttt	51	12	0	0	7	0	7	0	6
53	N(1)-TR131	TRAV12-1*01	TRAJ21*01	tgtgtggtgaacgatctggggaacttcaacaaattttacttt	tgtgtggtgaac		gatctgggg		aacttcaacaaattttacttt	42	12	0	9	0	21	1	3	6/9	12	1679.92	6.4364	gtggtgaacgatctggggaacttcaacaaattttac	36	VVNDLGNFNKFY	CVVNDLGNFNKFYF	N(1)-TRB131	TRBV24-1*01	TRBJ1-5*01	TRBD1*01	tgtgccaccagtgaccacaccggggccggaaatcagccccagcatttt	tgtgccaccagtga	0	0	ccacacc	0	ggggc	0	cgga	0	aatcagccccagcatttt	48	14	0	0	7	0	5	0	4
54	N(1)-TR132	TRAV25*01	TRAJ11*01	tgtgcagggcgcctgaattcaggatacagcaccctcaccttt	tgtgcaggg	c	gcc		tgaattcaggatacagcaccctcaccttt	42	9	1	3	0	29	0	0	3/3	12	1489.67	9.2467	gcagggcgcctgaattcaggatacagcaccctcacc	36	AGRLNSGYSTLT	CAGRLNSGYSTLTF	N(1)-TRB132	TRBV20-1*01	TRBJ1-6*01	TRBD1*01	tgcagtgcggaaggcctgggacggtataattcacccctccacttt	tgcagtgc	0	0	ggaaggcct	0	gggac	0	gg	0	tataattcacccctccacttt	45	8	0	0	9	0	5	0	2
55	N(1)-TR134	TRAV13-1*02	TRAJ32*01	tgtgccattggtggtgctacaaacaagctcatcttt	tgtgc		cattggt		ggtgctacaaacaagctcatcttt	36	5	0	7	0	24	8	11	3/7	10	1207.46	9.25037	gccattggtggtgctacaaacaagctcatc	30	AIGGATNKLI	CAIGGATNKLIF	N(1)-TRB134	TRBV27*01	TRBJ1-2*01	TRBD2*01	tgtgccagcagttttgccgggttagatggctacaccttc	tgtgccagcagttt	0	0	tgc	0	cggg	0	ttag	0	atggctacaccttc	39	14	0	0	3	0	4	0	4
56	N(1)-TR137	TRAV26-1*01	TRAJ29*01	tgcatcgtcagactgtcaggaaacacacctcttgtcttt	tgcatcgtcaga		ctg		tcaggaaacacacctcttgtcttt	39	12	0	3	0	24	4	5	2/3	11	1418.72	10.2501	atcgtcagactgtcaggaaacacacctcttgtc	33	IVRLSGNTPLV	CIVRLSGNTPLVF	N(1)-TRB137	TRBV19*02	TRBJ2-1*01	TRBD1*01	tgtgccagtaccccacagggggaaaatgagcagttcttc	tgtgccagta	0	0	cccc	0	acaggggg	0	aa	0	aatgagcagttcttc	39	10	0	0	4	0	8	0	2
57	N(1)-TR141	TRAV8-6*02	TRAJ56*01	tgtgctgtgagtgacagaccccttactggagccaatagtaagctgacattt	tgtgctgtgagtga		cagacccct		tactggagccaatagtaagctgacattt	51	14	0	9	0	28	0	3	6/9	15	1780.04	9.2467	gctgtgagtgacagaccccttactggagccaatagtaagctgaca	45	AVSDRPLTGANSKLT	CAVSDRPLTGANSKLTF	N(1)-TRB141	TRBV20-1*01	TRBJ2-7*01	TRBD1*01	tgcagtaccgttgtagggtacgagcagtacttc	tgcagt	0	0	accgttgt	0	aggg	0	0	0	tacgagcagtacttc	33	6	0	0	8	0	4	0	0
58	CM(1)-TR2	TRAV17*01	TRAJ29*01	tgtgctacggtctcaggaaacacacctcttgtcttt	tgtgctacgg		tc		tcaggaaacacacctcttgtcttt	36	10	0	2	0	24	3	5	1/2	10	1208.4	12.9996	gctacggtctcaggaaacacacctcttgtc	30	ATVSGNTPLV	CATVSGNTPLVF	CM(1)-TRB2	TRBV20-1*01	TRBJ2-1*01	TRBD2*01	tgcagtgctgggggactagcggttaagggcccaaccttc	tgcagtgct	0	0	gg	0	gggactagcgg	0	ttaagggcccaac	0	cttc	39	9	0	0	2	0	11	0	13
59	CM(1)-TR3	TRAV8-4*03	TRAJ4*01	tgtgctgtgagattttctggtggctacaataagctgattttt	tgtgctgtgag		a		ttttctggtggctacaataagctgattttt	42	11	0	1	0	30	3	2	0/1	12	1574.87	10.0165	gctgtgagattttctggtggctacaataagctgatt	36	AVRFSGGYNKLI	CAVRFSGGYNKLIF	CM(1)-TRB3	TRBV14*01	TRBJ2-5*01	TRBD1*01	tgtgccagcagccaagtagaggtcggggccttggagacccagtacttc	tgtgccagcagccaag	0	0	tagaggtc	0	ggggc	0	cttg	0	gagacccagtacttc	48	16	0	0	8	0	5	0	4
60	CM(1)-TR5	TRAV1-2*01	TRAJ8*01	tgtgccgaaccgggctttcagaaacttgtattt	tgtgc		cgaaccg		ggctttcagaaacttgtattt	33	5	0	7	0	21	9	8	5/7	9	1238.47	6.44299	gccgaaccgggctttcagaaacttgta	27	AEPGFQKLV	CAEPGFQKLVF	CM(1)-TRB5	TRBV6-1*01	TRBJ2-7*01	TRBD2*02	tgtgccagcagctccgggactagcgggagcaccccggggaacgagcagtacttc	tgtgccagcag	0	0	ctcc	0	gggactagcgggag	0	caccccgggga	0	acgagcagtacttc	54	11	0	0	4	0	14	0	11
61	CM(1)-TR6	TRAV12-2*01	TRAJ31*01	tgtgccgtgagagacaatgccagactcatgttt	tgtgccgtga		gag		acaatgccagactcatgttt	33	10	0	3	0	20	3	5	2/3	9	1295.55	10.097	gccgtgagagacaatgccagactcatg	27	AVRDNARLM	CAVRDNARLMF	CM(1)-TRB6	TRBV15*02	TRBJ2-2*01	TRBD2*01	tgtgccaccgctagaggtaccggggagctgtttttt	tgtgccacc	0	0	g	0	ctag	0	aggt	0	accggggagctgtttttt	36	9	0	0	1	0	4	0	4
62	CM(1)-TR7	TRAV17*01	TRAJ26*01	tgtgctacggataactatggtcagaattttgtcttt	tgtgctacgga				taactatggtcagaattttgtcttt	36	11	0	0	0	25	2	4	0/0	10	1378.48	12.9996	gctacggataactatggtcagaattttgtc	30	ATDNYGQNFV	CATDNYGQNFVF	CM(1)-TRB7	TRBV6-5*01	TRBJ2-1*01	TRBD2*01	tgtgccagcggtagcaatgagcagttcttc	tgtgccagc	0	0	gg	0	tag	0	0	0	caatgagcagttcttc	30	9	0	0	2	0	3	0	0
63	CM(1)-TR10	TRAV1-2*01	TRAJ31*01	tgtgctgtgaggcagaacaatgccagactcatgttt	tgtgctgtgag		gcag		aacaatgccagactcatgttt	36	11	0	4	0	21	3	4	3/4	10	1422.7	12.0006	gctgtgaggcagaacaatgccagactcatg	30	AVRQNNARLM	CAVRQNNARLMF	CM(1)-TRB10	TRBV4-2*01	TRBJ1-5*01	TRBD1*01	tgtgccagcagccaagaagcagggagcaatcagccccagcatttt	tgtgccagcagccaaga	0	0	ag	0	caggg	0	0	0	agcaatcagccccagcatttt	45	17	0	0	2	0	5	0	0
64	CM(1)-TR11	TRAV17*01	TRAJ37*01	tgtgctcccctcggcaacacaggcaaactaatcttt	tgtgct		cccctc		ggcaacacaggcaaactaatcttt	36	6	0	6	0	24	7	7	5/6	10	1233.5	9.25037	gctcccctcggcaacacaggcaaactaatc	30	APLGNTGKLI	CAPLGNTGKLIF	CM(1)-TRB11	TRBV6-5*01	TRBJ2-1*01	TRBD2*02	tgtgccagcagcagtactagcgggaccttcttatacaatgagcagttcttc	tgtgccagcag	0	0	cagt	0	actagcggga	0	ccttctta	0	tacaatgagcagttcttc	51	11	0	0	4	0	10	0	8
65	CM(1)-TR12	TRDV1*01	TRAJ23*01	tgtgctcttggggaactccataaccagggaggaaagcttatcttc	tgtgctcttggggaact		cc		ataaccagggaggaaagcttatcttc	45	17	0	2	0	26	0	6	2/2	13	1599.88	7.49402	gctcttggggaactccataaccagggaggaaagcttatc	39	ALGELHNQGGKLI	CALGELHNQGGKLIF	CM(1)-TRB12	TRBV6-1*01	TRBJ2-1*01	TRBD2*02	tgtgccagcagtgtaggactagcgggagggcccggaaatgagcagtttttc	tgtgccagcagtg	0	0	ta	0	ggactagcgggaggg	0	cccggaaatgagcagttt	0	ttc	51	13	0	0	2	0	15	0	18
66	CM(1)-TR14	TRAV13-2*01	TRAJ44*01	tgtgcagagaaaaataccggcactgccagtaaactcaccttt	tgtgcagagaa				aaataccggcactgccagtaaactcaccttt	42	11	0	0	0	31	2	1	0/0	12	1470.67	9.07239	gcagagaaaaataccggcactgccagtaaactcacc	36	AEKNTGTASKLT	CAEKNTGTASKLTF	CM(1)-TRB14	TRBV5-1*01	TRBJ2-7*01	TRBD2*01	tgcgccagcagcacctacggggtatacgagcagtacttc	tgcgccagcagc	0	0	accta	0	cgggg	0	ta	0	tacgagcagtacttc	39	12	0	0	5	0	5	0	2
67	CM(1)-TR15	TRAV14/DV4*02	TRAJ11*01	tgtgcatcaaccctttcaggatacagcaccctcaccttt	tgtgca		tcaaccct		ttcaggatacagcaccctcaccttt	39	6	0	8	0	25	11	4	4/8	11	1350.51	12.9996	gcatcaaccctttcaggatacagcaccctcacc	33	ASTLSGYSTLT	CASTLSGYSTLTF	CM(1)-TRB15	TRBV7-9*03	TRBJ2-7*01	TRBD2*01	tgtgccagcagctcgatccaaggctggggggtggatcggcagtacttc	tgtgccagcagct	0	0	cgatccaaggct	0	gggggg	0	tggatcg	0	gcagtacttc	48	13	0	0	12	0	6	0	7
68	CM(1)-TR16	TRAV27*01	TRAJ20*01	tgtgcaggaggagcggtatacgactacaagctcagcttt	tgtgcaggag		gagcggtat		acgactacaagctcagcttt	39	10	0	9	0	20	0	6	5/9	11	1393.58	6.42981	gcaggaggagcggtatacgactacaagctcagc	33	AGGAVYDYKLS	CAGGAVYDYKLSF	CM(1)-TRB16	TRBV27*01	TRBJ2-7*01	TRBD2*01	tgtgccagcagtttactagcgggggacctaagctcctacgagcagtacttc	tgtgccagcagttta	0	0	0	0	ctagcggggg	0	accta	ag	ctcctacgagcagtacttc	51	15	0	0	0	0	10	0	5
69	CM(1)-TR17	TRAV14/DV4*02	TRAJ49*01	tgtgcaatgaatatacccggtaaccagttctatttt	tgtgcaatga		atatac		ccggtaaccagttctatttt	36	10	0	6	0	20	7	5	1/6	10	1404.63	12.9996	gcaatgaatatacccggtaaccagttctat	30	AMNIPGNQFY	CAMNIPGNQFYF	CM(1)-TRB17	TRBV30*01	TRBJ2-3*01	TRBD1*01	tgtgcctggagtgtactgggggcgcatgcagatacgcagtatttt	tgtgcctggagtgt	ac	0	t	0	gggggc	0	gcatg	0	cagatacgcagtatttt	45	14	2	0	1	0	6	0	5
70	CM(1)-TR19	TRAV1-2*01	TRAJ11*01	tgtgctgtgaattcaggatacagcaccctcaccttt	tgtgctgtga				attcaggatacagcaccctcaccttt	36	10	0	0	0	26	4	3	0/0	10	1262.41	12.9996	gctgtgaattcaggatacagcaccctcacc	30	AVNSGYSTLT	CAVNSGYSTLTF	CM(1)-TRB19	TRBV7-8*01	TRBJ2-4*01	TRBD1*01	tgtgccagcagcttgttgggggatagaaacattcagtacttc	tgtgccagcagctt	0	0	gtt	0	ggggg	0	atag	0	aaacattcagtacttc	42	14	0	0	3	0	5	0	4
71	CM(1)-TR20	TRAV1-2*01	TRAJ4*01	tgtgtggtaaacacgttttcaggtggctacaataagatgattttt	tgtg		tggtaaacacgttttcaggtggctacaataaga		tgattttt	45	4	0	33	0	8	10	24	13/33	13	1679.98	9.07239	gtggtaaacacgttttcaggtggctacaataagatgatt	39	VVNTFSGGYNKMI	CVVNTFSGGYNKMIF	CM(1)-TRB20	TRBV6-1*01	TRBJ2-1*01	TRBD2*02	tgtgccagcagtggagtagcgggagctaatgagcagttcttc	tgtgccagcagtg	0	0	gag	0	tagcgggag	0	ct	0	aatgagcagttcttc	42	13	0	0	3	0	9	0	2
72	CM(1)-TR21	TRAV13-1*02	TRAJ15*01	tgtgcagcgtactcaaaccaggcaggaactgctctgatcttt	tgtgcagc		gtactca		aaccaggcaggaactgctctgatcttt	42	8	0	7	0	27	5	2	3/7	12	1429.62	12.9996	gcagcgtactcaaaccaggcaggaactgctctgatc	36	AAYSNQAGTALI	CAAYSNQAGTALIF	CM(1)-TRB21	TRBV4-1*01	TRBJ2-2*01	TRBD2*01	tgcgccagcagccaagatgtgactagcgggaacaccggggagctgtttttt	tgcgccagcagccaaga	t	0	gt	0	gactagcgg	0	0	0	gaacaccggggagctgtttttt	51	17	1	0	2	0	9	0	0
73	CM(1)-TR22	TRAV16*01	TRAJ44*01	tgtgttcgtaccggcactgccagtaaactcaccttt	tgtg		ttcg		taccggcactgccagtaaactcaccttt	36	4	0	4	0	28	10	4	2/4	10	1283.51	11.0082	gttcgtaccggcactgccagtaaactcacc	30	VRTGTASKLT	CVRTGTASKLTF	CM(1)-TRB22	TRBV6-5*01	TRBJ1-5*01	TRBD1*01	tgtccagcagttggggacagttcaatcacattccagcatttt	tgt	0	0	ccagcagttg	0	gggacag	0	ttcaatcacatt	0	ccagcatttt	42	3	0	0	10	0	7	0	12
74	CM(1)-TR23	TRAV12-1*01	TRAJ20*01	tgtggttctaacgactacaagctcagcttt	tgtg				gttctaacgactacaagctcagcttt	30	4	0	0	0	26	9	0	0/0	8	1133.25	6.4364	ggttctaacgactacaagctcagc	24	GSNDYKLS	CGSNDYKLSF	CM(1)-TRB23	TRBV10-3*01	TRBJ2-1*01	TRBD1*01	tgtgccatcagtggcggaggtccgcagccactcagggactacaatgagcagttcttc	tgtgccatcagtg	0	0	gcggaggtccgcagccact	0	caggg	0	a	0	ctacaatgagcagttcttc	57	13	0	0	19	0	5	0	1
75	CM(1)-TR24	TRAV26-2*01	TRAJ42*01	tgcatccagctgaattatggaggaagccaaggaaatctcatcttt	tgcatcc		agc		tgaattatggaggaagccaaggaaatctcatcttt	45	7	0	3	0	35	8	0	2/3	13	1626.85	12.9996	atccagctgaattatggaggaagccaaggaaatctcatc	39	IQLNYGGSQGNLI	CIQLNYGGSQGNLIF	CM(1)-TRB24	TRBV6-5*01	TRBJ2-7*01	TRBD1*01	tgtgccagcagttacttgggacagggctacgagcagtacttc	tgtgccagcagttact	0	0	t	0	gggacaggg	0	0	0	ctacgagcagtacttc	42	16	0	0	1	0	9	0	0
76	CM(1)-TR25	TRAV12-3*01	TRAJ11*01	tgtgcaatgagggcttcaggatacagcaccctcaccttt	tgtgcaatgag		ggc		ttcaggatacagcaccctcaccttt	39	11	0	3	0	25	2	4	3/3	11	1407.63	9.2467	gcaatgagggcttcaggatacagcaccctcacc	33	AMRASGYSTLT	CAMRASGYSTLTF	CM(1)-TRB25	TRBV14*01	TRBJ2-1*01	TRBD2*01	tgtgccagcagcctgcgggccaactacaatgagcagttcttc	tgtgccagcagcc	0	0	t	0	gcggg	0	ccaa	0	ctacaatgagcagttcttc	42	13	0	0	1	0	5	0	4
77	CM(1)-TR27	TRAV12-1*01	TRAJ6*01	tgtgtggtgacgtggggaggaagctacatacctacattt	tgtgtggtga		cgtgg		ggaggaagctacatacctacattt	39	10	0	5	0	24	3	7	4/5	11	1429.66	12.9996	gtggtgacgtggggaggaagctacatacctaca	33	VVTWGGSYIPT	CVVTWGGSYIPTF	CM(1)-TRB27	TRBV27*01	TRBJ1-2*01	TRBD1*01	tgtgccagcagtaggggtgaggagggctacaccttc	tgtgccagcagt	0	0	0	0	agggg	0	tgaggag	0	ggctacaccttc	36	12	0	0	0	0	5	0	7
78	CM(1)-TR29	TRAV35*01	TRAJ31*01	tgtgctggacggttggatgccagactcatgttt	tgtgctgg		acggttgg		atgccagactcatgttt	33	8	0	8	0	17	4	8	5/8	9	1252.53	10.097	gctggacggttggatgccagactcatg	27	AGRLDARLM	CAGRLDARLMF	CM(1)-TRB29	TRBV6-5*01	TRBJ2-1*01	TRBD1*01	tgtgccagcaggcagaacaatgagcagttcttc	tgtgccagcag	0	0	g	0	cag	0	a	0	acaatgagcagttcttc	33	11	0	0	1	0	3	0	1
79	CM(1)-TR30	TRAV4*01	TRAJ40*01	tgcctcgtgggtgacaagacctacaaatacatcttt	tgcctcgtgggtgaca		ag		acctacaaatacatcttt	36	16	0	2	0	18	0	12	1/2	10	1449.73	8.89148	ctcgtgggtgacaagacctacaaatacatc	30	LVGDKTYKYI	CLVGDKTYKYIF	CM(1)-TRB30	TRBV7-9*07	TRBJ1-2*01	TRBD1*01	tgtgccagcagcttagaacagacttatggctacaccttc	tgtgccagcagc	0	0	ttaga	0	acag	0	act	0	tatggctacaccttc	39	12	0	0	5	0	4	0	3
80	CM(1)-TR31	TRAV3*01	TRAJ17*01	tgtgctcctaaagctgcaggcaacaagctaactttt	tgtgct		cct		aaagctgcaggcaacaagctaactttt	36	6	0	3	0	27	10	5	2/3	10	1220.46	10.0253	gctcctaaagctgcaggcaacaagctaact	30	APKAAGNKLT	CAPKAAGNKLTF	CM(1)-TRB31	TRBV20-1*01	TRBJ2-1*01	TRBD2*01	tgcagtgctgggactagcgggggttacaatgagcagttcttc	tgcagtgct	0	0	0	0	gggactagcggggg	0	t	0	tacaatgagcagttcttc	42	9	0	0	0	0	14	0	1
81	CM(1)-TR32	TRAV12-3*01	TRAJ45*01	tgtgcaatgtcggaagccccaggaggaggtgctgacggactcaccttt	tgtgcaatg		tcggaagccc		caggaggaggtgctgacggactcaccttt	48	9	0	10	0	29	4	6	7/10	14	1483.64	12.9996	gcaatgtcggaagccccaggaggaggtgctgacggactcacc	42	AMSEAPGGGADGLT	CAMSEAPGGGADGLTF	CM(1)-TRB32	TRBV27*01	TRBJ2-3*01	TRBD2*02	tgtgccagcagtttaggtctagcgggagggctggcgagcacagatacgcagtatttt	tgtgccagcagttta	0	0	ggt	0	ctagcgggaggg	0	ctggcg	0	agcacagatacgcagtatttt	57	15	0	0	3	0	12	0	6
82	CM(1)-TR33	TRAV12-1*01	TRAJ36*01	tgtgtggttgatcaaactggggcaaacaacctcttcttt	tgtgtggt			tga	tcaaactggggcaaacaacctcttcttt	39	8	0	0	3	28	5	0	0/0	11	1427.6	12.9996	gtggttgatcaaactggggcaaacaacctcttc	33	VVDQTGANNLF	CVVDQTGANNLFF	CM(1)-TRB33	TRBV4-1*01	TRBJ2-1*01	TRBD2*01	tgcgccacagccgggactaacaatgagcagttcttc	tgcgcca	0	0	cagcc	0	gggacta	0	0	0	acaatgagcagttcttc	36	7	0	0	5	0	7	0	0
83	CM(1)-TR34	TRAV4*01	TRAJ22*01	tgcctcgtgggtggcttgggttctgcaaggcaactgaccttt	tgcctcgtgggtg		gcttg		ggttctgcaaggcaactgaccttt	42	13	0	5	0	24	3	8	3/5	12	1421.68	10.2501	ctcgtgggtggcttgggttctgcaaggcaactgacc	36	LVGGLGSARQLT	CLVGGLGSARQLTF	CM(1)-TRB34	TRBV30*01	TRBJ2-3*01	TRBD1*01	tgtgcctggagtggggagggggcgtccgcagatacgcagtatttt	tgtgcctggagtg	0	0	ggg	0	agggggc	0	gtccg	0	cagatacgcagtatttt	45	13	0	0	3	0	7	0	5
84	CM(1)-TR37	TRAV14/DV4*01	TRAJ31*01	tgtgcaatgagagagggcaaaaataacaatgccagactcatgttt	tgtgcaatgagagaggg	c	aaa		aataacaatgccagactcatgttt	45	17	1	3	0	24	0	1	0/3	13	1755.08	10.8427	gcaatgagagagggcaaaaataacaatgccagactcatg	39	AMREGKNNNARLM	CAMREGKNNNARLMF	CM(1)-TRB37	TRBV4-3*01	TRBJ2-1*01	TRBD2*01	tgcgccagcagccaagggactagcgggccttacaatgagcagttcttc	tgcgccagcagccaag	0	0	0	0	ggactagcggg	0	cct	0	tacaatgagcagttcttc	48	16	0	0	0	0	11	0	3
85	CM(1)-TR39	TRAV29/DV5*01	TRAJ45*01	tgtgcagcaagcggaggtgctgacggactcaccttt	tgtgcagcaagcg				gaggtgctgacggactcaccttt	36	13	0	0	0	23	0	12	0/0	10	1069.16	12.9996	gcagcaagcggaggtgctgacggactcacc	30	AASGGADGLT	CAASGGADGLTF	CM(1)-TRB39	TRBV19*01	TRBJ2-1*01	TRBD2*02	tgtgccactaaacccatagcgggagtaaaggagcagttcttc	tgtgcca	0	0	ctaaaccca	0	tagcgggag	0	taaag	0	gagcagttcttc	42	7	0	0	9	0	9	0	5
86	CM(1)-TR43	TRAV8-4*01	TRAJ7*01	tgtgctgtgagtgagtcgtatgggaacaacagactcgctttt	tgtgctgtgagtga		gtcg		tatgggaacaacagactcgctttt	42	14	0	4	0	24	0	4	3/4	12	1530.68	6.44299	gctgtgagtgagtcgtatgggaacaacagactcgct	36	AVSESYGNNRLA	CAVSESYGNNRLAF	CM(1)-TRB43	TRBV7-8*01	TRBJ2-7*01	TRBD1*01	tgtgccagcagctcaagggctccgggctacgagcagtacttc	tgtgccagcagct	0	0	ca	0	aggg	0	ctccggg	0	ctacgagcagtacttc	42	13	0	0	2	0	4	0	7
87	CM(1)-TR44	TRAV8-4*01	TRAJ27*01	tgtgctgtgagtaaccccaacccaggcaaatcaaccttt	tgtgctgtgagt		aaccccaacc		caggcaaatcaaccttt	39	12	0	10	0	17	2	11	6/10	11	1321.48	9.25037	gctgtgagtaaccccaacccaggcaaatcaacc	33	AVSNPNPGKST	CAVSNPNPGKSTF	CM(1)-TRB44	TRBV18*01	TRBJ2-7*01	TRBD1*01	tgtgccagctcaaccaccgggacaggaacctacgagcagtacttc	tgtgccagctca	0	0	acca	cc	gggacagg	0	aa	0	cctacgagcagtacttc	45	12	0	0	4	2	8	0	2
88	CM(1)-TR47	TRAV4*01	TRAJ22*01	tgcctcgtgggtggccttggttctgcaaggcaactgaccttt	tgcctcgtgggtg		gcct		tggttctgcaaggcaactgaccttt	42	13	0	4	0	25	3	7	3/4	12	1421.68	10.2501	ctcgtgggtggccttggttctgcaaggcaactgacc	36	LVGGLGSARQLT	CLVGGLGSARQLTF	CM(1)-TRB47	TRBV30*01	TRBJ1-1*01	TRBD2*01	tgtgccggggggtcgggtctacacaccagcactgaagctttcttt	tgtgcc	0	0	0	0	gggggg	0	tcgggtctacacaccag	0	cactgaagctttcttt	45	6	0	0	0	0	6	0	17
89	CM(1)-TR49	TRAV8-4*03	TRAJ16*01	tgtgctgtgagtcctgatggccagaagctgctcttt	tgtgctgtgagt		cct		gatggccagaagctgctcttt	36	12	0	3	0	21	2	8	2/3	10	1277.51	6.44299	gctgtgagtcctgatggccagaagctgctc	30	AVSPDGQKLL	CAVSPDGQKLLF	CM(1)-TRB49	TRBV7-9*03	TRBJ2-7*01	TRBD2*01	tgtgccagcagccccaaagaactagcggtctacgagcagtacttc	tgtgccagcagc	0	0	cccaaaga	0	actagcgg	0	t	0	ctacgagcagtacttc	45	12	0	0	8	0	8	0	1
90	CM(1)-TR50-1	TRAV21*02	TRAJ45*01	tgtgctggtccacggtcaggaggaggtgctgacggactcaccttt	tgtgctg		gtccacgg		tcaggaggaggtgctgacggactcaccttt	45	7	0	8	0	30	5	5	6/8	13	1365.49	6.44958	gctggtccacggtcaggaggaggtgctgacggactcacc	39	AGPRSGGGADGLT	CAGPRSGGGADGLTF	CM(1)-TRB50-1	TRBV27*01	TRBJ2-1*01	TRBD2*01	tgtgccagcaaaggagcggacaatgagcagttcttc	tgtgccagca	0	0	aagg	0	agcgg	0	0	0	acaatgagcagttcttc	36	10	0	0	4	0	5	0	0
91	CM(1)-TR51	TRAV17*01	TRAJ43*01	tgtgctacatacctcgggcacaataacaatgacatgcgcttt	tgtgctac		atacctcgggc		acaataacaatgacatgcgcttt	42	8	0	11	0	23	5	0	7/11	12	1655.84	7.49402	gctacatacctcgggcacaataacaatgacatgcgc	36	ATYLGHNNNDMR	CATYLGHNNNDMRF	CM(1)-TRB51	TRBV24-1*01	TRBJ2-6*01	TRBD1*01	tgtgccaccagtgattggggcaggggctctggggccaacgtcctgactttc	tgtgccaccagtgatt	0	0	gggg	0	cagggg	0	0	0	ctctggggccaacgtcctgactttc	51	16	0	0	4	0	6	0	0
92	CM(1)-TR53	TRAV38-2/DV8*01	TRAJ30*01	tgtgcttataggagcggcagagatgacaagatcatcttt	tgtgcttataggagcg		g		cagagatgacaagatcatcttt	39	16	0	1	0	22	0	4	1/1	11	1543.77	9.06946	gcttataggagcggcagagatgacaagatcatc	33	AYRSGRDDKII	CAYRSGRDDKIIF	CM(1)-TRB53	TRBV27*01	TRBJ1-5*01	TRBD1*01	tgtgccagcagtttcctcggacaggggggcaatcagccccagcatttt	tgtgccagcagttt	0	0	cctc	0	ggacaggggg	0	0	0	gcaatcagccccagcatttt	48	14	0	0	4	0	10	0	0
93	CM(1)-TR55	TRAV17*01	TRAJ9*01	tgtgctacgttccctgatactggaggcttcaaaactatcttt	tgtgctacg		ttccctg		atactggaggcttcaaaactatcttt	42	9	0	7	0	26	4	4	4/7	12	1504.73	6.44299	gctacgttccctgatactggaggcttcaaaactatc	36	ATFPDTGGFKTI	CATFPDTGGFKTIF	CM(1)-TRB55	TRBV19*01	TRBJ2-7*01	TRBD2*01	tgtgccagtagtattacttcctacgagcagtacttc	tgtgccagtagtat	0	0	t	0	act	0	0	0	tcctacgagcagtacttc	36	14	0	0	1	0	3	0	0
94	CM(1)-TR56	TRAV9-2*01	TRAJ21*01	tgtgctctgagtgaatacaacttcaacaaattttacttt	tgtgctctgagtga			a	tacaacttcaacaaattttacttt	39	14	0	0	1	24	0	0	0/0	11	1645.86	6.42981	gctctgagtgaatacaacttcaacaaattttac	33	ALSEYNFNKFY	CALSEYNFNKFYF	CM(1)-TRB56	TRBV6-1*01	TRBJ2-7*01	TRBD1*01	tgtgccagcagtgacagggtcgacgagcagtacttc	tgtgccagcagtga	0	0	0	0	caggg	0	tcg	0	acgagcagtacttc	36	14	0	0	0	0	5	0	3
95	CM(1)-TR57	TRAV5*01	TRAJ40*01	tgtgcagaggtcctcacctcaggaacctacaaatacatcttt	tgtgcagag		gtcctc		acctcaggaacctacaaatacatcttt	42	9	0	6	0	27	4	3	4/6	12	1594.85	6.42981	gcagaggtcctcacctcaggaacctacaaatacatc	36	AEVLTSGTYKYI	CAEVLTSGTYKYIF	CM(1)-TRB57	TRBV20-1*01	TRBJ2-7*01	TRBD2*01	tgcagtgccgggggtggggactcctacgagcagtacttc	tgcagtgc	0	0	0	0	cggggg	0	tgggga	0	ctcctacgagcagtacttc	39	8	0	0	0	0	6	0	6
96	CM(1)-TR58	TRAV13-1*02	TRAJ36*01	tgtgcagatcaaagtggggcaaacaacctcttcttt	tgtgcag		atcaaag		tggggcaaacaacctcttcttt	36	7	0	7	0	22	6	6	2/7	10	1286.39	12.9996	gcagatcaaagtggggcaaacaacctcttc	30	ADQSGANNLF	CADQSGANNLFF	CM(1)-TRB58	TRBV10-3*02	TRBJ2-7*01	TRBD1*01	tgtgccatcagtcccgggaccgattactcctacgagcagtacttc	tgtgccatcagt	0	0	ccc	0	gggac	0	cgatta	0	ctcctacgagcagtacttc	45	12	0	0	3	0	5	0	6
97	CM(1)-TR59	TRAV26-1*01	TRAJ34*01	tgcatcgtaaggaacaccgacaagctcatcttt	tgcatcgt		aagg		aacaccgacaagctcatcttt	33	8	0	4	0	21	8	6	2/4	9	1321.61	9.2467	atcgtaaggaacaccgacaagctcatc	27	IVRNTDKLI	CIVRNTDKLIF	CM(1)-TRB59	TRBV29-1*03	TRBJ2-1*01	TRBD2*01	tgcagcgtcggactagcggatagctcctacaatgagcagttcttc	tgcagcg	0	0	tc	0	ggactagcgg	0	at	ag	ctcctacaatgagcagttcttc	45	7	0	0	2	0	10	0	2
98	CM(1)-TR61	TRAV26-1*01	TRAJ43*01	tgcatcgtcagagtggcgacggataacaatgacatgcgcttt	tgcatcgtcagagt		ggcgacgg		ataacaatgacatgcgcttt	42	14	0	8	0	20	2	3	7/8	12	1653.9	6.60193	atcgtcagagtggcgacggataacaatgacatgcgc	36	IVRVATDNNDMR	CIVRVATDNNDMRF	CM(1)-TRB61	TRBV20-1*01	TRBJ1-6*01	0	tgcagtgctagaatgtctgtttattcacccctccacttt	tgcagtgctaga	0	atgtctgttt	0	0	0	0	0	0	attcacccctccacttt	39	12	0	10	0	0	0	0	0
99	CM(1)-TR62-2	TRAV19*01	TRAJ52*01	tgttgtgctgtgggtgctccagctggtggtactagctatggaaagctgacattt	tgt		tgtgctgtgggtgctcca		gctggtggtactagctatggaaagctgacattt	54	3	0	18	0	33	14	5	11/18	16	1702.97	8.45203	tgtgctgtgggtgctccagctggtggtactagctatggaaagctgaca	48	CAVGAPAGGTSYGKLT	CCAVGAPAGGTSYGKLTF	CM(1)-TRB62-2	TRBV11-3*01	TRBJ2-1*01	TRBD2*02	tgtgccagcagcttagatcaccccagcgggagacacaatgagcagttattc	tgtgccagcagcttaga	tc	0	acccc	0	agcgggag	0	acacaatgagcagtta	0	ttc	51	17	2	0	5	0	8	0	16
100	CM(1)-TR66	TRAV14/DV4*02	TRAJ15*01	tgtgcaatgagtgttccctacaaccaggcaggaactgctctgatcttt	tgtgcaatgag		tgttcccta		caaccaggcaggaactgctctgatcttt	48	11	0	9	0	28	6	1	4/9	14	1685.99	12.9996	gcaatgagtgttccctacaaccaggcaggaactgctctgatc	42	AMSVPYNQAGTALI	CAMSVPYNQAGTALIF	CM(1)-TRB66	TRBV28*01	TRBJ1-3*01	TRBD1*01	tgtgccagcagtttttacaggtactctggaaacaccatatatttt	tgtgccagcagttt	0	0	tt	0	acagg	0	ta	0	ctctggaaacaccatatatttt	45	14	0	0	2	0	5	0	2
101	CM(1)-TR67	TRAV3*01	TRAJ21*01	tgtgctgtgagagacaacaacttcaacaaattttacttt	tgtgctgtgagagaca				acaacttcaacaaattttacttt	39	16	0	0	0	23	0	1	0/0	11	1637.84	9.07092	gctgtgagagacaacaacttcaacaaattttac	33	AVRDNNFNKFY	CAVRDNNFNKFYF	CM(1)-TRB67	TRBV6-1*01	TRBJ2-7*01	TRBD2*01	tgcgccagcagggtctggggggggggtgagagctcctacgagcagtacttc	tg	0	0	tgcgccagcagggtctggggggggggtgagagctcctacgagcagtacttc	0	ggggggg	0	gggtga	gag	ctcctacgagcagtacttc	51	2	0	0	14	0	7	0	6
102	CM(1)-TR69	TRAV17*01	TRAJ17*01	tgtgctacggcccacaaagctgcaggcaacaagctaactttt	tgtgctacgg		ccca		caaagctgcaggcaacaagctaactttt	42	10	0	4	0	28	3	4	3/4	12	1432.67	10.0253	gctacggcccacaaagctgcaggcaacaagctaact	36	ATAHKAAGNKLT	CATAHKAAGNKLTF	CM(1)-TRB69	TRBV12-4*01	TRBJ2-4*01	TRBD1*01	tgtgccagcagcccgacagggtcgggaaacattcagtacttc	tgtgccagcag	0	0	ccc	0	gacaggg	0	tcggg	0	aaacattcagtacttc	42	11	0	0	3	0	7	0	5
103	CM(1)-TR70	TRAV19*01	TRAJ6*01	tgtgctctgtgggaggggaaaggaggaagctacatacctacattt	tgtgctctg		tgggaggggaa		aggaggaagctacatacctacattt	45	9	0	11	0	25	8	6	7/11	13	1628.87	6.4364	gctctgtgggaggggaaaggaggaagctacatacctaca	39	ALWEGKGGSYIPT	CALWEGKGGSYIPTF	CM(1)-TRB70	TRBV30*01	TRBJ2-7*01	TRBD1*01	tgtgcctggagcctgacaggaccgaccgacgagcagtacttc	tgtgcctggag	0	0	cct	0	gacagg	0	accgaccg	0	acgagcagtacttc	42	11	0	0	3	0	6	0	8
104	CM(1)-TR72	TRAV10*01	TRAJ6*01	tgtgtggtcctagcatcaggaggaagctacatacctacattt	tgtgtggt		ccta		gcatcaggaggaagctacatacctacattt	42	8	0	4	0	30	5	1	2/4	12	1413.66	12.9996	gtggtcctagcatcaggaggaagctacatacctaca	36	VVLASGGSYIPT	CVVLASGGSYIPTF	CM(1)-TRB72	TRBV5-1*01	TRBJ2-1*01	TRBD1*01	tgcgccagcagctaccggaccagcaccgacggcacctacaatgagcagttcttc	tgcgccagcagct	0	0	acc	0	ggac	0	cagcaccgacggca	0	cctacaatgagcagttcttc	54	13	0	0	3	0	4	0	14
105	CM(1)-TR74	TRAV12-1*01	TRAJ49*01	tgtgtggcttatattatcggtaaccagttctatttt	tgtgtgg		cttatattat		cggtaaccagttctatttt	36	7	0	10	0	19	6	6	1/10	10	1437.68	12.9996	gtggcttatattatcggtaaccagttctat	30	VAYIIGNQFY	CVAYIIGNQFYF	CM(1)-TRB74	TRBV9*01	TRBJ2-1*01	TRBD2*01	tgtgccagcagctcgctctggcgggggccgggtcacaatgagcagttcttc	tgtgccagcagc	0	0	tcgctctg	0	gcggggg	0	ccgggtc	0	acaatgagcagttcttc	51	12	0	0	8	0	7	0	7
106	CM(1)-TR78	TRAV8-4*03	TRAJ54*01	tgtgctgtgagtgatctatttcagggagcccagaagctggtattt	tgtgctgtgagtga	tc	tat		ttcagggagcccagaagctggtattt	45	14	2	3	0	26	0	3	0/3	13	1625.91	6.44299	gctgtgagtgatctatttcagggagcccagaagctggta	39	AVSDLFQGAQKLV	CAVSDLFQGAQKLVF	CM(1)-TRB78	TRBV4-1*01	TRBJ2-2*01	TRBD2*02	tgcgccagcagcctccaaagcaggggagcgggattgaacaccggggagctgtttttt	tgcgccagcagcc	0	0	tccaaagcagggg	0	agcggga	0	tt	0	gaacaccggggagctgtttttt	57	13	0	0	13	0	7	0	2
107	CM(1)-TR81	TRAV26-1*01	TRAJ52*01	tgcatcgccccgattaatgctggtggtactagctatggaaagctgactttt	tgcatcg		ccccgattaatgctggtggtactagctatggaaagctgact		ttt	51	7	0	41	0	3	9	35	20/41	15	1712.99	8.21912	CIAPINAGGTSYGKLTF	45	IAPINAGGTSYGKLT	CIAPINAGGTSYGKLTF	CM(1)-TRB81	TRBV7-9*07	TRBJ2-1*01	TRBD1*01	tgtgccagcagcttagcccccgggacaaatgagcagttcttc	tgtgccagcagc	0	0	ttagcc	ccc	gggaca	0	0	0	aatgagcagttcttc	42	12	0	0	6	3	6	0	0
108	CM(1)-TR90	TRDV1*01	TRAJ23*01	tgtgctcttggggaactccataaccagggaggaaagtttatgttc	tgtgctcttggggaact		ccataaccagggaggaaagtttatg		ttc	45	17	0	25	0	3	0	29	11/25	13	1651.93	7.49402	gctcttggggaactccataaccagggaggaaagtttatg	39	ALGELHNQGGKFM	CALGELHNQGGKFMF	CM(1)-TRB90	TRBV6-1*01	TRBJ2-1*01	TRBD2*02	tgtgccagcagtgtaggactagcgggagggcctggaaatgagcagttcttc	tgtgccagcagtg	0	0	ta	0	ggactagcgggaggg	0	cctgga	0	aatgagcagttcttc	51	13	0	0	2	0	15	0	6
109	CM(1)-TR90	TRAV12-2*02	TRAJ24*02	tgtgccgtgaaaaacagctgggggaaattgcagttt	tgtgccgtgaa		aa		acagctgggggaaattgcagttt	36	11	0	2	0	23	2	9	0/2	10	1380.63	10.0253	gccgtgaaaaacagctgggggaaattgcag	30	AVKNSWGKLQ	CAVKNSWGKLQF	CM(1)-TRB90	TRBV6-1*01	TRBJ2-1*01	TRBD2*02	tgtgccagcagtgtaggactagcgggagggcctggaaatgagcagttcttc	tgtgccagcagtg	0	0	ta	0	ggactagcgggaggg	0	cctgga	0	aatgagcagttcttc	51	13	0	0	2	0	15	0	6
110	CM(1)-TR91	TRAV19*01	TRAJ5*01	tgtgctctgagtttcatggacacgggcaggagagcacttactttt	tgtgctctgagt		tt	ca	tggacacgggcaggagagcacttactttt	45	12	0	2	2	29	5	0	0/2	13	1688.99	10.097	gctctgagtttcatggacacgggcaggagagcacttact	39	ALSFMDTGRRALT	CALSFMDTGRRALTF	CM(1)-TRB91	TRBV7-8*01	TRBJ2-3*01	TRBD2*02	tgtgccagcagcttaggagcgggagacacagatacgcagtatttt	tgtgccagcagcttag	0	0	g	0	agcgggag	0	a	0	cacagatacgcagtatttt	45	16	0	0	1	0	8	0	1
111	CM(1)-TR92	TRAV39*01	TRAJ34*01	tgtgccgtgaagagggccgacaagctcatcttt	tgtgccgtg		aagaggg		ccgacaagctcatcttt	33	9	0	7	0	17	4	10	4/7	9	1263.57	10.0165	gccgtgaagagggccgacaagctcatc	27	AVKRADKLI	CAVKRADKLIF	CM(1)-TRB92	TRBV5-1*01	TRBJ2-1*01	0	tgcgccagcagcttagtttccgtgaaagagcagttcttc	tgcgccagcagctt	0	agtttccgtgaaa	0	0	0	0	0	0	gagcagttcttc	39	14	0	13	0	0	0	0	0
112	CM(1)-TR95	TRAV4*01	TRAJ20*01	tgcctcgtgggtcctaacgactacaagctcagcttt	tgcctcgtgggt		c		ctaacgactacaagctcagcttt	36	12	0	1	0	23	4	3	1/1	10	1355.58	6.4364	ctcgtgggtcctaacgactacaagctcagc	30	LVGPNDYKLS	CLVGPNDYKLSF	CM(1)-TRB95	TRBV4-1*02	TRBJ2-6*01	TRBD2*01	tgcgccagcagtatcggggggcggggggccaacgtcctgactttc	tgcgccagcag	0	0	tat	0	cgggggg	0	cgg	0	ggggccaacgtcctgactttc	45	11	0	0	3	0	7	0	3
113	CM(1)-TR96	TRAV19*01	TRAJ30*01	tgtgctctgagtgtacgcatgaacagagatgacaagatcatcttt	tgtgctctgagtg		tacg	ca	tgaacagagatgacaagatcatcttt	45	13	0	4	2	26	4	0	2/4	13	1781.13	9.24377	gctctgagtgtacgcatgaacagagatgacaagatcatc	39	ALSVRMNRDDKII	CALSVRMNRDDKIIF	CM(1)-TRB96	TRBV9*01	TRBJ2-1*01	TRBD2*01	tgtgccagcagctcgctctggcgggggccgggtcacaatgagcagttcttc	tgtgccagcagc	0	0	tcgctctg	0	gcggggg	0	ccgggtc	0	acaatgagcagttcttc	51	12	0	0	8	0	7	0	7
114	CM(1)-TR107	TRAV8-2*01	TRAJ15*01	tgtgttgtgagtgaaagtgaccaggcaggaactgctctgatcttt	tgtgttgtgagtga		aagtg		accaggcaggaactgctctgatcttt	45	14	0	5	0	26	0	3	2/5	13	1539.73	12.9996	gttgtgagtgaaagtgaccaggcaggaactgctctgatc	39	VVSESDQAGTALI	CVVSESDQAGTALIF	CM(1)-TRB107	TRBV7-9*03	TRBJ2-7*01	TRBD2*02	tgtgccagcagcccgcggggagggcactactacgagcagtacttc	tgtgccagcagc	0	0	ccgcg	0	gggaggg	0	cacta	0	ctacgagcagtacttc	45	12	0	0	5	0	7	0	5
115	CM(1)-TR111	TRAV1-2*01	TRAJ4*01	tgtgctgtgagagatcgggggttttctggtggctacaataagctgattttt	tgtgctgtgagaga	tc	gggg		gttttctggtggctacaataagctgattttt	51	14	2	4	0	31	0	1	4/4	15	1903.2	10.0084	gctgtgagagatcgggggttttctggtggctacaataagctgatt	45	AVRDRGFSGGYNKLI	CAVRDRGFSGGYNKLIF	CM(1)-TRB111	TRBV15*02	TRBJ2-3*01	TRBD2*01	tgtgccaccagcagatctaaagagtccggagatacgcagtatttt	tgtgccaccagcaga	0	0	t	0	cta	0	aagagtccgg	0	agatacgcagtatttt	45	15	0	0	1	0	3	0	10
116	EEM(1)-TR1	TRAV26-1*01	TRAJ49*01	tgcatcgtcagatacaccggtaaccagttctatttt	tgcatcgtcaga		t		acaccggtaaccagttctatttt	36	12	0	1	0	23	4	2	0/1	10	1510.74	9.07092	atcgtcagatacaccggtaaccagttctat	30	IVRYTGNQFY	CIVRYTGNQFYF	EEM(1)-TRB1	TRBV28*01	TRBJ2-7*01	TRBD1*01	tgtgccagcagtttaggggatccctacgagcagtacttc	tgtgccagcagttta	0	0	0	0	gggg	0	atc	0	cctacgagcagtacttc	39	15	0	0	0	0	4	0	3
117	EEM(1)-TR2	TRAV3*01	TRAJ22*01	tgtgctgtgagaccgttagatggcagcaactcccccccccccttt	tgtgctgtgaga		ccgttagatggcagcaactccccccccc		ccttt	45	12	0	28	0	5	4	27	19/28	13	1556.76	6.44958	gctgtgagaccgttagatggcagcaactccccccccccc	39	AVRPLDGSNSPPP	CAVRPLDGSNSPPPF	EEM(1)-TRB2	TRBV6-7*01	TRBJ1-5*01	TRBD2*01	tgtgcccccctgaggccacggggcaatcagccccagcatttt	tgtgcc	0	0	cccctgaggcca	0	cggg	0	0	0	gcaatcagccccagcatttt	42	6	0	0	12	0	4	0	0
118	EEM(1)-TR3-1	TRAV17*01	TRAJ22*01	tgtgctacggacgacgattctgcaaggcaactgaccttt	tgtgctacggacg		acga		ttctgcaaggcaactgaccttt	39	13	0	4	0	22	0	10	2/4	11	1442.53	4.09924	gctacggacgacgattctgcaaggcaactgacc	33	ATDDDSARQLT	CATDDDSARQLTF	EEM(1)-TRB3-1	TRBV6-1*01	TRBJ2-7*01	TRBD1*01	tgtgccagcagtgaagtgccagccgccgagcagtatttc	tgtgccagcagtgaag	0	0	tgc	0	cag	0	ccgccgagcagtat	0	ttc	39	16	0	0	3	0	3	0	14
119	EEM(1)-TR4	TRAV8-1*01	TRAJ6*01	tgtgccgggatgcaatcaggaggaagctacaaacttacattt	tgtgccg		ggatgcaatcaggaggaagctacaaact		tacattt	42	7	0	28	0	7	7	24	13/28	12	1449.67	9.07239	gccgggatgcaatcaggaggaagctacaaacttaca	36	AGMQSGGSYKLT	CAGMQSGGSYKLTF	EEM(1)-TRB4	TRBV20-1*01	TRBJ2-7*01	TRBD1*01	tgcagtggggcggataggtacgagcagtacttc	tgcagtg	0	0	0	0	gggc	0	ggatagg	0	tacgagcagtacttc	33	7	0	0	0	0	4	0	7
120	EEM(1)-TR4	TRAV8-3*01	TRAJ12*01	tgtgctgtgggtgcgctcgaggatagcagctataaattgatcttc	tgtgctgtgggtgc	gc	tcga		ggatagcagctataaattgatcttc	45	14	2	4	0	25	0	4	2/4	13	1615.87	4.40027	gctgtgggtgcgctcgaggatagcagctataaattgatc	39	AVGALEDSSYKLI	CAVGALEDSSYKLIF	EEM(1)-TRB4	TRBV20-1*01	TRBJ2-7*01	TRBD1*01	tgcagtggggcggataggtacgagcagtacttc	tgcagtg	0	0	0	0	gggc	0	ggatagg	0	tacgagcagtacttc	33	7	0	0	0	0	4	0	7
121	EEM(1)-TR11	TRAV17*01	TRAJ22*01	tgtgctacggacgacgattctgcaaggcaactgaccttt	tgtgctacggacg		acga		ttctgcaaggcaactgaccttt	39	13	0	4	0	22	0	10	2/4	11	1442.53	4.09924	gctacggacgacgattctgcaaggcaactgacc	33	ATDDDSARQLT	CATDDDSARQLTF	EEM(1)-TRB11	TRBV28*01	TRBJ1-5*01	TRBD1*01	tgtgccagcagcatctccgggacagggagaggcaatcagccccagcatttt	tgtgccagcag	0	0	catct	cc	gggacaggg	0	agag	0	gcaatcagccccagcatttt	51	11	0	0	5	2	9	0	4
122	EEM(1)-TR11	TRAV3*01	TRAJ21*01	tgtgctgtcctcgcatacaacttcaacaaattttacttt	tgtgctgt		cctcgc	a	tacaacttcaacaaattttacttt	39	8	0	6	1	24	8	0	5/6	11	1599.87	8.96692	gctgtcctcgcatacaacttcaacaaattttac	33	AVLAYNFNKFY	CAVLAYNFNKFYF	EEM(1)-TRB11	TRBV28*01	TRBJ1-5*01	TRBD1*01	tgtgccagcagcatctccgggacagggagaggcaatcagccccagcatttt	tgtgccagcag	0	0	catct	cc	gggacaggg	0	agag	0	gcaatcagccccagcatttt	51	11	0	0	5	2	9	0	4
123	EEM(1)-TR12	TRAV1-2*01	TRAJ34*01	tgtgctgtgagccgacgtgaatccgacaagctcatcttt	tgtgctgtgag		ccgacgtgaat		ccgacaagctcatcttt	39	11	0	11	0	17	3	10	6/11	11	1523.78	9.24377	gctgtgagccgacgtgaatccgacaagctcatc	33	AVSRRESDKLI	CAVSRRESDKLIF	EEM(1)-TRB12	TRBV28*01	TRBJ2-1*01	TRBD2*01	tgtgccagcagttccttgatagacaatgagcagttcttc	tgtgccagcagtt	0	0	ccttga	0	tag	0	0	0	acaatgagcagttcttc	39	13	0	0	6	0	3	0	0
124	EEM(1)-TR17	TRAV39*01	TRAJ45*01	tgtgccgtggacatgaattgggattcaggaggaggtgctgacggactcaccttt	tgtgccgtggaca	tg	aattggg		attcaggaggaggtgctgacggactcaccttt	54	13	2	7	0	32	0	3	3/7	16	1815.96	12.9996	gccgtggacatgaattgggattcaggaggaggtgctgacggactcacc	48	AVDMNWDSGGGADGLT	CAVDMNWDSGGGADGLTF	EEM(1)-TRB17	TRBV11-2*03	TRBJ2-5*01	TRBD1*01	tgtgccagcagcgtcgacaggggggtcggagagacccagtacttc	tgtgccagcagc	0	0	gtc	0	gacaggggg	0	gtcgg	0	agagacccagtacttc	45	12	0	0	3	0	9	0	5
125	EEM(1)-TR19	TRAV13-2*01	TRAJ29*01	tgtgcagagaccccgcggaggcaaacacctcttgtcttt	tgtgcagaga		ccccgcggaggcaa		acacctcttgtcttt	39	10	0	14	0	15	3	14	11/14	11	1517.77	10.097	gcagagaccccgcggaggcaaacacctcttgtc	33	AETPRRQTPLV	CAETPRRQTPLVF	EEM(1)-TRB19	TRBV9*03	TRBJ2-7*01	TRBD2*02	tgtgccagcagcgtaggactagcgggagtcgcctacgagcagtacttc	tgtgccagcagcgtag	0	0	0	0	gactagcgggag	0	tcg	0	cctacgagcagtacttc	48	16	0	0	0	0	12	0	3
126	EEM(1)-TR20	TRAV12-1*01	TRAJ40*01	tgtgtggtctttacaggaacctacaaatacatcttt	tgtgtggt		cttta		caggaacctacaaatacatcttt	36	8	0	5	0	23	5	7	1/5	10	1440.73	8.96692	gtggtctttacaggaacctacaaatacatc	30	VVFTGTYKYI	CVVFTGTYKYIF	EEM(1)-TRB20	TRBV2*01	TRBJ2-3*01	TRBD1*01	tgtgccagtactctccggggcctagatcccacagatacgcagtatttt	tgtgccag	0	0	tactctcc	0	ggggc	0	ctagatcc	0	cacagatacgcagtatttt	48	8	0	0	8	0	5	0	8
127	EEM(1)-TR21	TRAV8-6*02	TRAJ13*02	tgtgctgtgagtgaggcgaattctgggggttaccagaaagttaccttt	tgtgctgtgagtga		ggc		gaattctgggggttaccagaaagttaccttt	48	14	0	3	0	31	0	1	3/3	14	1660.83	6.4364	gctgtgagtgaggcgaattctgggggttaccagaaagttacc	42	AVSEANSGGYQKVT	CAVSEANSGGYQKVTF	EEM(1)-TRB21	TRBV5-1*01	TRBJ1-2*01	0	tgcgccagcagcttgggcaaaaccctctatggctacaccttc	tgcgccagcagcttgg	0	gcaaaaccct	0	0	0	0	0	0	ctatggctacaccttc	42	16	0	10	0	0	0	0	0
128	EEM(1)-TR22	TRAV14/DV4*02	TRAJ20*01	tgtgcaatgatacgttctaacgactacaagctcagcttt	tgtgcaatga		t	ac	gttctaacgactacaagctcagcttt	39	10	0	1	2	26	7	0	0/1	11	1547.82	9.07092	gcaatgatacgttctaacgactacaagctcagc	33	AMIRSNDYKLS	CAMIRSNDYKLSF	EEM(1)-TRB22	TRBV9*02	TRBJ2-1*01	TRBD1*01	tgtgccagcagcgcctcccgggcggcctacaatgagcagttcttc	tgtgccagcagcg	0	0	cctccc	0	gggc	0	gg	0	cctacaatgagcagttcttc	45	13	0	0	6	0	4	0	2
129	EEM(1)-TR23	TRAV4*01	TRAJ44*01	tgcctcgtggctaccggcactgccagtaaactcaccttt	tgcctcgtgg		c		taccggcactgccagtaaactcaccttt	39	10	0	1	0	28	6	4	1/1	11	1311.57	9.25037	ctcgtggctaccggcactgccagtaaactcacc	33	LVATGTASKLT	CLVATGTASKLTF	EEM(1)-TRB23	TRBV11-2*03	TRBJ1-1*01	TRBD1*01	tgtgccagcagcttagttgggacagggtcggttgaagttttcttt	tgtgccagcagcttag	0	0	tt	0	gggacaggg	0	tcggttgaagt	0	tttcttt	45	16	0	0	2	0	9	0	11
130	EEM(1)-TR25	TRAV3*01	TRAJ7*01	tgtgctgtgagagacaccccgacgcccgcccaattctatgggaacaacagactcgctttt	tgtgctgtgagagaca		ccccgacgcccgcccaatt		ctatgggaacaacagactcgctttt	60	16	0	19	0	25	0	3	14/19	18	2241.52	9.24377	gctgtgagagacaccccgacgcccgcccaattctatgggaacaacagactcgct	54	AVRDTPTPAQFYGNNRLA	CAVRDTPTPAQFYGNNRLAF	EEM-B-25.ab1	TRBV20-1*01	TRBJ2-7*01	TRBD1*01	tgcagtgctagagatgaaaggggagaggtcgagcagtacttc	tgcagtgctagaga	t	0	gaa	0	agggg	0	agaggt	0	cgagcagtacttc	42	14	1	0	3	0	5	0	6
131	EEM(1)-TR26	TRAV9-2*01	TRAJ16*01	tgtgctccaacttggtatgatggccagaagctgctcttt	tgtgctc		caacttggtat		gatggccagaagctgctcttt	39	7	0	11	0	21	7	8	4/11	11	1541.79	6.4364	gctccaacttggtatgatggccagaagctgctc	33	APTWYDGQKLL	CAPTWYDGQKLLF	EEM(1)-TRB26	TRBV6-4*01	TRBJ2-1*01	TRBD2*02	tgtgccagcagcgatcggactagcgggaacgtactcttc	tgtgccagcag	0	0	cgatc	0	ggactagcggga	0	acgtac	0	tcttc	39	11	0	0	5	0	12	0	6
132	EEM(1)-TR27	TRAV12-3*01	TRAJ17*01	tgtgcatccaaagctgcaggcaacaagctaactttt	tgtgca		tc		caaagctgcaggcaacaagctaactttt	36	6	0	2	0	28	7	4	1/2	10	1210.42	10.0253	gcatccaaagctgcaggcaacaagctaact	30	ASKAAGNKLT	CASKAAGNKLTF	EEM(1)-TRB27	TRBV29-1*01	TRBJ2-2*01	TRBD2*01	tgcagcgttttgggactcttgaacaccggggagctgtttttt	tgcagcgtt	0	0	tt	0	gggact	0	ctt	0	gaacaccggggagctgtttttt	42	9	0	0	2	0	6	0	3
133	EEM(1)-TR28	TRAV5*01	TRAJ24*02	tgtgcagaggaaaggagctgggggaaattgcagttt	tgtgcagag		gaaagg		agctgggggaaattgcagttt	36	9	0	6	0	21	4	11	3/6	10	1453.64	6.5946	gcagaggaaaggagctgggggaaattgcag	30	AEERSWGKLQ	CAEERSWGKLQF	EEM(1)-TRB28	TRBV30*01	TRBJ1-5*01	TRBD1*01	tgtgcctggaatccagggggcaacctcgacaatcagccccagcatttt	tgtgcctgga	0	0	atc	0	cagggggc	0	aacctcga	0	caatcagccccagcatttt	48	10	0	0	3	0	8	0	8
134	EEM(1)-TR30	TRAV26-1*01	TRAJ56*01	tgcatcgtcagagcccagagggctggagccaatagtaagctgacattt	tgcatcgtcagag		cccagaggg		ctggagccaatagtaagctgacattt	48	13	0	9	0	26	3	5	7/9	14	1735.04	12.0087	atcgtcagagcccagagggctggagccaatagtaagctgaca	42	IVRAQRAGANSKLT	CIVRAQRAGANSKLTF	EEM(1)-TRB30	TRBV28*01	TRBJ1-5*01	TRBD1*01	tgtgccagcacctccggacagggcccacctagcaatcagccccagcatttt	tgtgccagca	0	0	cctcc	0	ggacaggg	0	cccacc	0	tagcaatcagccccagcatttt	51	10	0	0	5	0	8	0	6
135	EEM(1)-TR31	TRAV16*01	TRAJ8*01	tgtgctctcgatcccaacacaggctttcagaaacttgtattt	tgtgctct		cgatccc		aacacaggctttcagaaacttgtattt	42	8	0	7	0	27	6	2	5/7	12	1552.81	6.44299	gctctcgatcccaacacaggctttcagaaacttgta	36	ALDPNTGFQKLV	CALDPNTGFQKLVF	EEM(1)-TRB31	TRBV28*01	TRBJ2-7*01	TRBD2*02	tgtgccagcagtttcaaccgggactacgagcagtacttc	tgtgccagcagttt	0	0	caac	0	cggga	0	0	0	ctacgagcagtacttc	39	14	0	0	4	0	5	0	0
136	EEM(1)-TR34	TRAV8-4*03	TRAJ13*01	tgtgctgtacgcaattctgggggttaccagaaagttaccttt	tgtgctgt		acgc		aattctgggggttaccagaaagttaccttt	42	8	0	4	0	30	6	2	3/4	12	1529.74	10.0165	gctgtacgcaattctgggggttaccagaaagttacc	36	AVRNSGGYQKVT	CAVRNSGGYQKVTF	EEM(1)-TRB34	TRBV14*01	TRBJ2-5*01	TRBD1*01	tgtgccagcagccaagcacggacaggagaagccgagacccagtacttc	tgtgccagcagccaag	0	0	cac	0	ggacagg	0	agaagcc	0	gagacccagtacttc	48	16	0	0	3	0	7	0	7
137	EEM(1)-TR35	TRAV13-1*02	TRAJ40*01	tgtgcagcaagccccacctcaggaacctacaaatacatcttt	tgtgcagcaag		cccc		acctcaggaacctacaaatacatcttt	42	11	0	4	0	27	2	3	4/4	12	1508.72	8.96692	gcagcaagccccacctcaggaacctacaaatacatc	36	AASPTSGTYKYI	CAASPTSGTYKYIF	EEM(1)-TRB35	TRBV7-6*01	TRBJ2-7*01	TRBD2*02	tgtgccagcggtttagcgggagggctagaagagcagtacttc	tgtgccagc	0	0	ggtt	0	tagcgggaggg	0	ctagaa	0	gagcagtacttc	42	9	0	0	4	0	11	0	6
138	EEM(1)-TR37	TRAV26-1*01	TRAJ37*02	tgcatcgtcagagtcttccgtagcaacacaggcaaactaatcttt	tgcatcgtcagagtc		ttccg		tagcaacacaggcaaactaatcttt	45	15	0	5	0	25	1	6	3/5	13	1753.15	12.0087	atcgtcagagtcttccgtagcaacacaggcaaactaatc	39	IVRVFRSNTGKLI	CIVRVFRSNTGKLIF	EEM(1)-TRB37	TRBV25-1*01	TRBJ2-5*01	TRBD1*01	tgtgccagcagtgcagggggtggagagacccagtacttc	tgtgccagcagtg	0	0	0	0	caggggg	0	tgg	0	agagacccagtacttc	39	13	0	0	0	0	7	0	3
139	EEM(1)-TR38	TRAV1-2*01	TRAJ27*01	tgtgctgtgagagccggaggggatgcaggcaaatcaaccttt	tgtgctgtgagag		ccggagggg		atgcaggcaaatcaaccttt	42	13	0	9	0	20	1	8	8/9	12	1339.5	9.2467	gctgtgagagccggaggggatgcaggcaaatcaacc	36	AVRAGGDAGKST	CAVRAGGDAGKSTF	EEM(1)-TRB38	TRBV9*01	TRBJ2-1*01	TRBD1*01	tgtgccagcagcccgggacccgtccgggaagagcagttcttc	tgtgccagcagc	0	0	cc	0	gggac	0	ccgtccgggaa	0	gagcagttcttc	42	12	0	0	2	0	5	0	11
140	EEM(1)-TR39	TRAV26-2*01	TRAJ42*01	tgcatccagctgaattatggaggaagccaaggaaatctcatcttt	tgcatcc		agc		tgaattatggaggaagccaaggaaatctcatcttt	45	7	0	3	0	35	8	0	2/3	13	1626.85	12.9996	atccagctgaattatggaggaagccaaggaaatctcatc	39	IQLNYGGSQGNLI	CIQLNYGGSQGNLIF	EEM(1)-TRB39	TRBV23-1*01	TRBJ1-6*01	TRBD2*02	tgcgccagcagtcaagctgtaggaccggaggcccataattcacccctccacttt	tgcgccagcagtcaa	0	0	gctgtaggacc	0	ggagg	0	ccc	0	ataattcacccctccacttt	54	15	0	0	11	0	5	0	3
141	EEM(1)-TR41	TRAV14/DV4*02	TRAJ45*01	tgtgcaatgagagagggctggtattcaggaggaggtgctgacggactcaccttt	tgtgcaatgagagaggg	c	tg		gtattcaggaggaggtgctgacggactcaccttt	54	17	1	2	0	34	0	1	1/2	16	1878.08	4.40027	gcaatgagagagggctggtattcaggaggaggtgctgacggactcacc	48	AMREGWYSGGGADGLT	CAMREGWYSGGGADGLTF	EEM(1)-TRB41	TRBV27*01	TRBJ2-2*01	TRBD2*02	tgtgccagcagtttaggagggtacggcaccggggagctgtttttt	tgtgccagcagttta	0	0	0	0	ggaggg	0	tacgg	0	caccggggagctgtttttt	45	15	0	0	0	0	6	0	5
142	EEM(1)-TR43	TRAV4*01	TRAJ29*01	tgcctcgtgggtgacgcaccttcaggaaacacacctcttgtcttt	tgcctcgtgggtgac		gcacc		ttcaggaaacacacctcttgtcttt	45	15	0	5	0	25	1	4	4/5	13	1489.71	12.9996	ctcgtgggtgacgcaccttcaggaaacacacctcttgtc	39	LVGDAPSGNTPLV	CLVGDAPSGNTPLVF	EEM(1)-TRB43	TRBV30*01	TRBJ2-7*01	TRBD1*01	tgtgcctggagtggggacaggagagcctacgagcagtacttc	tgtgcctggagtg	0	0	0	0	gggacagg	0	agag	0	cctacgagcagtacttc	42	13	0	0	0	0	8	0	4
143	EEM(1)-TR45-1	TRAV12-2*02	TRAJ30*01	tgtgccgtgaagggaagagatgacaagatcatcttt	tgtgccgtgaa		ggga		agagatgacaagatcatcttt	36	11	0	4	0	21	2	5	3/4	10	1364.63	9.07092	gccgtgaagggaagagatgacaagatcatc	30	AVKGRDDKII	CAVKGRDDKIIF	EEM(1)-TRB45-1	TRBV9*01	TRBJ2-1*01	TRBD1*01	tgtgccagcagcccgggacccgtccgggaagagcagttcttc	tgtgccagcagc	0	0	cc	0	gggac	0	ccgtccgggaa	0	gagcagttcttc	42	12	0	0	2	0	5	0	11
144	EEM(1)-TR48	TRAV21*01	TRAJ24*02	tgtgctgtgaggaacaccctgggtagtggggggaaattgcagttt	tgtgctgtgagg		aacaccctgggtagtg		gggggaaattgcagttt	45	12	0	16	0	17	0	15	9/16	13	1550.8	11.0082	gctgtgaggaacaccctgggtagtggggggaaattgcag	39	AVRNTLGSGGKLQ	CAVRNTLGSGGKLQF	EEM(1)-TRB48	TRBV30*01	TRBJ2-7*01	TRBD2*02	tgtgccaccgccgggactagcgggaacgagcagtacttc	tgtgcc	0	0	accgcc	0	gggactagcggga	0	0	0	acgagcagtacttc	39	6	0	0	6	0	13	0	0
145	EEM(1)-TR51	TRAV4*01	TRAJ4*01	tgcatggtgggcatatcctctggtgggtacaataagctgattttt	tgc		atggtgggcatatcctctggtggg		tacaataagctgattttt	45	3	0	24	0	18	13	14	14/24	13	1588.91	9.07239	atggtgggcatatcctctggtgggtacaataagctgatt	39	MVGISSGGYNKLI	CMVGISSGGYNKLIF	EEM(1)-TRB51	TRBV20-1*01	TRBJ2-1*01	TRBD2*02	tgcagtgctagtagacgggagggctcctacaatgagcagttcttc	tgcagtgctag	0	0	taga	0	cgggaggg	0	0	0	ctcctacaatgagcagttcttc	45	11	0	0	4	0	8	0	0
146	EEM(1)-TR55	TRAV36/DV7*04	TRAJ48*01	tgtgctgcgaccttatctaactttggaaatgagaaattaaccttt	tgtgctg		cgacct		tatctaactttggaaatgagaaattaaccttt	45	7	0	6	0	32	6	0	4/6	13	1615.83	6.44299	gctgcgaccttatctaactttggaaatgagaaattaacc	39	AATLSNFGNEKLT	CAATLSNFGNEKLTF	EEM(1)-TRB55	TRBV7-2*02	TRBJ2-7*01	TRBD2*02	tgtgccagcagccgaagcgggagggccgcctacgagcagtacttc	tgtgccagcagc	0	0	cga	0	agcgggaggg	0	ccg	0	cctacgagcagtacttc	45	12	0	0	3	0	10	0	3
147	EEM(1)-TR56	TRAV12-3*01	TRAJ34*01	tgtgcaatgagcgcgggtaacaccgacaagctcatcttt	tgtgcaatgagcg	cg	gg		taacaccgacaagctcatcttt	39	13	2	2	0	22	0	5	2/2	11	1370.61	6.44299	gcaatgagcgcgggtaacaccgacaagctcatc	33	AMSAGNTDKLI	CAMSAGNTDKLIF	EEM(1)-TRB56	TRBV7-9*07	TRBJ2-7*01	TRBD2*01	tgtgccagcagcttgtcgggcgggggggtctacgagcagtacttc	tgtgccagcagc	0	0	ttgtcgg	0	gcggggggg	0	t	0	ctacgagcagtacttc	45	12	0	0	7	0	9	0	1
148	EEM(1)-TR64	TRDV1*01	TRAJ23*01	tgtgctcttggggaactccataaccagggaggaaagcttatcttc	tgtgctcttggggaact		cc		ataaccagggaggaaagcttatcttc	45	17	0	2	0	26	0	6	2/2	13	1599.88	7.49402	gctcttggggaactccataaccagggaggaaagcttatc	39	ALGELHNQGGKLI	CALGELHNQGGKLIF	EEM(1)-TRB64	TRBV6-1*01	TRBJ2-1*01	TRBD2*02	tgtgccagcagtgtaggactagcgggagggcctggaaaggaacagttattc	tgtgccagcagtg	0	0	ta	0	ggactagcgggaggg	0	cctggaaaggaacagtta	0	ttc	51	13	0	0	2	0	15	0	18
149	EEM(1)-TR64	TRAV12-2*02	TRAJ24*02	tgtgccgtgaaaaacagctgggggaaattgcagttt	tgtgccgtgaa		aa		acagctgggggaaattgcagttt	36	11	0	2	0	23	2	9	0/2	10	1380.63	10.0253	gccgtgaaaaacagctgggggaaattgcag	30	AVKNSWGKLQ	CAVKNSWGKLQF	EEM(1)-TRB64	TRBV6-1*01	TRBJ2-1*01	TRBD2*02	tgtgccagcagtgtaggactagcgggagggcctggaaaggaacagttattc	tgtgccagcagtg	0	0	ta	0	ggactagcgggaggg	0	cctggaaaggaacagtta	0	ttc	51	13	0	0	2	0	15	0	18
150	EEM(1)-TR67	TRAV5*01	TRAJ12*01	tgtgcagagagtacggaggatagcagctataaattgatcttc	tgtgcagagagta		cgga		ggatagcagctataaattgatcttc	42	13	0	4	0	25	0	4	3/4	12	1592.74	4.09924	gcagagagtacggaggatagcagctataaattgatc	36	AESTEDSSYKLI	CAESTEDSSYKLIF	EEM(1)-TRB67	TRBV28*01	TRBJ2-3*01	TRBD2*01	tgtgccagcagcatgagggggactaccacagatacgcagtatttt	tgtgccagcag	0	0	catgagg	0	gggacta	0	c	0	cacagatacgcagtatttt	45	11	0	0	7	0	7	0	1
151	EEM(1)-TR74	TRAV25*01	TRAJ42*01	tgtgcaggcctgaattatggaggaagccaaggaaatctcatcttt	tgtgcagg		cc		tgaattatggaggaagccaaggaaatctcatcttt	45	8	0	2	0	35	1	0	2/2	13	1513.69	12.9996	gcaggcctgaattatggaggaagccaaggaaatctcatc	39	AGLNYGGSQGNLI	CAGLNYGGSQGNLIF	EEM(1)-TRB74	TRBV14*01	TRBJ2-7*01	TRBD1*01	tgtgccagcagccaagatattggacgccgctacgagcagtacttc	tgtgccagcagccaaga	t	0	att	0	ggac	0	gccg	0	ctacgagcagtacttc	45	17	1	0	3	0	4	0	4
152	EEM(1)-TR78	TRAV12-1*01	TRAJ6*01	tgtgtggtgacccactgggggacggggggaggaagctacatacctacattt	tgtgtggtga		cccactgggggacgggg		ggaggaagctacatacctacattt	51	10	0	17	0	24	3	7	14/17	15	1782.01	7.49182	gtggtgacccactgggggacggggggaggaagctacatacctaca	45	VVTHWGTGGGSYIPT	CVVTHWGTGGGSYIPTF	EEM(1)-TRB78	TRBV29-1*01	TRBJ1-4*01	TRBD1*01	tgcagcgttgaaccgggacaggggagtgaaaaactgtttttt	tgcagcgttgaa	0	0	cc	0	gggacagggg	0	ag	0	tgaaaaactgtttttt	42	12	0	0	2	0	10	0	2
153	EEM(1)-TR84	TRAV14/DV4*02	TRAJ9*01	tgtgcaatgagagaagcccgtggaggcttcaaaactatcttt	tgtgcaatgagaga		agcccg		tggaggcttcaaaactatcttt	42	14	0	6	0	22	3	8	5/6	12	1586.9	10.8427	gcaatgagagaagcccgtggaggcttcaaaactatc	36	AMREARGGFKTI	CAMREARGGFKTIF	EEM(1)-TRB84	TRBV29-1*01	TRBJ2-1*01	TRBD1*01	tgcagcgttgaggtagggggacagggcatcaatgagcagttcttc	tgcagcgttga	0	0	ggtagg	0	gggacaggg	0	cat	0	caatgagcagttcttc	45	11	0	0	6	0	9	0	3
154	EEM(1)-TR91	TRDV1*01	TRAJ4*01	tgtgctcttgggcccgggatttctggtggctacaataagctgattttt	tgtgctcttggg		cccggga		tttctggtggctacaataagctgattttt	48	12	0	7	0	29	5	3	6/7	14	1609.91	9.07239	gctcttgggcccgggatttctggtggctacaataagctgatt	42	ALGPGISGGYNKLI	CALGPGISGGYNKLIF	EEM(1)-TRB91	TRBV7-8*01	TRBJ2-3*01	TRBD2*01	tgtgccagcagcccaacgcctggactaagcacagatacgcagtatttt	tgtgccagcagc	0	0	ccaacgcct	0	ggacta	0	0	0	agcacagatacgcagtatttt	48	12	0	0	9	0	6	0	0
155	EEM(1)-TR93	TRAV26-1*01	TRAJ43*01	tgcatcgtcagagtcgttcgccttctggatgacatgcgcttt	tgcatcgtcagagtcg		ttcgccttctgg		atgacatgcgcttt	42	16	0	12	0	14	0	9	7/12	12	1735.15	10.007	atcgtcagagtcgttcgccttctggatgacatgcgc	36	IVRVVRLLDDMR	CIVRVVRLLDDMRF	EEM(1)-TRB93	TRBV28*01	TRBJ1-3*01	TRBD1*01	tgtgccagcagttcagggctctctggaaacaccatatatttt	tgtgccagcagtt	0	0	0	0	caggg	0	ct	0	ctctggaaacaccatatatttt	42	13	0	0	0	0	5	0	2
156	EEM(1)-TR107	TRAV4*01	TRAJ22*01	tgcctcgtgggtggactaggttctgcaaggcaactgaccttt	tgcctcgtgggtg		gacta		ggttctgcaaggcaactgaccttt	42	13	0	5	0	24	3	8	2/5	12	1421.68	10.2501	ctcgtgggtggactaggttctgcaaggcaactgacc	36	LVGGLGSARQLT	CLVGGLGSARQLTF	EEM(1)-TRB107	TRBV6-4*01	TRBJ1-1*01	TRBD2*01	tgtgccagcagtgaaggactgatgaacactgaagctttcttt	tgtgccagcagtga	0	0	a	0	ggact	0	g	a	tgaacactgaagctttcttt	42	14	0	0	1	0	5	0	1
157	LEM(1)-TR3	TRAV21*02	TRAJ22*01	tgtgctgtgagccccatttcttctggttctgcaaggcaactgaccttt	tgtgctgtgag		cccc	a	tttcttctggttctgcaaggcaactgaccttt	48	11	0	4	1	32	1	0	4/4	14	1623.85	10.2501	gctgtgagccccatttcttctggttctgcaaggcaactgacc	42	AVSPISSGSARQLT	CAVSPISSGSARQLTF	LEM(1)-TRB3	TRBV4-3*01	TRBJ2-1*01	TRBD2*02	tgcgccagcagccaaggtccgcgggaagctgcttacaatgagcagttcttc	tgcgccagcagccaag	0	0	gtcc	0	gcggga	0	agctgct	0	tacaatgagcagttcttc	51	16	0	0	4	0	6	0	7
158	LEM(1)-TR4	TRAV1-2*01	TRAJ9*01	tgtgctgtgagactcaatactggtggcttcaaaactatcttt	tgtgctgtgaga		ctcaatactggt		ggcttcaaaactatcttt	42	12	0	12	0	18	2	12	5/12	12	1526.82	11.0082	gctgtgagactcaatactggtggcttcaaaactatc	36	AVRLNTGGFKTI	CAVRLNTGGFKTIF	LEM(1)-TRB4	TRBV20-1*01	TRBJ1-1*01	0	tgcagtgctaggtttaataagaacactgaagctttcttt	tgcagtgctag	0	gtttaataa	0	0	0	0	0	0	gaacactgaagctttcttt	39	11	0	9	0	0	0	0	0
159	LEM(1)-TR9	TRAV12-1*01	TRAJ29*01	tgtgtggtgaacatgagaggaaacacacctcttgtcttt	tgtgtggtgaaca	tg	ag		aggaaacacacctcttgtcttt	39	13	2	2	0	22	0	7	1/2	11	1449.76	10.2501	gtggtgaacatgagaggaaacacacctcttgtc	33	VVNMRGNTPLV	CVVNMRGNTPLVF	LEM(1)-TRB9	TRBV6-1*01	TRBJ2-7*01	TRBD1*01	tgtgccagcagtgaagtggcagccgccgagcagtacttc	tgtgccagcagtgaag	0	0	tgg	0	cag	0	ccgc	0	cgagcagtacttc	39	16	0	0	3	0	3	0	4
160	LEM(1)-TR13	TRAV38-1*03	TRAJ50*01	tgtgcttacatctcgaaaacctcctacgacaaggtgatattt	tgtgctt		acatctc		gaaaacctcctacgacaaggtgatattt	42	7	0	7	0	28	10	1	3/7	12	1637.92	8.89148	gcttacatctcgaaaacctcctacgacaaggtgata	36	AYISKTSYDKVI	CAYISKTSYDKVIF	LEM(1)-TRB13	TRBV12-3*01	TRBJ2-5*01	TRBD1*01	tgtgccagcagtttttactacaggggttccgagacccagtacttc	tgtgccagcagttt	0	0	ttact	0	acagggg	0	ttcc	0	gagacccagtacttc	45	14	0	0	5	0	7	0	4
161	LEM(1)-TR18	TRAV14/DV4*01	TRAJ29*01	tgtgcaatgagagagccgtattcaggaaacacacctcttgtcttt	tgtgcaatgagagag		ccgt		attcaggaaacacacctcttgtcttt	45	15	0	4	0	26	2	3	3/4	13	1684.96	6.44299	gcaatgagagagccgtattcaggaaacacacctcttgtc	39	AMREPYSGNTPLV	CAMREPYSGNTPLVF	LEM(1)-TRB18	TRBV10-2*01	TRBJ2-2*01	TRBD1*01	tgcgccagccggggcagcacacaccgggagctgtttttt	tgcgccagc	0	0	c	0	ggggc	0	agcacacacc	0	gggagctgtttttt	39	9	0	0	1	0	5	0	10
162	LEM(1)-TR29	TRAV14/DV4*02	TRAJ43*01	tgtgcaatgagaccttacaataacaatgacatgcgcttt	tgtgcaatgaga		cct	t	acaataacaatgacatgcgcttt	39	12	0	3	1	23	5	0	2/3	11	1631.88	9.24377	gcaatgagaccttacaataacaatgacatgcgc	33	AMRPYNNNDMR	CAMRPYNNNDMRF	LEM(1)-TRB29	TRBV19*01	TRBJ2-3*01	0	tgtgccagtagtatctggtaccgcacagatacgcagtatttt	tgtgccagtagtat	0	ctggtacc	0	0	0	0	0	0	gcacagatacgcagtatttt	42	14	0	8	0	0	0	0	0
163	LEM(1)-TR30	TRAV22*01	TRAJ52*01	tgtgcctcctctcctggtggtactagctatggaaagctgacattt	tgtgc		ctcctctc		ctggtggtactagctatggaaagctgacattt	45	5	0	8	0	32	8	6	5/8	13	1475.64	9.07239	gcctcctctcctggtggtactagctatggaaagctgaca	39	ASSPGGTSYGKLT	CASSPGGTSYGKLTF	LEM(1)-TRB30	TRBV19*01	TRBJ2-3*01	0	tgtgccagtagtatctggtaccgcacagatacgcagtatttt	tgtgccagtagtat	0	ctggtacc	0	0	0	0	0	0	gcacagatacgcagtatttt	42	14	0	8	0	0	0	0	0
164	LEM(1)-TR31	TRAV14/DV4*01	TRAJ17*01	tgtgcaatgagagagggcctgggtcgagaagctgcaggcaacaagctaactttt	tgtgcaatgagagaggg	cc	tgggtcgag		aagctgcaggcaacaagctaactttt	54	17	2	9	0	26	0	6	6/9	16	1924.24	9.24377	gcaatgagagagggcctgggtcgagaagctgcaggcaacaagctaact	48	AMREGLGREAAGNKLT	CAMREGLGREAAGNKLTF	LEM(1)-TRB31	TRBV27*01	TRBJ1-1*01	TRBD2*01	tgtgccagcaaaacggggggtctgactgaagctttcttt	tgtgccagca	0	0	aaa	0	cgggggg	0	tctg	0	actgaagctttcttt	39	10	0	0	3	0	7	0	4
165	LEM(1)-TR37	TRAV13-2*01	TRAJ22*01	tgtgcagaccccccgggcccttctggttctgcaaggcaactgaccttt	tgtgcaga		ccccccgggcc		cttctggttctgcaaggcaactgaccttt	48	8	0	11	0	29	5	3	11/11	14	1603.78	6.44958	gcagaccccccgggcccttctggttctgcaaggcaactgacc	42	ADPPGPSGSARQLT	CADPPGPSGSARQLTF	LEM(1)-TRB37	TRBV20-1*01	TRBJ1-6*01	TRBD2*01	tgcagtgctgggggggagcggtacgataattcacccctccacttt	tgcagtgct	0	0	0	0	ggggggg	0	agcggtacg	0	ataattcacccctccacttt	45	9	0	0	0	0	7	0	9
166	LEM(1)-TR38	TRAV4*01	TRAJ5*01	tgcctcgtgggtgacatgggaccggatgacacgggcaggagagcacttactttt	tgcctcgtgggtgaca	tg	ggaccggat		gacacgggcaggagagcacttactttt	54	16	2	9	0	27	0	2	6/9	16	1924.19	4.70056	ctcgtgggtgacatgggaccggatgacacgggcaggagagcacttact	48	LVGDMGPDDTGRRALT	CLVGDMGPDDTGRRALTF	LEM(1)-TRB38	TRBV6-2*01	TRBJ2-7*01	TRBD1*01	tgtgccagccgagacgacgagcagtacttc	tgtgccagc	0	0	cga	0	gac	0	g	0	acgagcagtacttc	30	9	0	0	3	0	3	0	1
167	LEM(1)-TR40	TRAV14/DV4*01	TRAJ41*01	tgtgcaatgagagacagggattccgggtacgcactcaacttc	tgtgcaatgagaga		cagggattccgggtac		gcactcaacttc	42	14	0	16	0	12	3	19	10/16	12	1618.81	6.5946	gcaatgagagacagggattccgggtacgcactcaac	36	AMRDRDSGYALN	CAMRDRDSGYALNF	LEM(1)-TRB40	TRBV5-1*01	TRBJ2-3*01	TRBD2*02	tgcgccagcagcttggtgggttctagcgggagtggagatacgcagtatttt	tgcgccagcagcttgg	0	0	tgggtt	0	ctagcgggag	0	tgg	0	agatacgcagtatttt	51	16	0	0	6	0	10	0	3
168	LEM(1)-TR40	TRAV27*01	TRAJ17*01	tgtgcaggagaggataggcaggaagctgcaggcaacaagctaactttt	tgtgcaggag		aggataggcagg		aagctgcaggcaacaagctaactttt	48	10	0	12	0	26	0	6	7/12	14	1709.86	4.70056	gcaggagaggataggcaggaagctgcaggcaacaagctaact	42	AGEDRQEAAGNKLT	CAGEDRQEAAGNKLTF	LEM(1)-TRB40	TRBV5-1*01	TRBJ2-3*01	TRBD2*02	tgcgccagcagcttggtgggttctagcgggagtggagatacgcagtatttt	tgcgccagcagcttgg	0	0	tgggtt	0	ctagcgggag	0	tgg	0	agatacgcagtatttt	51	16	0	0	6	0	10	0	3
169	LEM(1)-TR43	TRAV8-4*01	TRAJ3*01	tgtgctgtgagtgatctcgaaccgaacagcagtgcttccaagataatcttt	tgtgctgtgagtga	tc	tcgaaccga		acagcagtgcttccaagataatcttt	51	14	2	9	0	26	0	5	5/9	15	1781.02	4.40027	gctgtgagtgatctcgaaccgaacagcagtgcttccaagataatc	45	AVSDLEPNSSASKII	CAVSDLEPNSSASKIIF	LEM(1)-TRB43	TRBV6-5*01	TRBJ1-5*01	TRBD1*01	tgtgccagcagtccggacaggggctccatcgatcagccccagcatttt	tgtgccagcagt	0	0	cc	0	ggacagggg	0	ctccatcg	0	atcagccccagcatttt	48	12	0	0	2	0	9	0	8
170	LEM(1)-TR45	TRAV19*01	TRAJ11*01	tgtgctctgagtggtccatatgattggagttcaggatacagcaccctcaccttt	tgtgctctgagtg		gtccatatgattggag		ttcaggatacagcaccctcaccttt	54	13	0	16	0	25	4	4	7/16	16	1955.13	12.9996	gctctgagtggtccatatgattggagttcaggatacagcaccctcacc	48	ALSGPYDWSSGYSTLT	CALSGPYDWSSGYSTLTF	LEM(1)-TRB45	TRBV9*01	TRBJ2-7*01	TRBD2*02	tgtgccagcagctcacaagcgggagggccgggtgagcagtacttc	tgtgccagcagc	0	0	tcaca	0	agcgggaggg	0	ccgggt	0	gagcagtacttc	45	12	0	0	5	0	10	0	6
171	LEM(1)-TR47	TRAV13-1*02	TRAJ6*01	tgtaccccaggaggaagctacatacctacattt	tgt		accc		caggaggaagctacatacctacattt	33	3	0	4	0	26	10	5	3/4	9	1142.3	12.9996	accccaggaggaagctacatacctaca	27	TPGGSYIPT	CTPGGSYIPTF	LEM(1)-TRB47	TRBV3-1*01	TRBJ2-7*01	TRBD2*02	tgtgccagcagccccggactagcgggatactacgagcagtacttc	tgtgccagcagcc	0	0	cc	0	ggactagcggga	0	ta	0	ctacgagcagtacttc	45	13	0	0	2	0	12	0	2
172	LEM(1)-TR52	TRAV26-1*01	TRAJ43*01	tgcatcgtcagagtggcgacggataacaatgacatgcgcttt	tgcatcgtcagagt		ggcgacgg		ataacaatgacatgcgcttt	42	14	0	8	0	20	2	3	7/8	12	1653.9	6.60193	atcgtcagagtggcgacggataacaatgacatgcgc	36	IVRVATDNNDMR	CIVRVATDNNDMRF	LEM(1)-TRB52	TRBV28*01	TRBJ2-1*01	TRBD1*01	tgtgccagcagttacgaaaggaatgagcagttcttc	tgtgccagcagtt	0	0	acgaa	0	agg	0	0	0	aatgagcagttcttc	36	13	0	0	5	0	3	0	0
173	LEM(1)-TR54	TRAV13-1*02	TRAJ37*01	tgtgcagcccctcggcggcgcaacacaggcaaactaatcttt	tgtgcagc		ccctcggcggc		gcaacacaggcaaactaatcttt	42	8	0	11	0	23	5	8	10/11	12	1602.93	12.3046	gcagcccctcggcggcgcaacacaggcaaactaatc	36	AAPRRRNTGKLI	CAAPRRRNTGKLIF	LEM(1)-TRB54	TRBV9*01	TRBJ2-7*01	TRBD2*02	tgtgccagcagctcacaagcgggagggccggttgagcagtacttc	tgtgccagcagc	0	0	tcaca	0	agcgggaggg	0	ccggtt	0	gagcagtacttc	45	12	0	0	5	0	10	0	6
174	LEM(1)-TR60	TRAV38-1*01	TRAJ34*01	tgtgctttcgatcccgacaagctcatcttt	tgtgctttc		gatc		ccgacaagctcatcttt	30	9	0	4	0	17	8	10	2/4	8	1168.38	4.40027	gctttcgatcccgacaagctcatc	24	AFDPDKLI	CAFDPDKLIF	LEM(1)-TRB60	TRBV27*01	TRBJ2-7*01	TRBD1*01	tgtgccagccgccgattggggacgtacgagcagtacttc	tgtgccagc	0	0	cgccgattg	0	gggac	0	g	0	tacgagcagtacttc	39	9	0	0	9	0	5	0	1
175	LEM(1)-TR64	TRAV12-2*02	TRAJ26*01	tgtgccgtgaacgtccttcggggtcagaattttgtcttt	tgtgccgtgaac		gtccttcgg		ggtcagaattttgtcttt	39	12	0	9	0	18	1	11	6/9	11	1466.73	10.2501	gccgtgaacgtccttcggggtcagaattttgtc	33	AVNVLRGQNFV	CAVNVLRGQNFVF	LEM(1)-TRB64	TRBV27*01	TRBJ2-4*01	TRBD1*01	tgtgccagcagtttagggacaacaaggtacttc	tgtgccagcagttta	0	0	0	0	gggaca	0	acaag	0	gtacttc	33	15	0	0	0	0	6	0	5
176	LEM(1)-TR71	TRAV14/DV4*02	TRAJ23*01	tgtgcaatgagagaggtgatttataaccagggaggaaagcttatcttc	tgtgcaatgagagagg				tgatttataaccagggaggaaagcttatcttc	48	16	0	0	0	32	1	0	0/0	14	1842.22	9.07092	gcaatgagagaggtgatttataaccagggaggaaagcttatc	42	AMREVIYNQGGKLI	CAMREVIYNQGGKLIF	LEM(1)-TRB71	TRBV7-6*01	TRBJ2-7*01	TRBD1*01	tgtgccagcagcgagacagggggtaacgagcagtacttc	tgtgccagcagc	0	0	ga	0	gacaggggg	0	ta	0	acgagcagtacttc	39	12	0	0	2	0	9	0	2
177	LEM(1)-TR78	TRAV8-3*01	TRAJ42*01	tgtgctgtgggtgatttgaattatggaggaagccaaggaaatctcatcttt	tgtgctgtgggtg		att		tgaattatggaggaagccaaggaaatctcatcttt	51	13	0	3	0	35	1	0	0/3	15	1727.92	12.9996	gctgtgggtgatttgaattatggaggaagccaaggaaatctcatc	45	AVGDLNYGGSQGNLI	CAVGDLNYGGSQGNLIF	LEM(1)-TRB78	TRBV30*01	TRBJ2-1*01	TRBD1*01	tgtgcctggagtgggacagccgatccctacaatgagcagttcttc	tgtgcctggagtg	0	0	0	0	ggacag	0	ccgatc	0	cctacaatgagcagttcttc	45	13	0	0	0	0	6	0	6
178	LEM(1)-TR82	TRAV8-4*01	TRAJ3*01	tgtgctgtgagtgatctcgaaccgaacagcagtgcttccaagataatcttt	tgtgctgtgagtga	tc	tcgaaccga		acagcagtgcttccaagataatcttt	51	14	2	9	0	26	0	5	5/9	15	1781.02	4.40027	gctgtgagtgatctcgaaccgaacagcagtgcttccaagataatc	45	AVSDLEPNSSASKII	CAVSDLEPNSSASKIIF	LEM(1)-TRB82	TRBV12-3*01	TRBJ1-2*01	TRBD1*01	tgtgccagcagtttctcgacctgttcggctaactatggctacaccttc	tgtgccagcagttt	0	0	ctc	0	gac	0	ctgttcg	g	ctaactatggctacaccttc	48	14	0	0	3	0	3	0	7
179	LEM(1)-TR83	TRAV17*01	TRAJ29*01	tgtgctacggacgccgaaacacctcttgtcttt	tgtgctacggacg	c	cgaa		acacctcttgtcttt	33	13	1	4	0	15	0	14	2/4	9	1166.32	12.9996	gctacggacgccgaaacacctcttgtc	27	ATDAETPLV	CATDAETPLVF	LEM(1)-TRB83	TRBV6-1*01	TRBJ1-2*01	TRBD1*01	tgtgccagcagcactgacagcctgggccctaactatggctacaccttc	tgtgccagcag	0	0	cact	0	gacag	0	cctgggcc	0	ctaactatggctacaccttc	48	11	0	0	4	0	5	0	8
180	LEM(1)-TR84	TRAV10*01	TRAJ32*01	tgtgtggtgagcgacgccggggggaattatggtggtgctacaaacaagctcatcttt	tgtgtggtgagcg		acgccggggggaattatggt		ggtgctacaaacaagctcatcttt	57	13	0	20	0	24	0	11	12/20	17	1886.12	6.4364	gtggtgagcgacgccggggggaattatggtggtgctacaaacaagctcatc	51	VVSDAGGNYGGATNKLI	CVVSDAGGNYGGATNKLIF	LEM(1)-TRB84	TRBV27*01	TRBJ2-7*01	TRBD1*01	tgtgccagcacaacagggcgacacgacgagcagtacttc	tgtgccagca	0	0	ca	0	acaggg	0	cgacacg	0	acgagcagtacttc	39	10	0	0	2	0	6	0	7
181	LEM(1)-TR85	TRAV25*01	TRAJ8*01	tgtgcaggtttctcgaacacaggctttcagaaacttgtattt	tgtgcagg		tttctc		gaacacaggctttcagaaacttgtattt	42	8	0	6	0	28	1	1	2/6	12	1518.76	9.25037	gcaggtttctcgaacacaggctttcagaaacttgta	36	AGFSNTGFQKLV	CAGFSNTGFQKLVF	LEM(1)-TRB85	TRBV5-1*01	TRBJ1-1*01	TRBD1*01	tgcgccagcagctcgggacagccgaacactgaagctttcttt	tgcgccagcagct	0	0	c	0	gggacag	0	cc	0	gaacactgaagctttcttt	42	13	0	0	1	0	7	0	2
182	LEM(1)-TR94	TRAV22*01	TRAJ8*01	tgtgctgtggagccggggacaggctttcagaaacttgtattt	tgtgctgtggagc		cgggg		acaggctttcagaaacttgtattt	42	13	0	5	0	24	0	5	5/5	12	1495.76	6.44299	gctgtggagccggggacaggctttcagaaacttgta	36	AVEPGTGFQKLV	CAVEPGTGFQKLVF	LEM(1)-TRB94	TRBV27*01	TRBJ2-4*01	TRBD1*01	tgtgccagcagtttagggacaacaaggtacttc	tgtgccagcagttta	0	0	0	0	gggaca	0	acaag	0	gtacttc	33	15	0	0	0	0	6	0	5
183	LEM(1)-TR111	TRAV5*01	TRAJ39*01	tgtgcagagagcggatataatgcaggcaacatgctccccttt	tgtgcagagag		cggatataatgcaggcaacatgctcc		ccttt	42	11	0	26	0	5	2	27	13/26	12	1473.65	12.9996	gcagagagcggatataatgcaggcaacatgctcccc	36	AESGYNAGNMLP	CAESGYNAGNMLPF	LEM(1)-TRB111	TRBV7-2*01	TRBJ1-2*01	TRBD2*02	tgtgccagcagcgacggcgcgcccggggaggcggatggctacaccttc	tgtgccagcagc	0	0	gacggcgcgcccg	0	gggagg	0	cgg	0	atggctacaccttc	48	12	0	0	13	0	6	0	3
184	LEM(1)-TR112	TRAV13-2*01	TRAJ17*01	tgtgcagagaactccctcgtagctgcaggcaacaagctaactttt	tgtgcagagaa		ctccctcgt		agctgcaggcaacaagctaactttt	45	11	0	9	0	25	2	7	6/9	13	1537.76	6.44299	gcagagaactccctcgtagctgcaggcaacaagctaact	39	AENSLVAAGNKLT	CAENSLVAAGNKLTF	LEM(1)-TRB112	TRBV10-3*02	TRBJ1-5*01	TRBD1*01	tgtgccatcagtgaaggccagttccatcagccccagcatttt	tgtgccatcagtga	0	0	0	0	agg	0	ccagttcc	0	atcagccccagcatttt	42	14	0	0	0	0	3	0	8
185	LEM(1)-TR121	TRAV38-2/DV8*01	TRAJ30*01	tgtgcttataggagggtcagagatgacaagaccttt	tgtgcttataggag		ggtcagagatgacaagac		cttt	36	14	0	18	0	4	2	22	9/18	10	1529.74	10.0011	gcttataggagggtcagagatgacaagacc	30	AYRRVRDDKT	CAYRRVRDDKTF	LEM(1)-TRB121	TRBV4-1*02	TRBJ2-6*01	TRBD1*01	tgcgccagcagccaagatacagcaactggggccaacgtcctgactttc	tgcgccagcagccaaga	t	0	0	0	acag	0	caa	0	ctggggccaacgtcctgactttc	48	17	1	0	0	0	4	0	3
186	LEM(1)-TR124	TRAV12-2*01	TRAJ24*01	tgtgccgtgaaaaacagctgggggaaattccagttt	tgtgccgtgaa		aaacagctgggggaaattcc		agttt	36	11	0	20	0	5	2	27	10/20	10	1414.65	10.0253	gccgtgaaaaacagctgggggaaattccag	30	AVKNSWGKFQ	CAVKNSWGKFQF	LEM(1)-TRB124	TRBV6-1*01	TRBJ2-1*01	TRBD2*02	tgtgccagcagtgtaggactagcgggagggcctggaaatgagcagttcttc	tgtgccagcagtg	0	0	ta	0	ggactagcgggaggg	0	cctgga	0	aatgagcagttcttc	51	13	0	0	2	0	15	0	6
187	LEM(1)-TR126	TRDV1*01	TRAJ23*01	tgtgctcttggggaactccataaccagggaggaaagcttaccttt	tgtgctcttggggaact		ccataaccagggaggaaagcttaccttt			45	17	0	28	0	0	0	32	13/28	13	1587.82	7.49402	gctcttggggaactccataaccagggaggaaagcttacc	39	ALGELHNQGGKLT	CALGELHNQGGKLTF	LEM(1)-TRB126	TRBV6-1*01	TRBJ2-1*01	TRBD2*02	tgtgccagcagtgtaggactagcgggagggcctggaaatgagcagttcttc	tgtgccagcagtg	0	0	ta	0	ggactagcgggaggg	0	cctgga	0	aatgagcagttcttc	51	13	0	0	2	0	15	0	6
188	LEM(1)-TR137	TRAV5*01	TRAJ10*01	tgtgcagggactctactcacgggaggaggaaaccaactcaccttt	tgtgcag		ggactctactcacgggaggaggaaacc		aactcaccttt	45	7	0	27	0	11	6	22	16/27	13	1452.65	12.9996	gcagggactctactcacgggaggaggaaaccaactcacc	39	AGTLLTGGGNQLT	CAGTLLTGGGNQLTF	LEM(1)-TRB137	TRBV12-3*01	TRBJ2-4*01	TRBD1*01	tgtgccagcagtttagtcgaccggacagacataaaaaacattcagtacttc	tgtgccagcagtttag	0	0	tcgacc	0	ggacag	0	acata	0	aaaaacattcagtacttc	51	16	0	0	6	0	6	0	5
189	LEM(1)-TR139	TRAV19*01	TRAJ4*01	tgtgctctgagtgctggggtttctggtggctacaataagctgattttt	tgtgctctgagtg		ctgggg		tttctggtggctacaataagctgattttt	48	13	0	6	0	29	4	3	5/6	14	1599.87	9.07239	gctctgagtgctggggtttctggtggctacaataagctgatt	42	ALSAGVSGGYNKLI	CALSAGVSGGYNKLIF	LEM(1)-TRB139	TRBV3-1*01	TRBJ2-1*01	TRBD2*02	tgtgccagcagccaagataggctagcgggaagggagcagttcttc	tgtgccagcagccaaga	t	0	agg	0	ctagcggga	0	agg	0	gagcagttcttc	45	17	1	0	3	0	9	0	3
190	LEM(1)-TR142	TRAV22*01	TRAJ8*01	tgtgctgtggagccggggacaggctttcagaaacttggtttt	tgtgctgtggagc		cggggacaggctttcagaaacttggt		ttt	42	13	0	26	0	3	0	26	14/26	12	1453.68	6.44299	gctgtggagccggggacaggctttcagaaacttggt	36	AVEPGTGFQKLG	CAVEPGTGFQKLGF	LEM(1)-TRB142	TRBV27*01	TRBJ2-4*01	TRBD1*01	tgtgccagcagtttagggacaacaaggtacttc	tgtgccagcagttta	0	0	0	0	gggaca	0	acaag	0	gtacttc	33	15	0	0	0	0	6	0	5
191	LEM(1)-TR144	TRAV14/DV4*02	TRAJ31*01	tgtgcaatgagagagggcatcagactcatgttt	tgtgcaatgagagaggg	c	at		cagactcatgttt	33	17	1	2	0	13	0	12	0/2	9	1326.67	10.097	gcaatgagagagggcatcagactcatg	27	AMREGIRLM	CAMREGIRLMF	LEM(1)-TRB144	TRBV7-2*01	TRBJ1-5*01	TRBD1*01	tgtgccagcagcctaataccgggacagggggcttttgacaatcagccccagcatttt	tgtgccagcagc	0	0	ctaata	cc	gggacagggggc	0	ttttga	0	caatcagccccagcatttt	57	12	0	0	6	2	12	0	6
192	E(1)-TR1	TRAV12-2*01	TRAJ24*02	tgtgccgtgaactacgggacaactgacagctgggggaaattgcagttt	tgtgccgtgaac		tacgg		gacaactgacagctgggggaaattgcagttt	48	12	0	5	0	31	1	1	3/5	14	1789.99	6.4364	gccgtgaactacgggacaactgacagctgggggaaattgcag	42	AVNYGTTDSWGKLQ	CAVNYGTTDSWGKLQF	E(1)-TRB1	TRBV13*01	TRBJ2-7*01	TRBD1*01	tgtgccagcagctccgggacggagtcctacgagcagtacttc	tgtgccagcagct	0	0	cc	0	gggac	0	ggag	0	tcctacgagcagtacttc	42	13	0	0	2	0	5	0	4
193	E(1)-TR5	TRAV5*01	TRAJ15*01	tgtgcagagactcctaaccaggcaggaactgctctgatcttt	tgtgcagaga		ctcct		aaccaggcaggaactgctctgatcttt	42	10	0	5	0	27	3	2	3/5	12	1435.62	12.9996	gcagagactcctaaccaggcaggaactgctctgatc	36	AETPNQAGTALI	CAETPNQAGTALIF	E(1)-TRB5	TRBV20-1*01	TRBJ2-3*01	TRBD2*01	tgcagtgctagagcccctagcgggagcacagatacgcagtatttt	tgcagtgctagag	0	0	ccc	0	ctagcggg	0	0	0	agcacagatacgcagtatttt	45	13	0	0	3	0	8	0	0
194	E(1)-TR7	TRAV8-4*01	TRAJ3*01	tgtgctgtgagtgatctcgaaccgaacagcagtgcttccaagataatcttt	tgtgctgtgagtga	tc	tcgaaccga		acagcagtgcttccaagataatcttt	51	14	2	9	0	26	0	5	5/9	15	1781.02	4.40027	gctgtgagtgatctcgaaccgaacagcagtgcttccaagataatc	45	AVSDLEPNSSASKII	CAVSDLEPNSSASKIIF	E(1)-TRB7	TRBV10-3*01	TRBJ2-7*01	TRBD1*01	tgtgccatcagtcccgggaccgattactcctacgagcagtacttc	tgtgccatcagt	0	0	ccc	0	gggac	0	cgatta	0	ctcctacgagcagtacttc	45	12	0	0	3	0	5	0	6
195	E(1)-TR15	TRAV14/DV4*02	TRAJ34*01	tgtgcaatgagagaatggaacaccgacaagctcatcttt	tgtgcaatgagaga		atgg		aacaccgacaagctcatcttt	39	14	0	4	0	21	3	6	2/4	11	1626.92	6.5946	gcaatgagagaatggaacaccgacaagctcatc	33	AMREWNTDKLI	CAMREWNTDKLIF	E(1)-TRB15	TRBV19*02	TRBJ1-6*01	TRBD2*01	tgtgccagtaccgcgaccgacttctataattcacccctccacttt	tgtgccagta	0	0	ccgcgacc	0	gact	0	t	0	ctataattcacccctccacttt	45	10	0	0	8	0	4	0	1
196	E(1)-TR22	TRAV9-2*01	TRAJ20*01	tgtgctctgaacagaaggtggagcttt	tgtgctctga		acagaaggtgg		agcttt	27	10	0	11	0	6	4	20	6/11	7	1152.35	12.0006	gctctgaacagaaggtggagc	21	ALNRRWS	CALNRRWSF	E(1)-TRB22	TRBV4-1*01	TRBJ2-1*01	TRBD2*01	tgcgccagcagccaactccgggtagcggtcccccaccgggatgagcagttcttc	tgcgccagcagccaa	0	0	ctccggg	0	tagcgg	0	tcccccaccggg	0	atgagcagttcttc	54	15	0	0	7	0	6	0	12
197	E(1)-TR28	TRAV29/DV5*01	TRAJ20*01	tgtgccctttttaacgactacaagctcagcttt	tgtgc		cctttt		taacgactacaagctcagcttt	33	5	0	6	0	22	8	4	2/6	9	1320.53	6.4364	gccctttttaacgactacaagctcagc	27	ALFNDYKLS	CALFNDYKLSF	E(1)-TRB28	TRBV13*01	TRBJ2-7*01	TRBD2*02	tgtgcctccggagcgggaggggcctacgagcagtacttc	tgtgcc	0	0	tccgg	0	agcgggaggg	0	g	0	cctacgagcagtacttc	39	6	0	0	5	0	10	0	1
198	E(1)-TR44	TRAV22*01	TRAJ30*01	tgtgctgtgggagggttcggggatgacaagatcatcttt	tgtgctgtgg		gagggttcggg		gatgacaagatcatcttt	39	10	0	11	0	18	3	8	8/11	11	1341.55	4.40027	gctgtgggagggttcggggatgacaagatcatc	33	AVGGFGDDKII	CAVGGFGDDKIIF	E(1)-TRB44	TRBV5-6*01	TRBJ1-5*01	0	tgtgccagcagcttgggtgtgaatgggccccagcatttt	tgtgccagcagcttgg	0	gtgtgaatgg	0	0	0	0	0	0	gccccagcatttt	39	16	0	10	0	0	0	0	0
199	E(1)-TR48	TRAV38-2/DV8*01	TRAJ26*01	tgtgcttactgggataactatggtcagaattttgtcttt	tgtgctta		ct		gggataactatggtcagaattttgtcttt	39	8	0	2	0	29	8	0	1/2	11	1626.77	12.9996	gcttactgggataactatggtcagaattttgtc	33	AYWDNYGQNFV	CAYWDNYGQNFVF	E(1)-TRB48	TRBV13*01	TRBJ2-7*01	TRBD2*02	tgtgcctccggagcgggaggggcctacgagcagtacttc	tgtgcc	0	0	tccgg	0	agcgggaggg	0	g	0	cctacgagcagtacttc	39	6	0	0	5	0	10	0	1
200	E(1)-TR50	TRAV13-1*02	TRAJ37*01	tgtgcagcccctcggcggcgcaacacaggcaaactaatcttt	tgtgcagc		ccctcggcggc		gcaacacaggcaaactaatcttt	42	8	0	11	0	23	5	8	10/11	12	1602.93	12.3046	gcagcccctcggcggcgcaacacaggcaaactaatc	36	AAPRRRNTGKLI	CAAPRRRNTGKLIF	E(1)-TRB50	TRBV9*01	TRBJ2-7*01	TRBD2*02	tgtgccagcagctcacaagcgggagggccgggtgagcagtacttc	tgtgccagcagc	0	0	tcaca	0	agcgggaggg	0	ccgggt	0	gagcagtacttc	45	12	0	0	5	0	10	0	6
201	E(1)-TR51	TRAV14/DV4*02	TRAJ34*01	tgtctaatgagagaatggaacaccgacaagttcatcttt	tgt		ctaatgagagaatggaacaccgacaagt		tcatcttt	39	3	0	28	0	8	14	19	12/28	11	1703.02	6.5946	ctaatgagagaatggaacaccgacaagttcatc	33	LMREWNTDKFI	CLMREWNTDKFIF	E(1)-TRB51	TRBV19*01	TRBJ1-6*01	TRBD2*01	tgtgccagtaccgcgaccgacttctataattcacccctccacttt	tgtgccagta	0	0	ccgcgacc	0	gact	0	t	0	ctataattcacccctccacttt	45	10	0	0	8	0	4	0	1
202	E(1)-TR53	TRAV17*01	TRAJ47*02	tgtgctacggacggagacggaaacaagctggtcttt	tgtgctacggacg		gagac		ggaaacaagctggtcttt	36	13	0	5	0	18	0	8	3/5	10	1239.37	4.40027	gctacggacggagacggaaacaagctggtc	30	ATDGDGNKLV	CATDGDGNKLVF	E(1)-TRB53	TRBV7-2*02	TRBJ2-1*01	TRBD2*02	tgtgccagcagcttaatcggagggatctacaatgagcagttcttc	tgtgccagcagctta	0	0	atc	0	ggaggg	0	at	0	ctacaatgagcagttcttc	45	15	0	0	3	0	6	0	2
203	E(1)-TR55	TRAV5*01	TRAJ39*01	tgtgcagagagcggatataatgcaggcaacatgctcaccttt	tgtgcagagag		cggat		ataatgcaggcaacatgctcaccttt	42	11	0	5	0	26	2	6	3/5	12	1477.64	12.9996	gcagagagcggatataatgcaggcaacatgctcacc	36	AESGYNAGNMLT	CAESGYNAGNMLTF	E(1)-TRB55	TRBV7-2*01	TRBJ1-2*01	TRBD2*02	tgtgccagcagcgacggcgcgcccggggaggcggatggctacaccttc	tgtgccagcagc	0	0	gacggcgcgcccg	0	gggagg	0	cgg	0	atggctacaccttc	48	12	0	0	13	0	6	0	3
204	E(1)-TR60	TRAV8-6*02	TRAJ4*01	tgtgctgtgagtgtaacaggaggctacaataagctgattttt	tgtgctgtgagtg		taacagga		ggctacaataagctgattttt	42	13	0	8	0	21	1	11	3/8	12	1471.74	9.07239	gctgtgagtgtaacaggaggctacaataagctgatt	36	AVSVTGGYNKLI	CAVSVTGGYNKLIF	E(1)-TRB60	TRBV9*01	TRBJ2-3*01	TRBD1*01	tgtgccagcagcgaccaagggaaggatacgcagtatttt	tgtgccagcagcg	0	0	accaa	0	ggga	0	ag	0	gatacgcagtatttt	39	13	0	0	5	0	4	0	2
205	E(1)-TR78	TRAV12-1*01	TRAJ6*01	tgtgtggtgagccgatcaggaggaagctacatacctacattt	tgtgtggtga		gccg		atcaggaggaagctacatacctacattt	42	10	0	4	0	28	3	3	4/4	12	1472.69	9.2467	gtggtgagccgatcaggaggaagctacatacctaca	36	VVSRSGGSYIPT	CVVSRSGGSYIPTF	E(1)-TRB78	TRBV29-1*01	TRBJ2-2*01	TRBD2*02	tgcagcgttgaagcgggaggccccggggagctgtttttt	tgcagcgttgaag	0	0	0	0	cgggagg	0	cc	0	ccggggagctgtttttt	39	13	0	0	0	0	7	0	2
206	E(1)-TR94	TRAV5*01	TRAJ42*01	tgtgcagggctgaattatggaggaagccaaggaaatctcatcttt	tgtgcag		ggc		tgaattatggaggaagccaaggaaatctcatcttt	45	7	0	3	0	35	6	0	3/3	13	1513.69	12.9996	gcagggctgaattatggaggaagccaaggaaatctcatc	39	AGLNYGGSQGNLI	CAGLNYGGSQGNLIF	E(1)-TRB94	TRBV28*01	TRBJ1-6*01	0	tgtgccagcaatcccgttatctcctataattcacccctccacttt	tgtgccagca	0	atcccgttat	0	0	0	0	0	0	ctcctataattcacccctccacttt	45	10	0	10	0	0	0	0	0
207	E(1)-TR96	TRAV26-1*01	TRAJ34*01	tgcatcgtaaggaacaccgacaagctcatcttt	tgcatcgt		aagg		aacaccgacaagctcatcttt	33	8	0	4	0	21	8	6	2/4	9	1321.61	9.2467	atcgtaaggaacaccgacaagctcatc	27	IVRNTDKLI	CIVRNTDKLIF	E(1)-TRB96	TRBV19*01	TRBJ1-6*01	TRBD2*01	tgtgccagtaccgcgaccgacttctataattcacccctccacttt	tgtgccagta	0	0	ccgcgacc	0	gact	0	t	0	ctataattcacccctccacttt	45	10	0	0	8	0	4	0	1
208	E(1)-TR99	TRAV29/DV5*01	TRAJ37*01	tgtgcagcaataagtggcaacacaggcaaactaatcttt	tgtgcagcaa		taag		tggcaacacaggcaaactaatcttt	39	10	0	4	0	25	3	6	1/4	11	1294.54	9.25037	gcagcaataagtggcaacacaggcaaactaatc	33	AAISGNTGKLI	CAAISGNTGKLIF	E(1)-TRB99	TRBV12-4*01	TRBJ1-2*01	TRBD1*01	tgtgccagcagaactactgacaggggatggaactatggctacaccttc	tgtgccagcag	0	0	aactact	0	gacagggg	0	atgg	0	aactatggctacaccttc	48	11	0	0	7	0	8	0	4
209	E(1)-TR105	TRAV38-2/DV8*01	TRAJ54*01	tgttctattcagggagcccagaagctggtattt	tgt		tct		attcagggagcccagaagctggtattt	33	3	0	3	0	27	13	2	1/3	9	1193.43	9.25037	tctattcagggagcccagaagctggta	27	SIQGAQKLV	CSIQGAQKLVF	E(1)-TRB105	TRBV27*01	TRBJ2-7*01	0	tgtgccagcagtttactcgatcaaacctacgagcagtacttc	tgtgccagcagttta	0	ctcgatcaaa	0	0	0	0	0	0	cctacgagcagtacttc	42	15	0	10	0	0	0	0	0
210	E(1)-TR107	TRDV1*01	TRAJ42*01	tgtgctcttggggaacggggatatggaggaagccaaggaaatctcatcttt	tgtgctcttggggaac		gggga		tatggaggaagccaaggaaatctcatcttt	51	16	0	5	0	30	1	5	4/5	15	1741.95	6.44299	gctcttggggaacggggatatggaggaagccaaggaaatctcatc	45	ALGERGYGGSQGNLI	CALGERGYGGSQGNLIF	E(1)-TRB107	TRBV12-3*01	TRBJ1-2*01	TRBD1*01	tgtgccagcagtcattttgacagattacctaactatggctacaccttc	tgtgccagcagt	0	0	catttt	0	gacag	0	attac	0	ctaactatggctacaccttc	48	12	0	0	6	0	5	0	5
211	E(1)-TR111	TRAV12-2*02	TRAJ9*01	tgtgccgtgaagaggactggaggcttcaaaactatcttt	tgtgccgtgaa		gagg		actggaggcttcaaaactatcttt	39	11	0	4	0	24	2	6	3/4	11	1427.73	11.17	gccgtgaagaggactggaggcttcaaaactatc	33	AVKRTGGFKTI	CAVKRTGGFKTIF	E(1)-TRB111	TRBV7-6*01	TRBJ2-7*01	0	tgtgccagcagcttagggttaagatacgagcagtacttc	tgtgccagcagcttag	0	ggttaaga	0	0	0	0	0	0	tacgagcagtacttc	39	16	0	8	0	0	0	0	0
212	E(1)-TR114	TRAV5*01	TRAJ45*01	tgtgcagagaagggcggccggtcaggaggaggtgctgacggactcaccttt	tgtgcagaga		agggcggccgg		tcaggaggaggtgctgacggactcaccttt	51	10	0	11	0	30	3	5	10/11	15	1582.71	6.5946	gcagagaagggcggccggtcaggaggaggtgctgacggactcacc	45	AEKGGRSGGGADGLT	CAEKGGRSGGGADGLTF	E(1)-TRB114	TRBV14*01	TRBJ1-1*01	TRBD1*01	tgtgccagcagcaccgggacaacctccccagctttcttt	tgtgccagcagc	0	0	acc	0	gggaca	0	acctcccc	0	agctttcttt	39	12	0	0	3	0	6	0	8
213	E(1)-TR117	TRAV35*02	TRAJ30*01	tgtgcttacagagatgacaagatcatcttt	tgtgct		t		acagagatgacaagatcatcttt	30	6	0	1	0	23	6	3	0/1	8	1243.45	6.58801	gcttacagagatgacaagatcatc	24	AYRDDKII	CAYRDDKIIF	E(1)-TRB117	TRBV7-9*03	TRBJ2-5*01	TRBD2*02	tgtgccagcacccggaggttatacgaggagacccagtacttc	tgtgccagca	0	0	ccc	0	ggagg	0	ttatacgag	0	gagacccagtacttc	42	10	0	0	3	0	5	0	9
214	E(1)-TR126	TRAV21*02	TRAJ40*01	tgtgctgtcgcaggaacctacaaatacatcttt	tgtgctgt		cg		caggaacctacaaatacatcttt	33	8	0	2	0	23	4	7	2/2	9	1235.47	8.96692	gctgtcgcaggaacctacaaatacatc	27	AVAGTYKYI	CAVAGTYKYIF	E(1)-TRB126	TRBV19*01	TRBJ1-6*01	TRBD2*01	tgtgccagtaccgcgaccgacttctataattcacccctccacttt	tgtgccagta	0	0	ccgcgacc	0	gact	0	t	0	ctataattcacccctccacttt	45	10	0	0	8	0	4	0	1
215	E(1)-TR126	TRAV14/DV4*02	TRAJ40*01	tgcctctgtgctgtcgcaggaacctacaaatacatcttt	tg		cctctgtgctgtcg		caggaacctacaaatacatcttt	39	2	0	14	0	23	15	7	9/14	11	1451.77	8.43152	ctctgtgctgtcgcaggaacctacaaatacatc	33	LCAVAGTYKYI	CLCAVAGTYKYIF	E(1)-TRB126	TRBV19*01	TRBJ1-6*01	TRBD2*01	tgtgccagtaccgcgaccgacttctataattcacccctccacttt	tgtgccagta	0	0	ccgcgacc	0	gact	0	t	0	ctataattcacccctccacttt	45	10	0	0	8	0	4	0	1
216	E(1)-TR129	TRAV19*01	TRAJ45*01	tgtgctctgagtgagtcaggaggaggtgctgacggactcaccttt	tgtgctctgagtgag				tcaggaggaggtgctgacggactcaccttt	45	15	0	0	0	30	2	5	0/0	13	1384.49	12.9996	gctctgagtgagtcaggaggaggtgctgacggactcacc	39	ALSESGGGADGLT	CALSESGGGADGLTF	E(1)-TRB129	TRBV28*01	TRBJ2-1*01	TRBD1*01	tgtgccagcagtttattagggcggtacaatgagcagttcttc	tgtgccagcagtttat	0	0	t	0	aggg	0	cgg	0	tacaatgagcagttcttc	42	16	0	0	1	0	4	0	3
217	E(1)-TR130	TRAV12-3*01	TRAJ12*01	tgtgcaatgaagggtagcagctataaattgatcttc	tgtgcaatga		aggg		tagcagctataaattgatcttc	36	10	0	4	0	22	3	7	3/4	10	1347.67	9.7345	gcaatgaagggtagcagctataaattgatc	30	AMKGSSYKLI	CAMKGSSYKLIF	E(1)-TRB130	TRBV13*01	TRBJ2-2*01	TRBD2*01	tgtgccagcagcttagcgagctccggggagctgtttttt	tgtgccagcagcttag	0	0	cg	0	agc	0	t	0	ccggggagctgtttttt	39	16	0	0	2	0	3	0	1
218	E(1)-TR139	TRAV3*01	TRAJ39*01	tgtgctgtttataatgcaggcaacatgctcaccttt	tgtgctgt		tt		ataatgcaggcaacatgctcaccttt	36	8	0	2	0	26	8	6	0/2	10	1303.53	12.9996	gctgtttataatgcaggcaacatgctcacc	30	AVYNAGNMLT	CAVYNAGNMLTF	E(1)-TRB139	TRBV15*02	TRBJ2-3*01	TRBD1*01	tgtgccaccagcagagagggagatacgcagtatttt	tgtgccaccagcagaga	0	0	0	0	ggg	0	0	0	agatacgcagtatttt	36	17	0	0	0	0	3	0	0
219	E(1)-TR153	TRAV2*01	TRAJ13*01	tgtgctgtggaggatggggggggttaccagaaagttaccttt	tgtgctgtggagga	t	ggg		gggggttaccagaaagttaccttt	42	14	1	3	0	24	0	8	3/3	12	1473.63	4.40027	gctgtggaggatggggggggttaccagaaagttacc	36	AVEDGGGYQKVT	CAVEDGGGYQKVTF	E(1)-TRB153	TRBV28*01	TRBJ1-3*01	0	tgtgccagcagttctgtcccgggaaacaccatatatttt	tgtgccagcagtt	0	ctgtcccg	0	0	0	0	0	0	ggaaacaccatatatttt	39	13	0	8	0	0	0	0	0
220	N(2)-TR5-2	TRAV23/DV6*01	TRAJ45*01	tgtgctgtgagggagtattcaggaggaggtgctgacggactcaccttt	tgtgc		tgtgaggga		gtattcaggaggaggtgctgacggactcaccttt	48	5	0	9	0	34	8	1	5/9	14	1602.75	4.40027	gctgtgagggagtattcaggaggaggtgctgacggactcacc	42	AVREYSGGGADGLT	CAVREYSGGGADGLTF	N(2)-TRB5-2	TRBV28*01	TRBJ1-5*01	TRBD1*01	tgtgccagcagcaaaccagggggtggtcagccccagcatttt	tgtgccagcag	0	0	caaac	0	caggggg	0	tgg	0	tcagccccagcatttt	42	11	0	0	5	0	7	0	3
221	N(2)-TR12	TRAV3*01	TRAJ36*01	tgtgctgtgagtggtcttcatcaaattggggcaaacaacctcttcttt	tgtgctgtgag		tggtcttcatcaaat		tggggcaaacaacctcttcttt	48	11	0	15	0	22	5	6	5/15	14	1690.94	7.49988	gctgtgagtggtcttcatcaaattggggcaaacaacctcttc	42	AVSGLHQIGANNLF	CAVSGLHQIGANNLFF	N(2)-TRB12	TRBV7-6*01	TRBJ2-1*01	TRBD1*01	tgtgccagcagctttcgtggggacaatgagcagttcttc	tgtgccagcagctt	0	0	tcgt	0	gggg	0	0	0	acaatgagcagttcttc	39	14	0	0	4	0	4	0	0
222	N(2)-TR13	TRAV8-3*01	TRAJ47*01	tgtgctgtgggtgctagcatggaatatggaaacaaactggtcttt	tgtgctgtgggtgc		tag	ca	tggaatatggaaacaaactggtcttt	45	14	0	3	2	26	0	0	1/3	13	1588.87	6.4364	gctgtgggtgctagcatggaatatggaaacaaactggtc	39	AVGASMEYGNKLV	CAVGASMEYGNKLVF	N(2)-TRB13	TRBV28*01	TRBJ2-7*01	TRBD1*01	tgtgccagcaggggacggcggttgctaagcgagcagtacttc	tgtgccagcag	0	0	0	0	gggac	0	ggcggttgctaag	0	cgagcagtacttc	42	11	0	0	0	0	5	0	13
223	N(2)-TR14	TRAV17*01	TRAJ47*02	tgtgctacggacgctaaatatggaaacaagctggtcttt	tgtgctacggacg	c	ta		aatatggaaacaagctggtcttt	39	13	1	2	0	23	0	3	0/2	11	1429.66	8.96692	gctacggacgctaaatatggaaacaagctggtc	33	ATDAKYGNKLV	CATDAKYGNKLVF	N(2)-TRB14	TRBV28*01	TRBJ2-3*01	0	tgtgccagcagtttaacccccttagatacgcagtatttt	tgtgccagcagttta	0	accccctt	0	0	0	0	0	0	agatacgcagtatttt	39	15	0	8	0	0	0	0	0
224	N(2)-TR18	TRAV13-2*01	TRAJ9*01	tgtgcagagaatactggaggcttcaaaactatcttt	tgtgcagagaata				ctggaggcttcaaaactatcttt	36	13	0	0	0	23	0	7	0/0	10	1287.46	6.44299	gcagagaatactggaggcttcaaaactatc	30	AENTGGFKTI	CAENTGGFKTIF	N(2)-TRB18	TRBV5-6*01	TRBJ1-1*01	TRBD1*01	tgtgccagcagcttggaccggacaggggtcactgaagctttcttt	tgtgccagcagcttgg	0	0	acc	0	ggacagggg	0	t	0	cactgaagctttcttt	45	16	0	0	3	0	9	0	1
225	N(2)-TR19	TRAV19*01	TRAJ28*01	tgtgctctgagaggggtttcgactggggctgggagttaccaactcactttc	tgtgctctgag		aggggtttcga		ctggggctgggagttaccaactcactttc	51	11	0	11	0	29	6	6	6/11	15	1730.96	9.2467	gctctgagaggggtttcgactggggctgggagttaccaactcact	45	ALRGVSTGAGSYQLT	CALRGVSTGAGSYQLTF	N(2)-TRB19	TRBV12-3*01	TRBJ2-1*01	TRBD1*01	tgtgccagcagcctccaggggaacgcctacaatgagcagttcttc	tgtgccagcag	0	0	cctc	0	cagggg	0	aacg	0	cctacaatgagcagttcttc	45	11	0	0	4	0	6	0	4
226	N(2)-TR21	TRAV1-2*01	TRAJ29*01	tgtgctctcaaagggtcaggaaacacacctcttgtcttt	tgtgct		ctcaaaggg		tcaggaaacacacctcttgtcttt	39	6	0	9	0	24	8	5	5/9	11	1306.55	9.25037	gctctcaaagggtcaggaaacacacctcttgtc	33	ALKGSGNTPLV	CALKGSGNTPLVF	N(2)-TRB21	TRBV20-1*01	TRBJ2-6*01	TRBD1*01	tgcagtgctcggatggcgtactatggggccaaggtcctgactttc	tgcagtgct	0	0	cggatggcgtactat	0	ggggc	0	caag	0	gtcctgactttc	45	9	0	0	15	0	5	0	4
227	N(2)-TR22	TRAV38-2/DV8*01	TRAJ43*01	tgtgcttataccgttggtaacaatgacatgcgcttt	tgtgcttata		ccgttgg		taacaatgacatgcgcttt	36	10	0	7	0	19	6	4	5/7	10	1390.56	6.44299	gcttataccgttggtaacaatgacatgcgc	30	AYTVGNNDMR	CAYTVGNNDMRF	N(2)-TRB22	TRBV7-9*03	TRBJ2-1*01	TRBD1*01	tgtgccagcagcgaccttggggacaggggaaggaatgagcagttcttc	tgtgccagcagc	0	0	gaccttg	0	gggacagggg	0	aagg	0	aatgagcagttcttc	48	12	0	0	7	0	10	0	4
228	N(2)-TR27	TRAV12-2*03	TRAJ42*01	tgtgccgtgaactttaattatggaggaagccaaggaaatctcatcttt	tgtgccgtgaac		ttt		aattatggaggaagccaaggaaatctcatcttt	48	12	0	3	0	33	1	2	0/3	14	1703.9	12.9996	gccgtgaactttaattatggaggaagccaaggaaatctcatc	42	AVNFNYGGSQGNLI	CAVNFNYGGSQGNLIF	N(2)-TRB27	TRBV6-5*01	TRBJ2-7*01	TRBD1*01	tgtgccagcagttacggacaggggggctacgagcagtacttc	tgtgccagcagttac	0	0	0	0	ggacaggggg	0	g	0	ctacgagcagtacttc	42	15	0	0	0	0	10	0	1
229	N(2)-TR35-2	TRAV27*01	TRAJ31*01	tgtgcaggaggacgggaaaacaatgccagactcatgttt	tgtgcaggag		gacgggaa		aacaatgccagactcatgttt	39	10	0	8	0	21	0	4	5/8	11	1438.65	10.097	gcaggaggacgggaaaacaatgccagactcatg	33	AGGRENNARLM	CAGGRENNARLMF	N(2)-TRB35-2	TRBV7-9*07	TRBJ1-3*01	TRBD1*01	tgtgccagcctcccggacctctctggaaacaccatatatttt	tgtgccagc	0	0	ctccc	0	ggac	0	ct	0	ctctggaaacaccatatatttt	42	9	0	0	5	0	4	0	2
230	N(2)-TR40	TRAV41*01	TRAJ49*01	tgtgctgtcagttataatttaggttccggtaaccagttctatttt	tgtgctgtcag		ttataatttaggtt		ccggtaaccagttctatttt	45	11	0	14	0	20	1	5	2/14	13	1669.84	12.9996	gctgtcagttataatttaggttccggtaaccagttctat	39	AVSYNLGSGNQFY	CAVSYNLGSGNQFYF	N(2)-TRB40	TRBV7-9*01	TRBJ1-4*01	TRBD1*01	tgtgccagcagcttagaagggaaactgtttttt	tgtgccagcagcttag	0	0	a	0	aggg	0	0	0	aaactgtttttt	33	16	0	0	1	0	4	0	0
231	N(2)-TR44	TRAV14/DV4*01	TRAJ48*01	tgtgcaatgagagacgccttgaactttggaaatgagaaattaaccttt	tgtgcaatgagaga		cgccttg		aactttggaaatgagaaattaaccttt	48	14	0	7	0	27	3	5	5/7	14	1830.12	6.5946	gcaatgagagacgccttgaactttggaaatgagaaattaacc	42	AMRDALNFGNEKLT	CAMRDALNFGNEKLTF	N(2)-TRB44	TRBV9*01	TRBJ2-7*01	TRBD2*01	tgtgccagcagcctaactagcgctgactacgagcagtacttc	tgtgccagcagc	0	0	cta	0	actagcg	0	ctga	0	ctacgagcagtacttc	42	12	0	0	3	0	7	0	4
232	N(2)-TR48	TRAV14/DV4*01	TRAJ7*01	tgtgcaatgagtcgttatgggaacaacagactcgctttt	tgtgcaatgag		tcgt		tatgggaacaacagactcgctttt	39	11	0	4	0	24	6	4	2/4	11	1502.74	10.8427	gcaatgagtcgttatgggaacaacagactcgct	33	AMSRYGNNRLA	CAMSRYGNNRLAF	N(2)-TRB48	TRBV6-2*01	TRBJ2-7*01	TRBD2*01	tgtgccagcaattcgggactattaacggacttc	tgtgccagca	0	0	attc	0	gggacta	0	ttaacgg	0	acttc	33	10	0	0	4	0	7	0	7
233	N(2)-TR50	TRAV29/DV5*01	TRAJ30*01	tgtgcagcaagcgtagccagagatgacaagatcatcttt	tgtgcagcaagcg		tagc		cagagatgacaagatcatcttt	39	13	0	4	0	22	0	4	2/4	11	1408.64	6.5946	gcagcaagcgtagccagagatgacaagatcatc	33	AASVARDDKII	CAASVARDDKIIF	N(2)-TRB50	TRBV2*01	TRBJ2-7*01	TRBD2*02	tgtgccaccccgaaagggaggggacggtcctacgagcagtacttc	tgtgcca	0	0	ccccgaaa	0	gggaggg	0	gacgg	0	tcctacgagcagtacttc	45	7	0	0	8	0	7	0	5
234	N(2)-TR54	TRAV13-1*02	TRAJ43*01	tgtgcagcaagtaaaggcaatgacatgcgcttt	tgtgcagcaagta		aagg		caatgacatgcgcttt	33	13	0	4	0	16	0	7	2/4	9	1199.38	9.2467	gcagcaagtaaaggcaatgacatgcgc	27	AASKGNDMR	CAASKGNDMRF	N(2)-TRB54	TRBV5-1*01	TRBJ1-3*01	TRBD1*01	tgcgccagcagcgcctcccgggacccacgcggatctggaaacaccatatatttt	tgcgccagcagc	0	0	gcc	tccc	gggac	0	ccacgcgga	0	tctggaaacaccatatatttt	54	12	0	0	3	4	5	0	9
235	N(2)-TR57	TRAV10*01	TRAJ42*01	tgtgtggtgagcttgaattatggaggaagccaaggaaatctcatcttt	tgtgtggtgagc		t		tgaattatggaggaagccaaggaaatctcatcttt	48	12	0	1	0	35	1	0	0/1	14	1670.91	12.9996	gtggtgagcttgaattatggaggaagccaaggaaatctcatc	42	VVSLNYGGSQGNLI	CVVSLNYGGSQGNLIF	N(2)-TRB57	TRBV28*01	TRBJ1-4*01	TRBD1*01	tgtgccagcagtcgaggggaatttcctaatgaaaaactgtttttt	tgtgccagcagt	0	0	cg	0	agggg	0	aatttc	0	ctaatgaaaaactgtttttt	45	12	0	0	2	0	5	0	6
236	N(2)-TR60	TRAV23/DV6*01	TRAJ29*01	tgtgcagcaagcagaagttcaggaaacacacctcttgtcttt	tgtgcagcaagca		gaag		ttcaggaaacacacctcttgtcttt	42	13	0	4	0	25	0	4	2/4	12	1409.59	10.2501	gcagcaagcagaagttcaggaaacacacctcttgtc	36	AASRSSGNTPLV	CAASRSSGNTPLVF	N(2)-TRB60	TRBV27*01	TRBJ2-1*01	TRBD1*01	tgtgccagcagttggatcgggggctcgggcaatgagcagttcttc	tgtgccagcagtt	0	0	ggatc	0	gggggc	0	tcggg	0	caatgagcagttcttc	45	13	0	0	5	0	6	0	5
237	N(2)-TR84	TRAV14/DV4*02	TRAJ10*01	tgtgcaatgagagggtctacgggaggaggaaacaaactcaccttt	tgtgcaatgagag		ggtct		acgggaggaggaaacaaactcaccttt	45	13	0	5	0	27	4	6	3/5	13	1499.74	11.0082	gcaatgagagggtctacgggaggaggaaacaaactcacc	39	AMRGSTGGGNKLT	CAMRGSTGGGNKLTF	N(2)-TRB84	TRBV27*01	TRBJ1-1*01	TRBD1*01	tgtgccagcacaatgcagggctggactgaagctttcttt	tgtgccagca	0	0	caatg	0	caggg	0	ctgg	0	actgaagctttcttt	39	10	0	0	5	0	5	0	4
238	N(2)-TR91	TRAV8-1*01	TRAJ40*01	tgtgccgtgttctcaggaacctacaaatacatcttt	tgtgccgtg		tt		ctcaggaacctacaaatacatcttt	36	9	0	2	0	25	5	5	0/2	10	1398.65	8.96692	gccgtgttctcaggaacctacaaatacatc	30	AVFSGTYKYI	CAVFSGTYKYIF	N(2)-TRB91	TRBV7-8*01	TRBJ2-3*01	TRBD1*01	tgtgccagcagccacccctggggaattagcacagatacgcagtatttt	tgtgccagcagc	0	0	cacccctg	0	ggga	0	at	t	agcacagatacgcagtatttt	48	12	0	0	8	0	4	0	2
239	N(2)-TR99	TRAV12-2*03	TRAJ7*01	tgtgccgtgaacagtgaagggaacaacagactcgctttt	tgtgccgtgaaca		gtgaa		gggaacaacagactcgctttt	39	13	0	5	0	21	0	7	2/5	11	1394.53	6.44958	gccgtgaacagtgaagggaacaacagactcgct	33	AVNSEGNNRLA	CAVNSEGNNRLAF	N(2)-TRB99	TRBV28*01	TRBJ2-7*01	TRBD2*01	tgtgccagcagtttagtagggactaacgagcagtacttc	tgtgccagcagttta	0	0	gta	0	gggacta	0	0	0	acgagcagtacttc	39	15	0	0	3	0	7	0	0
240	N(2)-TR100	TRAV8-4*03	TRAJ23*01	tgtgctgtgagttataaccagggaggaaagcttatcttc	tgtgctgtgagt				tataaccagggaggaaagcttatcttc	39	12	0	0	0	27	2	5	0/0	11	1399.63	9.07239	gctgtgagttataaccagggaggaaagcttatc	33	AVSYNQGGKLI	CAVSYNQGGKLIF	N(2)-TRB100	TRBV28*01	TRBJ2-2*01	TRBD2*02	tgtgccagcagtttacgcggcgggagggccgcgaacaccggggagctgtttttt	tgtgccagcagttta	0	0	cgcg	0	gcgggaggg	0	c	cg	cgaacaccggggagctgtttttt	54	15	0	0	4	0	9	0	1
241	N(2)-TR103	TRAV29/DV5*01	TRAJ30*01	tgtgcagcaagcgaaggtgacaagatcatcttt	tgtgcagcaagcg		aagg		tgacaagatcatcttt	33	13	0	4	0	16	0	10	2/4	9	1153.32	4.40027	gcagcaagcgaaggtgacaagatcatc	27	AASEGDKII	CAASEGDKIIF	N(2)-TRB103	TRBV7-9*01	TRBJ1-2*01	TRBD2*01	tgtgccagcagcttacgcggtgcagatggctacaccttc	tgtgccagcagctta	0	0	c	0	gcgg	0	tgcag	0	atggctacaccttc	39	15	0	0	1	0	4	0	5
242	N(2)-TR109	TRAV12-2*02	TRAJ45*01	tgtgccgcccattcagggggaggaggtgctgacggactcaccttt	tgtgccg		cccattcaggg		ggaggaggtgctgacggactcaccttt	45	7	0	11	0	27	6	8	7/11	13	1320.41	5.44763	gccgcccattcagggggaggaggtgctgacggactcacc	39	AAHSGGGGADGLT	CAAHSGGGGADGLTF	N(2)-TRB109	TRBV6-5*01	TRBJ2-1*01	TRBD2*01	tgtgccagcagttactcggggggaagggagttcttc	tgtgccagcagttactc	0	0	0	0	gggggg	0	aaggg	0	agttcttc	36	17	0	0	0	0	6	0	5
243	N(2)-TR110	TRAV13-1*02	TRAJ6*01	tgtgcagcaacctctcagggaggaggaagctacatacctacattt	tgtgcagcaa		cctctcaggg		aggaggaagctacatacctacattt	45	10	0	10	0	25	3	6	7/10	13	1459.6	12.9996	gcagcaacctctcagggaggaggaagctacatacctaca	39	AATSQGGGSYIPT	CAATSQGGGSYIPTF	N(2)-TRB110	TRBV5-1*01	TRBJ1-2*01	TRBD1*01	tgcgccagcgcacctcagggggccggctatggctacaccttc	tgcgccagc	0	0	gcacct	0	cagggggc	0	cgg	0	ctatggctacaccttc	42	9	0	0	6	0	8	0	3
244	N(2)-TR124	TRAV13-1*01	TRAJ49*01	tgtgcagcaaggggatcgaacaccggtaaccagttctatttt	tgtgcagcaag		ggga	tc	gaacaccggtaaccagttctatttt	42	11	0	4	2	25	2	0	3/4	12	1535.66	9.2467	gcagcaaggggatcgaacaccggtaaccagttctat	36	AARGSNTGNQFY	CAARGSNTGNQFYF	N(2)-TRB124	TRBV11-2*01	TRBJ2-3*01	TRBD1*01	tgtgccagcagcctcggacagggtaggagcacagatacgcagtatttt	tgtgccagcagc	0	0	ctc	0	ggacaggg	0	tagg	0	agcacagatacgcagtatttt	48	12	0	0	3	0	8	0	4
245	N(2)-TR126	TRAV19*01	TRAJ34*01	tgtgctctgagtgaggctcccgacaagctcatcttt	tgtgctctgagtgaggc		tc		ccgacaagctcatcttt	36	17	0	2	0	17	0	10	1/2	10	1306.55	4.40027	gctctgagtgaggctcccgacaagctcatc	30	ALSEAPDKLI	CALSEAPDKLIF	N(2)-TRB126	TRBV7-9*03	TRBJ2-1*01	TRBD1*01	tgtgccagcagctcggacagctcctacaatgagcagttcttc	tgtgccagcagct	0	0	c	0	ggacag	0	0	0	ctcctacaatgagcagttcttc	42	13	0	0	1	0	6	0	0
246	N(2)-TR127	TRAV13-1*01	TRAJ15*01	tgtgcagcaagtggggcaggaactgctctgatcttt	tgtgcagcaagt		gg		ggcaggaactgctctgatcttt	36	12	0	2	0	22	1	7	2/2	10	1081.26	12.9996	gcagcaagtggggcaggaactgctctgatc	30	AASGAGTALI	CAASGAGTALIF	N(2)-TRB127	TRBV30*01	TRBJ1-6*01	TRBD1*01	tgtgcctggggaacgacagccgaattacccctccacttt	tgtgcctgg	0	0	ggaac	0	gacag	0	ccgaatt	0	acccctccacttt	39	9	0	0	5	0	5	0	7
247	N(2)-TR132	TRAV8-1*01	TRAJ3*01	tgtgccgtgaattcgtacagcagtgcttccaagataatcttt	tgtgccgtgaat		tc		gtacagcagtgcttccaagataatcttt	42	12	0	2	0	28	2	3	1/2	12	1489.71	9.07239	gccgtgaattcgtacagcagtgcttccaagataatc	36	AVNSYSSASKII	CAVNSYSSASKIIF	N(2)-TRB132	TRBV29-1*01	TRBJ2-7*01	TRBD1*01	tgcagcgttgttgggtcgagcgagcagtacttc	tgcagcgttg	0	0	tt	0	ggg	0	tcgag	0	cgagcagtacttc	33	10	0	0	2	0	3	0	5
248	N(2)-TR139	TRAV8-3*01	TRAJ47*01	tgtgctgtgggtgcgaaggaatatggaaacaaactggtcttt	tgtgctgtgggtgc	g	aa		ggaatatggaaacaaactggtcttt	42	14	1	2	0	25	0	1	0/2	12	1498.77	8.96692	gctgtgggtgcgaaggaatatggaaacaaactggtc	36	AVGAKEYGNKLV	CAVGAKEYGNKLVF	N(2)-TRB139	TRBV27*01	TRBJ2-7*01	TRBD2*01	tgtgccagcagtttaactagctcctacgagcagcacttc	tgtgccagcagttta	0	0	0	0	actagc	0	tcctacgagcagc	0	acttc	39	15	0	0	0	0	6	0	13
249	N(2)-TR144	TRAV8-3*02	TRAJ16*01	tgtgctgtggtgtctttttcagatggccagaagctgctcttt	tgtgctgtggt		gtct		ttttcagatggccagaagctgctcttt	42	11	0	4	0	27	1	2	2/4	12	1513.78	6.44299	gctgtggtgtctttttcagatggccagaagctgctc	36	AVVSFSDGQKLL	CAVVSFSDGQKLLF	N(2)-TRB144	TRBV4-1*01	TRBJ2-7*01	TRBD2*02	tgcgccagcagcgcgggaagcgggagatcgtacgagcagtacttc	tgcgccagcagc	0	0	gcggga	0	agcgggag	0	atcg	0	tacgagcagtacttc	45	12	0	0	6	0	8	0	4
250	N(2)-TR154	TRAV12-2*02	TRAJ47*01	tgtgccgtggatggaaacaaactggtcttt	tgtgccgtg		g		atggaaacaaactggtcttt	30	9	0	1	0	20	4	6	1/1	8	1065.26	6.44299	gccgtggatggaaacaaactggtc	24	AVDGNKLV	CAVDGNKLVF	N(2)-TRB154	TRBV7-9*07	TRBJ2-1*01	TRBD1*01	tgtgccagcagatcaacagcatacaatgagcagttcttc	tgtgccagcag	0	0	atca	0	acag	0	ca	0	tacaatgagcagttcttc	39	11	0	0	4	0	4	0	2
251	N(2)-TR155	TRAV12-1*01	TRAJ11*01	tgtgtggtgtcggaggattcaggatacagcaccctcaccttt	tgtgtggtg		tcggagg		attcaggatacagcaccctcaccttt	42	9	0	7	0	26	4	3	5/7	12	1507.64	12.9996	gtggtgtcggaggattcaggatacagcaccctcacc	36	VVSEDSGYSTLT	CVVSEDSGYSTLTF	N(2)-TRB155	TRBV6-2*01	TRBJ2-1*01	TRBD1*01	tgtgccagcagtcccgacgacagctcctacaatgagcagttcttc	tgtgccagcagt	0	0	cccgac	0	gacag	0	0	0	ctcctacaatgagcagttcttc	45	12	0	0	6	0	5	0	0
252	N(2)-TR156	TRAV38-2/DV8*01	TRAJ31*01	tgtgcttatgccaataacaatgccagactcatgttt	tgtgcttat		gcc		aataacaatgccagactcatgttt	36	9	0	3	0	24	7	1	3/3	10	1387.61	9.2467	gcttatgccaataacaatgccagactcatg	30	AYANNNARLM	CAYANNNARLMF	N(2)-TRB156	TRBV12-3*01	TRBJ2-7*01	TRBD1*01	tgtgccagcagggggggacagggcagcgacgagcagtacttc	tgtgccagcag	0	0	ggg	0	gggacaggg	0	cagcg	0	acgagcagtacttc	42	11	0	0	3	0	9	0	5
253	N(2)-TR158	TRAV1-2*01	TRAJ5*01	tgtgctccctcgagggacacgggcaggagagcacttactttt	tgtgct		ccctcgag		ggacacgggcaggagagcacttactttt	42	6	0	8	0	28	8	1	6/8	12	1550.76	11.6996	gctccctcgagggacacgggcaggagagcacttact	36	APSRDTGRRALT	CAPSRDTGRRALTF	N(2)-TRB158	TRBV2*01	TRBJ2-1*01	TRBD1*01	tgtgccagcagtgaagcgcttctggggggccagagctcctacaatgagcagttcttc	tgtgccagcagtgaagc	gcttc	0	tg	0	gggggc	0	ca	gag	ctcctacaatgagcagttcttc	57	17	5	0	2	0	6	0	2
254	N(2)-TR160	TRAV35*02	TRAJ39*01	tgtgctgggcgggataatgcaggcaacatgctcaccttt	tgtgctgggc		ggg		ataatgcaggcaacatgctcaccttt	39	10	0	3	0	26	2	6	3/3	11	1369.55	6.44958	gctgggcgggataatgcaggcaacatgctcacc	33	AGRDNAGNMLT	CAGRDNAGNMLTF	N(2)-TRB160	TRBV7-9*03	TRBJ1-1*01	TRBD1*01	tgtgccagcagctcccggatgaacactgaagctttcttt	tgtgccagcagct	0	0	ccc	0	gga	0	0	0	tgaacactgaagctttcttt	39	13	0	0	3	0	3	0	0
255	N(2)-TR161	TRAV4*01	TRAJ4*01	tgcctcgtgggttccttttctggtggctacaataagctgattttt	tgcctcgtgggt		tcc		ttttctggtggctacaataagctgattttt	45	12	0	3	0	30	4	2	2/3	13	1604.89	9.07239	ctcgtgggttccttttctggtggctacaataagctgatt	39	LVGSFSGGYNKLI	CLVGSFSGGYNKLIF	N(2)-TRB161	TRBV7-6*01	TRBJ2-7*01	TRBD1*01	tgtgccagcagcccctttgggaactcctacgagcagtacttc	tgtgccagcagc	0	0	cccttt	0	ggga	0	a	0	ctcctacgagcagtacttc	42	12	0	0	6	0	4	0	1
256	N(2)-TR162	TRAV8-3*02	TRAJ16*01	tgtgctgtgggattgttttcagatggccagaagctgctcttt	tgtgctgtgg		gatt		gttttcagatggccagaagctgctcttt	42	10	0	4	0	28	2	1	1/4	12	1497.78	6.44299	gctgtgggattgttttcagatggccagaagctgctc	36	AVGLFSDGQKLL	CAVGLFSDGQKLLF	N(2)-TRB162	TRBV12-4*01	TRBJ2-7*01	TRBD1*01	tgtgccagcagttttggggctgacgagcagtacttc	tgtgccagcagttt	0	0	t	0	ggggc	0	tg	0	acgagcagtacttc	36	14	0	0	1	0	5	0	2
257	N(2)-TR163	TRAV19*01	TRAJ18*01	tgtgctctgagtgagttcgacagaggctcaaccctggggaggctatacttt	tgtgctctgagtgag		tt		cgacagaggctcaaccctggggaggctatacttt	51	15	0	2	0	34	2	1	0/2	15	1935.19	6.5946	gctctgagtgagttcgacagaggctcaaccctggggaggctatac	45	ALSEFDRGSTLGRLY	CALSEFDRGSTLGRLYF	N(2)-TRB163	TRBV28*01	TRBJ2-1*01	TRBD1*01	tgtgccagcagtttagctggacctcacaatgagcagttcttc	tgtgccagcagttta	0	0	gct	0	ggac	0	ctc	0	acaatgagcagttcttc	42	15	0	0	3	0	4	0	3
258	N(2)-TR164	TRAV39*01	TRAJ48*01	tgtgccgtggactggataactaactttggaaatgagaaattaaccttt	tgtgccgtggac		tggataa		ctaactttggaaatgagaaattaaccttt	48	12	0	7	0	29	1	3	2/7	14	1858.11	4.40027	gccgtggactggataactaactttggaaatgagaaattaacc	42	AVDWITNFGNEKLT	CAVDWITNFGNEKLTF	N(2)-TRB164	TRBV6-5*01	TRBJ1-5*01	TRBD2*01	tgtgccagcagatgggactggaatcagccccagcatttt	tgtgccagcag	0	0	at	0	gggact	0	gg	0	aatcagccccagcatttt	39	11	0	0	2	0	6	0	2
259	N(2)-TR166	TRAV27*01	TRAJ45*01	tgtgcaggagtatcgagtggaggtgctgacggactcaccttt	tgtgcaggag		tatcgagt		ggaggtgctgacggactcaccttt	42	10	0	8	0	24	0	11	3/8	12	1241.34	12.9996	gcaggagtatcgagtggaggtgctgacggactcacc	36	AGVSSGGADGLT	CAGVSSGGADGLTF	N(2)-TRB166	TRBV4-3*01	TRBJ2-1*01	TRBD2*01	tgcgccagcagccacctaactagcagccttgagcagttcttc	tgcgccagcagcca	0	0	ccta	0	actagc	0	agcct	0	tgagcagttcttc	42	14	0	0	4	0	6	0	5
260	N(2)-TR168	TRAV4*01	TRAJ42*01	tgcctcgtgggtgacatcgtctatggaggaagccaaggaaatctcatcttt	tgcctcgtgggtgaca	t	cgtc		tatggaggaagccaaggaaatctcatcttt	51	16	1	4	0	30	0	5	3/4	15	1755.03	12.9996	ctcgtgggtgacatcgtctatggaggaagccaaggaaatctcatc	45	LVGDIVYGGSQGNLI	CLVGDIVYGGSQGNLIF	N(2)-TRB168	TRBV5-6*01	TRBJ1-5*01	TRBD1*01	tgtgccagcagctcccggacggagaatcagccccagcatttt	tgtgccagcagct	0	0	ccc	0	ggac	0	ggag	0	aatcagccccagcatttt	42	13	0	0	3	0	4	0	4
261	N(2)-TR171	TRAV26-1*02	TRAJ39*01	tgcatcgtcagtatgaataataatgcaggcaacatgctcaccttt	tgcatcgtcag		t	a	tgaataataatgcaggcaacatgctcaccttt	45	11	0	1	1	32	5	0	0/1	13	1628.92	12.9996	atcgtcagtatgaataataatgcaggcaacatgctcacc	39	IVSMNNNAGNMLT	CIVSMNNNAGNMLTF	N(2)-TRB171	TRBV5-8*01	TRBJ2-7*01	TRBD1*01	tgtgccagcagcttggggtggggttcgcccaacgagcagtacttc	tgtgccagcagcttgg	0	0	ggt	0	gggg	0	ttcgccca	0	acgagcagtacttc	45	16	0	0	3	0	4	0	8
262	N(2)-TR176	TRAV12-1*01	TRAJ28*01	tgtgtggtgataccctctggggctgggagttaccaactcactttc	tgtgtggtga		tacc		ctctggggctgggagttaccaactcactttc	45	10	0	4	0	31	3	4	2/4	13	1541.79	12.9996	gtggtgataccctctggggctgggagttaccaactcact	39	VVIPSGAGSYQLT	CVVIPSGAGSYQLTF	N(2)-TRB176	TRBV11-3*01	TRBJ1-3*01	0	tgtgccagcagcttagatcgcacctctggaaacaccatatatttt	tgtgccagcagcttaga	tc	gcac	0	0	0	0	0	0	ctctggaaacaccatatatttt	45	17	2	4	0	0	0	0	0
263	N(2)-TR179-2	TRAV21*01	TRAJ47*01	tgtgctgccgaggtcatggaatatggaaacaaactggtcttt	tgtgctg		ccgaggt	ca	tggaatatggaaacaaactggtcttt	42	7	0	7	2	26	5	0	5/7	12	1573.85	4.40027	gctgccgaggtcatggaatatggaaacaaactggtc	36	AAEVMEYGNKLV	CAAEVMEYGNKLVF	N(2)-TRB179-2	TRBV19*02	TRBJ1-1*01	TRBD1*01	tgttccagtaggatgacagggggagtcactgaagctttgttt	tgt	0	0	tccagtaggat	0	gacaggggg	0	agtcactgaagctttg	0	ttt	42	3	0	0	11	0	9	0	16
264	CM(2)-TR2	TRAV25*01	TRAJ30*01	tgtgcaggccccagagatgacaagatcatcttt	tgtgcagg		ccc		cagagatgacaagatcatcttt	33	8	0	3	0	22	1	4	3/3	9	1234.44	6.5946	gcaggccccagagatgacaagatcatc	27	AGPRDDKII	CAGPRDDKIIF	CM(2)-TRB2	TRBV28*01	TRBJ2-7*01	TRBD2*02	tgtgccagcagtttacggactagcgggacttgggacgagcagtatttc	tgtgccagcagttta	0	0	c	0	ggactagcggga	0	cttgggacgagcagtat	0	ttc	48	15	0	0	1	0	12	0	17
265	CM(2)-TR7	TRAV17*01	TRAJ52*01	tgtgctacggacgtacgaggtggtactagctatggaaagctgacattt	tgtgctacggacg		tacga		ggtggtactagctatggaaagctgacattt	48	13	0	5	0	30	0	8	2/5	14	1675.88	9.07092	gctacggacgtacgaggtggtactagctatggaaagctgaca	42	ATDVRGGTSYGKLT	CATDVRGGTSYGKLTF	CM(2)-TRB7	TRBV20-1*01	TRBJ2-7*01	TRBD1*01	tgcagtgctagagctcccagggcagggtggtacgagcagtacttc	tgcagtgctagag	0	0	ctcc	0	caggg	0	cagggtgg	0	tacgagcagtacttc	45	13	0	0	4	0	5	0	8
266	CM(2)-TR9	TRAV19*01	TRAJ58*01	tgtgctctgagtgagggagaaaccagtggctctaggttgaccttt	tgtgctctgagtgagg		g		agaaaccagtggctctaggttgaccttt	45	16	0	1	0	28	1	4	1/1	13	1557.7	4.40027	gctctgagtgagggagaaaccagtggctctaggttgacc	39	ALSEGETSGSRLT	CALSEGETSGSRLTF	CM(2)-TRB9	TRBV7-9*07	TRBJ2-1*01	TRBD2*01	tgtgccagcagcgacccgggactagttgacaatgagcagttcttc	tgtgccagcagc	0	0	gaccc	0	gggactag	0	ttg	0	acaatgagcagttcttc	45	12	0	0	5	0	8	0	3
267	CM(2)-TR10	TRAV26-1*02	TRAJ45*01	tgcatcgtcagagtcggggattcaggaggaggtgctgacggactcaccttt	tgcatcgtcagagtcg		ggg		attcaggaggaggtgctgacggactcaccttt	51	16	0	3	0	32	0	3	3/3	15	1623.81	4.40027	atcgtcagagtcggggattcaggaggaggtgctgacggactcacc	45	IVRVGDSGGGADGLT	CIVRVGDSGGGADGLTF	CM(2)-TRB10	TRBV20-1*01	TRBJ1-1*01	TRBD2*01	tgcagtggtctcaatcggggggcaagcactgaagctttcttt	tgcagtg	0	0	gtctcaat	0	cgggggg	0	caag	0	cactgaagctttcttt	42	7	0	0	8	0	7	0	4
268	CM(2)-TR11	TRDV1*01	TRAJ10*01	tgtgctcttggggtacccacgggaggaggaaacaaactcaccttt	tgtgctcttgggg		tacc		cacgggaggaggaaacaaactcaccttt	45	13	0	4	0	28	4	5	2/4	13	1434.68	9.25037	gctcttggggtacccacgggaggaggaaacaaactcacc	39	ALGVPTGGGNKLT	CALGVPTGGGNKLTF	CM(2)-TRB11	TRBV20-1*01	TRBJ2-3*01	TRBD2*02	tgcagtgctactctagcgggaaatgtggatacgcagtatttt	tgcagtgcta	0	0	ct	0	ctagcggga	0	aatgtg	0	gatacgcagtatttt	42	10	0	0	2	0	9	0	6
269	CM(2)-TR12	TRAV12-1*01	TRAJ20*01	tgtgtggtccccaacgactacaagctcagcttt	tgtgtggt		cccc		aacgactacaagctcagcttt	33	8	0	4	0	21	5	5	4/4	9	1284.5	6.4364	gtggtccccaacgactacaagctcagc	27	VVPNDYKLS	CVVPNDYKLSF	CM(2)-TRB12	TRBV28*01	TRBJ2-3*01	TRBD1*01	tgtgccagcaggttacgggtcaggccggatacgcagtatttt	tgtgccagcag	0	0	gttacgggt	0	cagg	0	ccg	0	gatacgcagtatttt	42	11	0	0	9	0	4	0	3
270	CM(2)-TR13	TRAV14/DV4*01	TRAJ10*01	tgtgcaatgagagaggggcccatactcacgggaggaggaaacaaactcaccttt	tgtgcaatgagagaggg		gccc		atactcacgggaggaggaaacaaactcaccttt	54	17	0	4	0	33	0	0	4/4	16	1865.21	9.2467	gcaatgagagaggggcccatactcacgggaggaggaaacaaactcacc	48	AMREGPILTGGGNKLT	CAMREGPILTGGGNKLTF	CM(2)-TRB13	TRBV12-5*01	TRBJ2-3*01	TRBD1*01	tgtgctagtggaaaatctccaggcacagatacgcagtatttt	tgtgctagtgg	0	0	aaaatctc	0	cag	0	0	0	gcacagatacgcagtatttt	42	11	0	0	8	0	3	0	0
271	CM(2)-TR20	TRAV14/DV4*01	TRAJ28*01	tgtgcagatccatactctggggctgggagttaccaactcactttc	tgtgca		gatc		catactctggggctgggagttaccaactcactttc	45	6	0	4	0	35	11	0	2/4	13	1579.71	12.9996	gcagatccatactctggggctgggagttaccaactcact	39	ADPYSGAGSYQLT	CADPYSGAGSYQLTF	CM(2)-TRB20	TRBV5-4*01	TRBJ1-1*01	TRBD1*01	tgtgccagcagacccgggacagggggaaacactgaagctttcttt	tgtgccagcag	0	0	accc	0	gggacaggggg	0	a	0	aacactgaagctttcttt	45	11	0	0	4	0	11	0	1
272	CM(2)-TR24	TRAV8-3*02	TRAJ20*01	tgtgctgtgggtgtatctaacgactacaagctcagcttt	tgtgctgtgg		gtgta		tctaacgactacaagctcagcttt	39	10	0	5	0	24	2	2	2/5	11	1402.59	6.4364	gctgtgggtgtatctaacgactacaagctcagc	33	AVGVSNDYKLS	CAVGVSNDYKLSF	CM(2)-TRB24	TRBV20-1*01	TRBJ1-2*01	TRBD2*01	tgcagtgctagagatcggagcggacgctatggctacaccttc	tgcagtgctagaga	tc	0	gg	0	agcgg	0	acg	0	ctatggctacaccttc	42	14	2	0	2	0	5	0	3
273	CM(2)-TR25	TRAV8-6*01	TRAJ34*01	tgtgctgtgacccattataacaccgacaagctcatcttt	tgtgctgtga		ccca		ttataacaccgacaagctcatcttt	39	10	0	4	0	25	4	2	3/4	11	1524.76	7.48596	gctgtgacccattataacaccgacaagctcatc	33	AVTHYNTDKLI	CAVTHYNTDKLIF	CM(2)-TRB25	TRBV28*01	TRBJ2-7*01	TRBD2*01	tgtgccagcagttggactagcgggggttacgagcagtacttc	tgtgccagcagtt	0	0	0	0	ggactagcggggg	0	t	0	tacgagcagtacttc	42	13	0	0	0	0	13	0	1
274	CM(2)-TR26	TRAV25*01	TRAJ42*01	tgtgcagggctgaattatggaggaagccaaggaaatctcatcttt	tgtgcaggg	c			tgaattatggaggaagccaaggaaatctcatcttt	45	9	1	0	0	35	0	0	0/0	13	1513.69	12.9996	gcagggctgaattatggaggaagccaaggaaatctcatc	39	AGLNYGGSQGNLI	CAGLNYGGSQGNLIF	CM(2)-TRB26	TRBV6-5*01	TRBJ1-2*01	TRBD1*01	tgtgccagcagttataacggtgggggaggctacaccttc	tgtgccagcagtta	0	0	taacggt	0	ggggg	0	a	0	ggctacaccttc	39	14	0	0	7	0	5	0	1
275	CM(2)-TR27	TRAV14/DV4*01	TRAJ28*01	tgtgcagatccatactctggggctgggagttaccaactcactttc	tgtgca		gatc		catactctggggctgggagttaccaactcactttc	45	6	0	4	0	35	11	0	2/4	13	1579.71	12.9996	gcagatccatactctggggctgggagttaccaactcact	39	ADPYSGAGSYQLT	CADPYSGAGSYQLTF	CM(2)-TRB27	TRBV7-6*01	TRBJ2-7*01	TRBD1*01	tgtgccagcagctcgggggcgaactcctacgagcagtacttc	tgtgccagcagct	0	0	c	0	gggggc	0	gaa	0	ctcctacgagcagtacttc	42	13	0	0	1	0	6	0	3
276	CM(2)-TR28	TRAV26-1*02	TRAJ48*01	tgcatcggcaggaactttggaaatgagaaattaaccttt	tgcatcg		gcagg		aactttggaaatgagaaattaaccttt	39	7	0	5	0	27	9	5	4/5	11	1498.73	9.2467	atcggcaggaactttggaaatgagaaattaacc	33	IGRNFGNEKLT	CIGRNFGNEKLTF	CM(2)-TRB28	TRBV19*01	TRBJ1-5*01	TRBD2*01	tgtgccagtagtatggttgtgtcggggaatcagccccagcatttt	tgtgccagtagtat	0	0	ggttgtgt	0	cgggg	0	0	0	aatcagccccagcatttt	45	14	0	0	8	0	5	0	0
277	CM(2)-TR29	TRAV20*01	TRAJ58*01	tgtgctgtgcaggcggaagaaaccagtggctctaggttgaccttt	tgtgctgtgcagg	c	gg		aagaaaccagtggctctaggttgaccttt	45	13	1	2	0	29	0	3	2/2	13	1598.75	4.40027	gctgtgcaggcggaagaaaccagtggctctaggttgacc	39	AVQAEETSGSRLT	CAVQAEETSGSRLTF	CM(2)-TRB29	TRBV7-9*03	TRBJ2-5*01	TRBD2*02	tgtgccagcagcccagatagcgggagggccggagagacccagtacttc	tgtgccagcagc	0	0	ccaga	0	tagcgggaggg	0	ccgg	0	agagacccagtacttc	48	12	0	0	5	0	11	0	4
278	CM(2)-TR32	TRAV8-2*01	TRAJ34*01	tgtgttgtcaccaccgacaagctcatcttt	tgtgttgt		cac		caccgacaagctcatcttt	30	8	0	3	0	19	6	8	2/3	8	1138.39	6.44299	gttgtcaccaccgacaagctcatc	24	VVTTDKLI	CVVTTDKLIF	CM(2)-TRB32	TRBV11-2*01	TRBJ2-1*01	TRBD2*01	tgtgccagcaactccttcggggggtcgtacaatgagcagttcttc	tgtgccagca	0	0	actcctt	0	cgggggg	0	tcg	0	tacaatgagcagttcttc	45	10	0	0	7	0	7	0	3
279	CM(2)-TR34	TRAV17*01	TRAJ27*01	tgtgtgatggacaccaatgcaggcaaatcaaccttt	tgtg		tgatgg		acaccaatgcaggcaaatcaaccttt	36	4	0	6	0	26	9	2	3/6	10	1273.45	6.44299	gtgatggacaccaatgcaggcaaatcaacc	30	VMDTNAGKST	CVMDTNAGKSTF	CM(2)-TRB34	TRBV6-2*01	TRBJ2-2*01	TRBD2*02	tgtgccagcaagcggctagcgggacgcaccggggagctgtttttt	tgtgccagca	0	0	agcgg	0	ctagcggga	0	cg	0	caccggggagctgtttttt	45	10	0	0	5	0	9	0	2
280	CM(2)-TR39	TRAV14/DV4*01	TRAJ53*01	tgtgcaatgagagagggcggagctagcaactataaactgacattt	tgtgcaatgagagaggg	c	ggagc		tagcaactataaactgacattt	45	17	1	5	0	22	0	13	4/5	13	1647.9	9.07092	gcaatgagagagggcggagctagcaactataaactgaca	39	AMREGGASNYKLT	CAMREGGASNYKLTF	CM(2)-TRB39	TRBV7-6*02	TRBJ1-6*01	TRBD1*01	tgtgccagcagcttagaaggcaggaactataattcacccctccacttt	tgtgccagcagcttag	0	0	aagg	0	cagg	0	aa	0	ctataattcacccctccacttt	48	16	0	0	4	0	4	0	2
281	CM(2)-TR44	TRAV4*01	TRAJ9*01	tgcctcgtgggtgacattactggaggcttcaaaactatcttt	tgcctcgtgggtgaca	t			tactggaggcttcaaaactatcttt	42	16	1	0	0	25	0	5	0/0	12	1470.75	6.44299	ctcgtgggtgacattactggaggcttcaaaactatc	36	LVGDITGGFKTI	CLVGDITGGFKTIF	CM(2)-TRB44	TRBV19*01	TRBJ2-2*01	TRBD2*02	tgtgccagtagtatgtctagcgggagtatggacaccggggagctgtttttt	tgtgccagtagtat	0	0	gt	0	ctagcgggag	0	tatgg	0	acaccggggagctgtttttt	51	14	0	0	2	0	10	0	5
282	CM(2)-TR48	TRAV1-1*01	TRAJ9*01	tgcgctgtcctgtatactggaggcttcaaaactatcttt	tgcgctgt		cctgt		atactggaggcttcaaaactatcttt	39	8	0	5	0	26	6	4	3/5	11	1419.71	9.07239	gctgtcctgtatactggaggcttcaaaactatc	33	AVLYTGGFKTI	CAVLYTGGFKTIF	CM(2)-TRB48	TRBV6-2*01	TRBJ2-7*01	TRBD2*01	tgtgccagcagttcggggactagcggggcctcctacgagcagtacttc	tgtgccagcagtt	0	0	cg	0	gggactagcgggg	0	c	0	ctcctacgagcagtacttc	48	13	0	0	2	0	13	0	1
283	CM(2)-TR54	TRAV19*01	TRAJ10*01	tgtgctccggggggactcacgggaggaggaaacaaactcaccttt	tgtgctc		cgggggg		actcacgggaggaggaaacaaactcaccttt	45	7	0	7	0	31	10	2	7/7	13	1392.6	9.25037	gctccggggggactcacgggaggaggaaacaaactcacc	39	APGGLTGGGNKLT	CAPGGLTGGGNKLTF	CM(2)-TRB54	TRBV20-1*01	TRBJ2-7*01	TRBD1*01	tgcagtgctagagacctccgtaaagggacagggtacgacgagcagtacttc	tgcagtgctagaga	0	0	cctccgtaaa	0	gggacaggg	0	tacg	0	acgagcagtacttc	51	14	0	0	10	0	9	0	4
284	CM(2)-TR56	TRAV1-2*01	TRAJ40*01	tgtgctgtgagagatgggacctcaggaacctacaaatacatcttt	tgtgctgtgagaga	t	ggg		acctcaggaacctacaaatacatcttt	45	14	1	3	0	27	0	3	3/3	13	1680.9	8.96619	gctgtgagagatgggacctcaggaacctacaaatacatc	39	AVRDGTSGTYKYI	CAVRDGTSGTYKYIF	CM(2)-TRB56	TRBV5-1*01	TRBJ2-1*01	TRBD1*01	tgcgccagcagcttggctacagggaaggttgggaatgagcagttcttc	tgcgccagcagcttgg	c	0	t	0	acaggg	0	aaggttggg	0	aatgagcagttcttc	48	16	1	0	1	0	6	0	9
285	CM(2)-TR58	TRAV8-4*01	TRAJ3*01	tgtgctgtgagtgatctcgaaccgaacagcagtgcttccaagataatcttt	tgtgctgtgagtga	tc	tcgaaccga		acagcagtgcttccaagataatcttt	51	14	2	9	0	26	0	5	5/9	15	1781.02	4.40027	gctgtgagtgatctcgaaccgaacagcagtgcttccaagataatc	45	AVSDLEPNSSASKII	CAVSDLEPNSSASKIIF	CM(2)-TRB58	TRBV27*01	TRBJ2-1*01	TRBD2*02	tgtgccagcaggcgggaaggatacaatgagcagttcttc	tgtgccagcag	0	0	0	0	gcggga	0	agga	0	tacaatgagcagttcttc	39	11	0	0	0	0	6	0	4
286	CM(2)-TR61	TRAV26-1*02	TRAJ13*02	tgcatcgccggccttgggggttaccagaaagttaccttt	tgcatcg		ccggcct		tgggggttaccagaaagttaccttt	39	7	0	7	0	25	9	7	6/7	11	1356.61	9.07239	atcgccggccttgggggttaccagaaagttacc	33	IAGLGGYQKVT	CIAGLGGYQKVTF	CM(2)-TRB61	TRBV5-1*01	TRBJ2-4*01	TRBD2*02	tgcgccagcagatccgggactagcgggaggaccaaaaacattcagtacttc	tgcgccagcag	0	0	atcc	0	gggactagcgggagg	0	a	0	ccaaaaacattcagtacttc	51	11	0	0	4	0	15	0	1
287	CM(2)-TR62	TRAV26-1*02	TRAJ57*01	tgcatcgtcagagtctcaactcagggcggatctgaaaagctggtcttt	tgcatcgtcagagtc		tc		aactcagggcggatctgaaaagctggtcttt	48	15	0	2	0	31	1	1	1/2	14	1723.03	9.2467	atcgtcagagtctcaactcagggcggatctgaaaagctggtc	42	IVRVSTQGGSEKLV	CIVRVSTQGGSEKLVF	CM(2)-TRB62	TRBV3-1*01	TRBJ2-3*01	TRBD2*01	tgtgccagcagccgcggactatcgatcacagatacgcagtatttt	tgtgccagcagcc	0	0	gc	0	ggacta	0	tcgat	0	cacagatacgcagtatttt	45	13	0	0	2	0	6	0	5
288	CM(2)-TR70	TRAV1-2*01	TRAJ34*01	tgtgctgggaggcgttataacaccgacaagctcatcttt	tgtgctg		ggaggcg		ttataacaccgacaagctcatcttt	39	7	0	7	0	25	7	2	6/7	11	1556.81	10.0084	gctgggaggcgttataacaccgacaagctcatc	33	AGRRYNTDKLI	CAGRRYNTDKLIF	CM(2)-TRB70	TRBV6-5*01	TRBJ2-5*01	TRBD2*02	tgtgccagctggcgtagcgggaagtaccaagagacccagtacttc	tgtgccagc	0	0	tggcg	0	tagcggga	0	a	gt	accaagagacccagtacttc	45	9	0	0	5	0	8	0	1
289	CM(2)-TR91	TRAV3*01	TRAJ32*02	tgtgctgtgaggggccgggtttatggtggtgctacaaacaagctcatcttt	tgtgctgtgag		gggccgggtttatggt		ggtgctacaaacaagctcatcttt	51	11	0	16	0	24	5	11	10/16	15	1825.17	11.0038	gctgtgaggggccgggtttatggtggtgctacaaacaagctcatc	45	AVRGRVYGGATNKLI	CAVRGRVYGGATNKLIF	CM(2)-TRB91	TRBV6-5*01	TRBJ2-7*01	TRBD1*01	tgtgccagcagtcccttggacgggcgaggggacgagcagtacttc	tgtgccagcagt	0	0	cccttggacgggcg	0	agggg	0	0	0	acgagcagtacttc	45	12	0	0	14	0	5	0	0
290	CM(2)-TR99	TRAV8-4*01	TRAJ9*01	tgtgctgtgagtgcccgaaatactggaggcttcaaaactatcttt	tgtgctgtgagtg		ccc		gaaatactggaggcttcaaaactatcttt	45	13	0	3	0	29	1	1	3/3	13	1571.82	11.0082	gctgtgagtgcccgaaatactggaggcttcaaaactatc	39	AVSARNTGGFKTI	CAVSARNTGGFKTIF	CM(2)-TRB99	TRBV4-3*04	TRBJ2-3*01	TRBD2*01	tgcgccagcagccatgcgggtacgcagtatttt	tgcgccagcagcca	0	0	t	0	gcggg	0	0	0	tacgcagtatttt	33	14	0	0	1	0	5	0	0
291	CM(2)-TR100	TRAV38-2/DV8*01	TRAJ58*01	tgtgctgaaaccagtggctctaggttgaccttt	tgtgct				gaaaccagtggctctaggttgaccttt	33	6	0	0	0	27	10	5	0/0	9	1171.3	6.44958	gctgaaaccagtggctctaggttgacc	27	AETSGSRLT	CAETSGSRLTF	CM(2)-TRB100	TRBV27*01	TRBJ1-5*01	TRBD1*01	tgtgccagcaagcccgggacagcatccaatcagccccagcatttt	tgtgccagca	0	0	agccc	0	gggacag	0	catc	0	caatcagccccagcatttt	45	10	0	0	5	0	7	0	4
292	CM(2)-TR106	TRAV12-3*01	TRAJ3*01	tgtgcaatgagcgacagcagtgcttccaagataatcttt	tgtgcaatgagcg				acagcagtgcttccaagataatcttt	39	13	0	0	0	26	0	5	0/0	11	1359.59	6.44299	gcaatgagcgacagcagtgcttccaagataatc	33	AMSDSSASKII	CAMSDSSASKIIF	CM(2)-TRB106	TRBV4-1*01	TRBJ2-2*01	TRBD1*01	tgcgccagcagccaagtaggggggttgaacaccggggagctgtttttt	tgcgccagcagccaag	0	0	t	0	aggggg	0	gtt	0	gaacaccggggagctgtttttt	48	16	0	0	1	0	6	0	3
293	CM(2)-TR109	TRAV14/DV4*01	TRAJ10*01	tgtgcaatgagagaggggcccatactcacgggaggaggaaacaaactcaccttt	tgtgcaatgagagaggg		gccc		atactcacgggaggaggaaacaaactcaccttt	54	17	0	4	0	33	0	0	4/4	16	1865.21	9.2467	gcaatgagagaggggcccatactcacgggaggaggaaacaaactcacc	48	AMREGPILTGGGNKLT	CAMREGPILTGGGNKLTF	CM(2)-TRB109	TRBV11-2*01	TRBJ2-1*01	TRBD1*01	tgtgccagcagcggatacgtaaggggctcctacaatgagcagttcttc	tgtgccagcagc	0	0	ggatacgta	0	agggg	0	0	0	ctcctacaatgagcagttcttc	48	12	0	0	9	0	5	0	0
294	CM(2)-TR111	TRAV8-6*02	TRAJ20*01	tgtgctgtgatccttaacgactacaagctcagcttt	tgtgctgtga		tcct		taacgactacaagctcagcttt	36	10	0	4	0	22	4	4	2/4	10	1385.65	6.4364	gctgtgatccttaacgactacaagctcagc	30	AVILNDYKLS	CAVILNDYKLSF	CM(2)-TRB111	TRBV10-2*01	TRBJ2-7*01	TRBD2*02	tgcgccagcagtgaaactagcgggagtttccaatcctacgagcagtacttc	tgcgccagcagtga	0	0	a	0	actagcgggag	0	tttccaa	0	tcctacgagcagtacttc	51	14	0	0	1	0	11	0	7
295	CM(2)-TR112-2	TRDV1*01	TRAJ40*01	tgtgctcttggggaacaggcctcaggaacctacaaatacatcttt	tgtgctcttggggaac		agg		cctcaggaacctacaaatacatcttt	45	16	0	3	0	26	1	4	2/3	13	1650.87	6.42981	gctcttggggaacaggcctcaggaacctacaaatacatc	39	ALGEQASGTYKYI	CALGEQASGTYKYIF	CM(2)-TRB112-2	TRBV6-5*01	TRBJ2-5*01	TRBD2*02	tgtgccagcaccattagggcaagcgggagggccggagagacccagtacttc	tgtgccagca	0	0	ccattagggca	0	agcgggaggg	0	ccgg	0	agagacccagtacttc	51	10	0	0	11	0	10	0	4
296	CM(2)-TR113	TRAV19*01	TRAJ7*01	tgtgctctgagtggaggggacttacgagggaacaacagactcgctttt	tgtgctctgagtg		gaggggacttacga		gggaacaacagactcgctttt	48	13	0	14	0	21	4	7	8/14	14	1663.88	10.097	gctctgagtggaggggacttacgagggaacaacagactcgct	42	ALSGGDLRGNNRLA	CALSGGDLRGNNRLAF	CM(2)-TRB113	TRBV7-9*07	TRBJ2-1*01	TRBD1*01	tgtgccagcagctctaggacaggggggaatgagcagttcttc	tgtgccagcagc	0	0	tcta	0	ggacaggggg	0	g	0	aatgagcagttcttc	42	12	0	0	4	0	10	0	1
297	CM(2)-TR115	TRAV29/DV5*01	TRAJ52*01	tgtgcagcaattgatggtactagctatggaaagctgacattt	tgtgcagcaa		ttga		tggtactagctatggaaagctgacattt	42	10	0	4	0	28	3	10	1/4	12	1446.64	6.4364	gcagcaattgatggtactagctatggaaagctgaca	36	AAIDGTSYGKLT	CAAIDGTSYGKLTF	CM(2)-TRB115	TRBV20-1*01	TRBJ2-1*01	TRBD1*01	tgcagtgctagagattttgcgcgggacacaaactacaatgagcagttcttc	tgcagtgctagaga	t	0	tttgcg	c	gggaca	0	caaa	0	ctacaatgagcagttcttc	51	14	1	0	6	1	6	0	4
298	CM(2)-TR119	TRAV26-1*02	TRAJ23*01	tgcatcgtcagagccctcaaccagggaggaaagcttatcttc	tgcatcgtcagag		ccctc		aaccagggaggaaagcttatcttc	42	13	0	5	0	24	3	8	4/5	12	1531.89	11.0082	atcgtcagagccctcaaccagggaggaaagcttatc	36	IVRALNQGGKLI	CIVRALNQGGKLIF	CM(2)-TRB119	TRBV29-1*01	TRBJ2-7*01	TRBD1*01	tgcagcgccatggacagctacgagcagtacttc	tgcagcg	0	0	ccat	0	ggacag	0	0	0	ctacgagcagtacttc	33	7	0	0	4	0	6	0	0
299	CM(2)-TR125	TRAV17*01	TRAJ49*01	tgtgctacggtactcggtaaccagttctatttt	tgtgctacgg		tact		cggtaaccagttctatttt	33	10	0	4	0	19	3	6	1/4	9	1262.45	12.9996	gctacggtactcggtaaccagttctat	27	ATVLGNQFY	CATVLGNQFYF	CM(2)-TRB125	TRBV6-2*01	TRBJ2-5*01	TRBD1*01	tgtgccagcagttactcaggcctagagacccagtacttc	tgtgccagcagttactc	0	0	0	0	agg	0	cct	0	agagacccagtacttc	39	17	0	0	0	0	3	0	3
300	CM(2)-TR128	TRAV3*01	TRAJ40*01	tgtgctgtgagagacattaactcaggaacctacaaatacatcttt	tgtgctgtgagagaca	t	taa		ctcaggaacctacaaatacatcttt	45	16	1	3	0	25	0	5	0/3	13	1750.01	8.96619	gctgtgagagacattaactcaggaacctacaaatacatc	39	AVRDINSGTYKYI	CAVRDINSGTYKYIF	CM(2)-TRB128	TRBV28*01	TRBJ2-5*01	TRBD1*01	tgtgccagcagtccacttccaccgggcccagggaagacccagtacttc	tgtgccagcagt	0	0	ccacttccaccgggcc	0	caggg	0	a	0	agacccagtacttc	48	12	0	0	16	0	5	0	1
301	CM(2)-TR131	TRAV20*02	TRAJ53*01	tgtgctgtgcaggctagaagggatagcaactataaactgacattt	tgtgctgtgcagg	c	tagaaggga		tagcaactataaactgacattt	45	13	1	9	0	22	0	13	4/9	13	1772.02	10.0084	gctgtgcaggctagaagggatagcaactataaactgaca	39	AVQARRDSNYKLT	CAVQARRDSNYKLTF	CM(2)-TRB131	TRBV28*01	TRBJ2-6*01	0	tgtgccagcattgcaacctctggggccaacgtcctgactttc	tgtgccagca	0	ttgcaac	0	0	0	0	0	0	ctctggggccaacgtcctgactttc	42	10	0	7	0	0	0	0	0
302	CM(2)-TR137	TRAV30*01	TRAJ49*01	tgcggcacagagctcggtaaccagttctatttt	tgcggcacagag		ct		cggtaaccagttctatttt	33	12	0	2	0	19	1	6	1/2	9	1278.41	12.9996	ggcacagagctcggtaaccagttctat	27	GTELGNQFY	CGTELGNQFYF	CM(2)-TRB137	TRBV19*01	TRBJ2-3*01	TRBD1*01	tgtgccagtagtatagggatcttgggacaggcggaggatacgcagtatttt	tgtgccagtagtatag	0	0	ggatctt	0	gggacagg	0	cggag	0	gatacgcagtatttt	51	16	0	0	7	0	8	0	5
303	CM(2)-TR145	TRAV19*01	TRAJ32*02	tgtgctcttcattatggtggtgctacaaacaagctcatcttt	tgtgctct		tcattatggt		ggtgctacaaacaagctcatcttt	42	8	0	10	0	24	9	11	3/10	12	1507.78	9.07532	gctcttcattatggtggtgctacaaacaagctcatc	36	ALHYGGATNKLI	CALHYGGATNKLIF	CM(2)-TRB145	TRBV20-1*01	TRBJ2-3*01	TRBD1*01	tgcagtgctagagcggagacaggacaagatacgcagtatttt	tgcagtgctagag	0	0	cgga	0	gacagg	0	aca	0	agatacgcagtatttt	42	13	0	0	4	0	6	0	3
304	CM(2)-TR150	TRAV8-6*02	TRAJ34*01	tgtgctgtgagtgatcagtggggtaacaccgacaagctcatcttt	tgtgctgtgagtga	tca	gtgggg		taacaccgacaagctcatcttt	45	14	3	6	0	22	0	5	5/6	13	1696.9	4.40027	gctgtgagtgatcagtggggtaacaccgacaagctcatc	39	AVSDQWGNTDKLI	CAVSDQWGNTDKLIF	CM(2)-TRB150	TRBV10-2*01	TRBJ1-2*01	TRBD1*01	tgcgccagcagcgacgtgggcacctcgatcgggggctacaccttc	tgcgccagcag	0	0	cgacgt	0	gggc	0	acctcgatcggg	0	ggctacaccttc	45	11	0	0	6	0	4	0	12
305	CM(2)-TR152	TRAV5*01	TRAJ31*01	tgtgcagagagtaaagatgccagactcatgttt	tgtgcagagagta		aag		atgccagactcatgttt	33	13	0	3	0	17	0	8	1/3	9	1270.5	6.5946	gcagagagtaaagatgccagactcatg	27	AESKDARLM	CAESKDARLMF	CM(2)-TRB152	TRBV5-1*01	TRBJ2-1*01	TRBD1*01	tgcgccagcagcttggctacagggaaggttgggaatgagcagttcttc	tgcgccagcagcttgg	c	0	t	0	acaggg	0	aaggttggg	0	aatgagcagttcttc	48	16	1	0	1	0	6	0	9
306	CM(2)-TRA156	TRAV19*01	TRAJ53*01	tgtgctctgagtggtccgaatagtggaggtagcaactataaactgacattt	tgtgctctgagtg		gtcc		gaatagtggaggtagcaactataaactgacattt	51	13	0	4	0	34	4	1	3/4	15	1715.9	9.07239	gctctgagtggtccgaatagtggaggtagcaactataaactgaca	45	ALSGPNSGGSNYKLT	CALSGPNSGGSNYKLTF	CM(2)-TRB156	TRBV12-3*01	TRBJ1-2*01	TRBD2*01	tgtgccagcagtttctcgacctgttcggctaactatgggtacaccttc	tgtgccagcagttt	0	0	ctcgacctgttcggcta	0	acta	0	tggg	0	tacaccttc	48	14	0	0	17	0	4	0	4
307	CM(2)-TR161	TRAV29/DV5*01	TRAJ10*01	tgtgcagctggggatttcacgggaggaggaaacaaactcaccttt	tgtgcagc		tggggatt		tcacgggaggaggaaacaaactcaccttt	45	8	0	8	0	29	5	4	4/8	13	1458.62	6.44299	gcagctggggatttcacgggaggaggaaacaaactcacc	39	AAGDFTGGGNKLT	CAAGDFTGGGNKLTF	CM(2)-TRB161	TRBV10-3*01	TRBJ1-5*01	TRBD1*01	tgtgccatcagtgagacaggcaatcagccccagcatttt	tgtgccatcagtgag	0	0	0	0	acag	0	0	0	gcaatcagccccagcatttt	39	15	0	0	0	0	4	0	0
308	CM(2)-TR168	TRAV12-1*01	TRAJ26*01	tgtgtggtgaacgaagataactatggtcagaattttgtcttt	tgtgtggtgaac		gaa		gataactatggtcagaattttgtcttt	42	12	0	3	0	27	1	2	1/3	12	1647.79	12.9996	gtggtgaacgaagataactatggtcagaattttgtc	36	VVNEDNYGQNFV	CVVNEDNYGQNFVF	CM(2)-TRB168	TRBV6-6*03	TRBJ2-7*01	TRBD1*01	tgtgccagcagtttcacatgggccgcaggggacgagcagtacttc	tgtgccagcagtt	0	0	tcacatgggccg	0	cagggg	0	0	0	acgagcagtacttc	45	13	0	0	12	0	6	0	0
309	EEM(2)-TR10	TRAV21*02	TRAJ43*01	tgtgctgcgaataacaatgacatgcgcttt	tgtgctg		cg		aataacaatgacatgcgcttt	30	7	0	2	0	21	5	2	2/2	8	1155.28	6.44958	gctgcgaataacaatgacatgcgc	24	AANNNDMR	CAANNNDMRF	EEM(2)-TRB10	TRBV29-1*01	TRBJ2-1*01	TRBD2*01	tgcagcgttgatctcccagattcggggaatgagcagttcttc	tgcagcgttga	0	0	tctcccagatt	0	cgggg	0	0	0	aatgagcagttcttc	42	11	0	0	11	0	5	0	0
310	EEM(2)-TR13	TRAV29/DV5*01	TRAJ47*01	tgtgcagcaagcgcaggagaatatggaaacaaactggtcttt	tgtgcagcaagcg	c	agga		gaatatggaaacaaactggtcttt	42	13	1	4	0	24	0	2	2/4	12	1429.62	6.4364	gcagcaagcgcaggagaatatggaaacaaactggtc	36	AASAGEYGNKLV	CAASAGEYGNKLVF	EEM(2)-TRB13	TRBV7-9*03	TRBJ2-1*01	TRBD1*01	tgtgccagcagcttagtctttgggtttggcagttcctcctacaatgagcagttcttc	tgtgccagcagcttag	0	0	tcttt	0	ggg	0	tttggcagttc	0	ctcctacaatgagcagttcttc	57	16	0	0	5	0	3	0	11
311	EEM(2)-TR25	TRAV8-6*02	TRAJ20*01	tgtgattttaacgactacaagctcagcttt	tgtg		attt		taacgactacaagctcagcttt	30	4	0	4	0	22	10	4	0/4	8	1251.38	4.40027	gattttaacgactacaagctcagc	24	DFNDYKLS	CDFNDYKLSF	EEM(2)-TRB25	TRBV7-9*03	TRBJ2-7*01	TRBD1*01	tgtgccagcagcttagcggccagggagatctcctacgagcagtacttc	tgtgccagcagcttagc	g	0	gc	0	caggg	0	agat	0	ctcctacgagcagtacttc	48	17	1	0	2	0	5	0	4
312	EEM(2)-TR27	TRAV14/DV4*02	TRAJ54*01	tgtgcaatgagagaggttcagggagcccagaagctggtattt	tgtgcaatgagagagg				ttcagggagcccagaagctggtattt	42	16	0	0	0	26	1	3	0/0	12	1579.91	9.2467	gcaatgagagaggttcagggagcccagaagctggta	36	AMREVQGAQKLV	CAMREVQGAQKLVF	EEM(2)-TRB27	TRBV27*01	TRBJ2-3*01	TRBD2*01	tgtgccagcagtttaagcctcggggggagcacagatacgcagtatttt	tgtgccagcagttta	0	0	agcct	0	cgggggg	0	0	0	agcacagatacgcagtatttt	48	15	0	0	5	0	7	0	0
313	EEM(2)-TR29	TRAV19*01	TRAJ10*01	tgtgctctcctcttcacgggaggaggaaacaaactcaccttt	tgtgctct		cctct		tcacgggaggaggaaacaaactcaccttt	42	8	0	5	0	29	9	4	3/5	12	1441.71	9.25037	gctctcctcttcacgggaggaggaaacaaactcacc	36	ALLFTGGGNKLT	CALLFTGGGNKLTF	EEM(2)-TRB29	TRBV3-1*01	TRBJ1-1*01	TRBD2*01	tgtgccagcagccgggcgggacttatgaacactgaagctttcttt	tgtgccagcagcc	0	0	gggc	0	gggact	0	t	a	tgaacactgaagctttcttt	45	13	0	0	4	0	6	0	1
314	EEM(2)-TR37	TRAV13-1*01	TRAJ49*01	tgtgcagcaagtatatacggtaaccagttctatttt	tgtgcagcaagta	ta	ta		cggtaaccagttctatttt	36	13	2	2	0	19	0	6	0/2	10	1383.55	12.9996	gcagcaagtatatacggtaaccagttctat	30	AASIYGNQFY	CAASIYGNQFYF	EEM(2)-TRB37	TRBV6-2*01	TRBJ2-7*01	TRBD1*01	tgtgccagcagtcacggtttgacgggacggtactacgagcagtacttc	tgtgccagcagt	0	0	cacggtttga	c	gggac	0	ggta	0	ctacgagcagtacttc	48	12	0	0	10	1	5	0	4
315	EEM(2)-TR66	TRAV21*02	TRAJ21*01	tgtgccctaacggggaacaaattttacttt	tgtgc		cctaacgggg		aacaaattttacttt	30	5	0	10	0	15	7	9	7/10	8	1163.36	9.07239	gccctaacggggaacaaattttac	24	ALTGNKFY	CALTGNKFYF	EEM(2)-TRB66	TRBV7-9*03	TRBJ1-1*01	0	tgtgccagcagcttagtcgatactgaagctttcttt	tgtgccagcagcttag	0	tcgat	0	0	0	0	0	0	actgaagctttcttt	36	16	0	5	0	0	0	0	0
316	EEM(2)-TR92	TRAV19*01	TRAJ13*02	tgtgctctgagtgaggcgctgggttaccagaaagttaccttt	tgtgctctgagtgaggc	gc	t		gggttaccagaaagttaccttt	42	17	2	1	0	22	0	10	0/1	12	1529.78	6.4364	gctctgagtgaggcgctgggttaccagaaagttacc	36	ALSEALGYQKVT	CALSEALGYQKVTF	EEM(2)-TRB92	TRBV28*01	TRBJ1-1*01	TRBD1*01	tgtgccagcagtctcaggggcgagaacactgaagctttcttt	tgtgccagcagt	0	0	ct	0	cagggg	0	cga	0	gaacactgaagctttcttt	42	12	0	0	2	0	6	0	3
317	EEM(2)-TR117	TRAV19*01	TRAJ5*01	tgtgctctgatcgagtacacgggcaggagagcacttactttt	tgtgctctga		tcgagt		acacgggcaggagagcacttactttt	42	10	0	6	0	26	7	3	3/6	12	1613.9	9.24377	gctctgatcgagtacacgggcaggagagcacttact	36	ALIEYTGRRALT	CALIEYTGRRALTF	EEM(2)-TRB117	TRBV14*01	TRBJ2-5*01	TRBD1*01	tgtgccagcagccaaccgggacagggggcagagacccagtacttc	tgtgccagcagccaa	0	0	cc	0	gggacagggggc	0	0	0	agagacccagtacttc	45	15	0	0	2	0	12	0	0
318	EEM(2)-TR118	TRAV19*01	TRAJ31*01	tgtgctctgagtgaggcgggcaatgccagactcatgttt	tgtgctctgagtgaggc	g	gg		caatgccagactcatgttt	39	17	1	2	0	19	0	6	2/2	11	1382.63	6.44958	gctctgagtgaggcgggcaatgccagactcatg	33	ALSEAGNARLM	CALSEAGNARLMF	EEM(2)-TRB118	TRBV7-9*03	TRBJ2-1*01	TRBD2*02	tgtgccagcagccctactagcgggagccacaagaatgagcagttcttc	tgtgccagcagc	0	0	cct	0	actagcgggag	0	ccacaag	0	aatgagcagttcttc	48	12	0	0	3	0	11	0	7
319	EEM(2)-TR140	TRAV12-2*02	TRAJ16*01	tgtgccgtgatccccttttcagatggccagaagctgctcttt	tgtgccgtga		tcccc		ttttcagatggccagaagctgctcttt	42	10	0	5	0	27	3	2	4/5	12	1537.84	6.44299	gccgtgatccccttttcagatggccagaagctgctc	36	AVIPFSDGQKLL	CAVIPFSDGQKLLF	EEM(2)-TRB140	TRBV6-5*01	TRBJ1-1*01	TRBD1*01	tgtgccagcagttaccggacccaggggttgaacactgaagctttcttt	tgtgccagcagttac	0	0	cggacc	0	cagggg	0	t	0	tgaacactgaagctttcttt	48	15	0	0	6	0	6	0	1
320	EEM(2)-TR196	TRAV19*01	TRAJ54*01	tgtgctctgagtgaggtccagggagcccagaagctggtattt	tgtgctctgagtgagg		tc		cagggagcccagaagctggtattt	42	16	0	2	0	24	1	5	1/2	12	1492.76	6.44299	gctctgagtgaggtccagggagcccagaagctggta	36	ALSEVQGAQKLV	CALSEVQGAQKLVF	EEM(2)-TRB196	TRBV7-9*07	TRBJ2-5*01	TRBD2*01	tgtgccagcagcttagcgagcggacaagagacccagtacttc	tgtgccagcagc	0	0	t	0	tagcg	0	agcgga	0	caagagacccagtacttc	42	12	0	0	1	0	5	0	6
321	EEM(2)-TR201	TRAV13-1*02	TRAJ48*01	tgtgcagcaagatataactttggaaatgagaaattaaccttt	tgtgcagcaag		ata		taactttggaaatgagaaattaaccttt	42	11	0	3	0	28	2	4	0/3	12	1633.85	9.07092	gcagcaagatataactttggaaatgagaaattaacc	36	AARYNFGNEKLT	CAARYNFGNEKLTF	EEM(2)-TRB201	TRBV3-1*01	TRBJ2-1*01	TRBD2*02	tgtgccagcagccaagagttcgggagggcctcggtcagctcctacaatgagcagttcttc	tgtgccagcagccaaga	0	0	gtt	0	cgggaggg	0	cctcggtc	ag	ctcctacaatgagcagttcttc	60	17	0	0	3	0	8	0	8
322	EEM(2)-TR213	TRAV30*01	TRAJ30*01	tgtggcacagagatgggagatgacaagatcatcttt	tg		tggcacagagatgg		gagatgacaagatcatcttt	36	2	0	14	0	20	11	6	8/14	10	1328.53	4.09924	ggcacagagatgggagatgacaagatcatc	30	GTEMGDDKII	CGTEMGDDKIIF	EEM(2)-TRB213	TRBV24-1*01	TRBJ1-5*01	TRBD2*01	tgtgccaccagtgatttgtctatcaatcagccccagcatttt	tgtgccaccagtgatttg	0	0	t	0	cta	0	t	0	caatcagccccagcatttt	42	18	0	0	1	0	3	0	1
323	EEM(2)-TR282	TRAV8-4*01	TRAJ3*01	tgtgctgtgagtgatctcgaaccgaacagcagtgcttccaagataatcttt	tgtgctgtgagtga	tc	tcgaaccga		acagcagtgcttccaagataatcttt	51	14	2	9	0	26	0	5	5/9	15	1781.02	4.40027	gctgtgagtgatctcgaaccgaacagcagtgcttccaagataatc	45	AVSDLEPNSSASKII	CAVSDLEPNSSASKIIF	EEM(2)-TRB282	TRBV20-1*01	TRBJ2-1*01	TRBD2*02	tgcagtgctagagtgcgggagtttgagcagttcttc	tgcagtgctagag	0	0	t	0	gcgggag	0	tt	0	tgagcagttcttc	36	13	0	0	1	0	7	0	2
324	EEM(2)-TR303	TRAV20*02	TRAJ58*01	tgtgctgtggggcgggagaccagtggctctaggttgaccttt	tgtgctgtg		gggcgggag		accagtggctctaggttgaccttt	42	9	0	9	0	24	4	8	8/9	12	1483.67	10.097	gctgtggggcgggagaccagtggctctaggttgacc	36	AVGRETSGSRLT	CAVGRETSGSRLTF	EEM(2)-TRB303	TRBV12-4*01	TRBJ1-5*01	TRBD1*01	tgtgccagcagtttgacagcttacaatcagccccagcatttt	tgtgccagcagttt	0	0	0	0	gacag	0	ctta	0	caatcagccccagcatttt	42	14	0	0	0	0	5	0	4
325	EEM(2)-TR336	TRAV38-1*03	TRAJ43*01	tgtgctttcatgaagccttccgttcgcgacatgcgcttt	tgtgctttcatgaagc		cttccgttcgc		gacatgcgcttt	39	16	0	11	0	12	1	11	7/11	11	1587.95	10.8427	gctttcatgaagccttccgttcgcgacatgcgc	33	AFMKPSVRDMR	CAFMKPSVRDMRF	EEM(2)-TRB336	TRBV3-1*01	TRBJ2-5*01	TRBD1*01	tgtgccagcagcctgaacagggcccaagagacccagtacttc	tgtgccagcagcc	0	0	tga	0	acaggg	0	c	0	ccaagagacccagtacttc	42	13	0	0	3	0	6	0	1
326	EEM(2)-TR342	TRAV8-4*01	TRAJ3*01	tgtgctgtgagtgatctcgaaccgaacagcagtgcttccaagataatcttt	tgtgctgtgagtga	tc	tcgaaccga		acagcagtgcttccaagataatcttt	51	14	2	9	0	26	0	5	5/9	15	1781.02	4.40027	gctgtgagtgatctcgaaccgaacagcagtgcttccaagataatc	45	AVSDLEPNSSASKII	CAVSDLEPNSSASKIIF	EEM(2)-TRB342	TRBV4-3*01	TRBJ1-1*01	TRBD1*01	tgcgccagcagcccggggtacaggctagggactgaagctttcttt	tgcgccagcagcc	0	0	cggggt	0	acagg	0	ctaggg	0	actgaagctttcttt	45	13	0	0	6	0	5	0	6
327	EEM(2)-TR351	TRAV21*02	TRAJ49*01	tgtgctgtaaccggtaaccagttccctttt	tgtgctgt		aaccggtaaccagttccc		tttt	30	8	0	18	0	4	4	21	10/18	8	1083.23	12.9996	gctgtaaccggtaaccagttccct	24	AVTGNQFP	CAVTGNQFPF	EEM(2)-TRB351	TRBV18*01	TRBJ1-1*01	TRBD1*01	tgtgccagctcaccacccacagcagtgaacactgaagctttcttt	tgtgccagctcaccacc	0	0	c	0	acag	0	cag	0	tgaacactgaagctttcttt	45	17	0	0	1	0	4	0	3
328	EEM(2)-TR356	TRAV21*02	TRAJ36*01	tgtgctgtcgtgtcggggactggggcaaacaacctcttcttt	tgtgctgt		cgtgtcgggg		actggggcaaacaacctcttcttt	42	8	0	10	0	24	4	4	8/10	12	1399.59	12.9996	gctgtcgtgtcggggactggggcaaacaacctcttc	36	AVVSGTGANNLF	CAVVSGTGANNLFF	EEM(2)-TRB356	TRBV6-1*01	TRBJ1-5*01	TRBD2*02	tgtgccagcagtgaaaaacgatgggaggttaatcagccccagcatttt	tgtgccagcagtgaa	0	0	aaacgat	0	gggagg	0	tt	0	aatcagccccagcatttt	48	15	0	0	7	0	6	0	2
329	EEM(2)-TR384	TRAV35*02	TRAJ40*01	tgtgctgggccgatgactacctcaggaacctacaaatacatcttt	tgtgctgggc		cgatg		actacctcaggaacctacaaatacatcttt	45	10	0	5	0	30	2	0	3/5	13	1639.91	8.96692	gctgggccgatgactacctcaggaacctacaaatacatc	39	AGPMTTSGTYKYI	CAGPMTTSGTYKYIF	EEM(2)-TRB384	TRBV27*01	TRBJ2-7*01	TRBD2*02	tgtgccagcagctccagtagcgggagggccgtttacgagcagtacttc	tgtgccagcag	0	0	ctccag	0	tagcgggaggg	0	ccgtt	0	tacgagcagtacttc	48	11	0	0	6	0	11	0	5
330	LEM(2)-TR1	TRAV13-1*02	TRAJ21*01	tgtgcagcaagtatagacaacttcaacaaattttacttt	tgtgcagcaagta	ta	g		acaacttcaacaaattttacttt	39	13	2	1	0	23	0	1	1/1	11	1539.73	6.4364	gcagcaagtatagacaacttcaacaaattttac	33	AASIDNFNKFY	CAASIDNFNKFYF	LEM(2)-TRB1	TRBV27*01	TRBJ2-7*01	TRBD1*01	tgtgccagcagtgccgggaccttagcctacgagcagtacttc	tgtgccagcagt	0	0	gcc	0	gggac	0	cttag	0	cctacgagcagtacttc	42	12	0	0	3	0	5	0	5
331	LEM(2)-TR2-2	TRAV8-4*01	TRAJ3*01	tgtgctgtgagtgatctcgaaccgaacagcagtgcttccaagataatcttt	tgtgctgtgagtga	tc	tcgaaccga		acagcagtgcttccaagataatcttt	51	14	2	9	0	26	0	5	5/9	15	1781.02	4.40027	gctgtgagtgatctcgaaccgaacagcagtgcttccaagataatc	45	AVSDLEPNSSASKII	CAVSDLEPNSSASKIIF	LEM(2)-TRB2-2	TRBV4-2*01	TRBJ2-7*01	TRBD1*01	tgtgccagcagccaactccgggacggctcctacgagcagtacttc	tgtgccagcagccaa	0	0	ct	cc	gggac	0	g	g	ctcctacgagcagtacttc	45	15	0	0	2	2	5	0	1
332	LEM(2)-TR4	TRAV9-2*02	TRAJ57*01	tgtgctctgagtaggcggggcggatctgaaaagctggtcttt	tgtgctctgagt		aggcg		gggcggatctgaaaagctggtcttt	42	12	0	5	0	25	2	7	4/5	12	1522.79	10.8427	gctctgagtaggcggggcggatctgaaaagctggtc	36	ALSRRGGSEKLV	CALSRRGGSEKLVF	LEM(2)-TRB4	TRBV5-4*01	TRBJ1-6*01	TRBD1*01	tgtgccagcagcttggtcccagagtcacccctccacttt	tgtgccagcagcttgg	0	0	tcc	0	cag	0	ag	0	tcacccctccacttt	39	16	0	0	3	0	3	0	2
333	LEM(2)-TR11-2	TRAV38-2/DV8*01	TRAJ26*01	tgtgcttataggggaaactatggtcagaattttgtcttt	tgtgcttatagg		gga		aactatggtcagaattttgtcttt	39	12	0	3	0	24	4	5	2/3	11	1538.71	9.07092	gcttataggggaaactatggtcagaattttgtc	33	AYRGNYGQNFV	CAYRGNYGQNFVF	LEM(2)-TRB11-2	TRBV11-3*03	TRBJ2-7*01	TRBD1*01	tgtgccagcagcttcagccgctcctcctacgagcagtacttc	tgtgccagcagctt	0	0	0	0	cag	0	ccgctc	0	ctcctacgagcagtacttc	42	14	0	0	0	0	3	0	6
334	LEM(2)-TR15	TRDV1*01	TRAJ43*01	tgtgctcttggggaactagtaggccggaacaataacaatgacatgcgcttt	tgtgctcttggggaact	agt	aggccgga		acaataacaatgacatgcgcttt	51	17	3	8	0	23	0	0	6/8	15	1923.16	6.60193	gctcttggggaactagtaggccggaacaataacaatgacatgcgc	45	ALGELVGRNNNNDMR	CALGELVGRNNNNDMRF	LEM(2)-TRB15	TRBV11-3*01	TRBJ2-4*01	TRBD1*01	tgtgcgagcagtccttgggtgggggatcgcattcagtacttc	tgtgc	0	0	gagcagtccttgggt	0	ggggg	0	atcg	0	cattcagtacttc	42	5	0	0	15	0	5	0	4
335	LEM(2)-TR16	TRAV29/DV5*01	TRAJ43*01	tgtgcagcaagcgaaaataacaatgacaagttcttt	tgtgcagcaagcg		aaaataacaatgacaagtt		cttt	36	13	0	19	0	4	0	19	4/19	10	1359.44	4.40027	gcagcaagcgaaaataacaatgacaagttc	30	AASENNNDKF	CAASENNNDKFF	LEM(2)-TRB16	TRBV10-3*03	TRBJ1-5*01	TRBD1*01	tgtgccatcagtgagacaggcaatcagccccagcatttt	tgtgccatcagtgag	0	0	0	0	acag	0	0	0	gcaatcagccccagcatttt	39	15	0	0	0	0	4	0	0
336	LEM(2)-TR21	TRAV8-6*01	TRAJ8*01	tgtgcgaggaacacaggctttcagaaacttgtattt	tgtgc		gag		gaacacaggctttcagaaacttgtattt	36	5	0	3	0	28	9	1	2/3	10	1383.64	11.0082	gcgaggaacacaggctttcagaaacttgta	30	ARNTGFQKLV	CARNTGFQKLVF	LEM(2)-TRB21	TRBV28*01	TRBJ2-7*01	TRBD2*01	tgtgccagcagtttagctagcgggccctacgagcagtacttc	tgtgccagcagttta	0	0	g	0	ctagcggg	0	c	0	cctacgagcagtacttc	42	15	0	0	1	0	8	0	1
337	LEM(2)-TR24	TRAV13-2*01	TRAJ28*01	tgtgcagagagaccgggaggggctgggagttaccaactcactttc	tgtgcagaga		gaccggga		ggggctgggagttaccaactcactttc	45	10	0	8	0	27	3	8	6/8	13	1556.72	6.44299	gcagagagaccgggaggggctgggagttaccaactcact	39	AERPGGAGSYQLT	CAERPGGAGSYQLTF	LEM(2)-TRB24	TRBV5-6*01	TRBJ1-1*01	TRBD1*01	tgtgccagcagcttgggaggacaaatgaacactgaagctttcttt	tgtgccagcagcttgg	0	0	ga	0	ggaca	0	a	a	tgaacactgaagctttcttt	45	16	0	0	2	0	5	0	1
338	LEM(2)-TR25	TRAV38-1*03	TRAJ28*01	tgtgctttcacgcccgcatactctggggctgggagttaccaactcactttc	tgtgctttca		cgccc	g	catactctggggctgggagttaccaactcactttc	51	10	0	5	1	35	7	0	5/5	15	1783.98	12.9996	gctttcacgcccgcatactctggggctgggagttaccaactcact	45	AFTPAYSGAGSYQLT	CAFTPAYSGAGSYQLTF	LEM(2)-TRB25	TRBV5-1*01	TRBJ2-1*01	TRBD2*02	tgcgccagcagcttgaaactagcgggagctaatgagcagttcttc	tgcgccagcagcttg	0	0	aa	0	actagcgggag	0	ct	0	aatgagcagttcttc	45	15	0	0	2	0	11	0	2
339	LEM(2)-TR26	TRAV4*01	TRAJ22*01	tgcctcggttctggttctgcaaggcaactgaccttt	tgcctcg		g		ttctggttctgcaaggcaactgaccttt	36	7	0	1	0	28	9	4	1/1	10	1239.42	10.2501	ctcggttctggttctgcaaggcaactgacc	30	LGSGSARQLT	CLGSGSARQLTF	LEM(2)-TRB26	TRBV6-5*01	TRBJ2-3*01	TRBD2*01	tgtgccagcagttactcgaagcaactaatcacagatacgcagtatttt	tgtgccagcagttactc	ga	0	agca	0	acta	0	at	0	cacagatacgcagtatttt	48	17	2	0	4	0	4	0	2
340	LEM(2)-TR27	TRAV29/DV5*01	TRAJ30*01	tgtgcagcaagcgtaggagatgacaagatcatcttt	tgtgcagcaagcg		tag		gagatgacaagatcatcttt	36	13	0	3	0	20	0	6	1/3	10	1238.43	4.40027	gcagcaagcgtaggagatgacaagatcatc	30	AASVGDDKII	CAASVGDDKIIF	LEM(2)-TRB27	TRBV11-2*01	TRBJ2-1*01	TRBD2*01	tgtgccagcagcttagaaggactagcgggccccaacaatgagcagttcttc	tgtgccagcagcttaga	0	0	a	0	ggactagcggg	0	cccca	0	acaatgagcagttcttc	51	17	0	0	1	0	11	0	5
341	LEM(2)-TR29	TRAV35*02	TRAJ13*02	tgtgctgggcaggtctggggttaccagaaagttaccttt	tgtgctgggcag		gtct		ggggttaccagaaagttaccttt	39	12	0	4	0	23	0	9	2/4	11	1486.71	9.07239	gctgggcaggtctggggttaccagaaagttacc	33	AGQVWGYQKVT	CAGQVWGYQKVTF	LEM(2)-TRB29	TRBV24-1*01	TRBJ2-3*01	TRBD2*02	tgtgccaccagtgagaccagcgggagtttgacagatacgcagtatttt	tgtgccaccagtga	0	0	gacc	0	agcgggag	0	tttg	0	acagatacgcagtatttt	48	14	0	0	4	0	8	0	4
342	LEM(2)-TR32	TRAV26-1*02	TRAJ34*01	tgcatcgtcatatataacaccgacaagctcatcttt	tgcatcgtca		ta		tataacaccgacaagctcatcttt	36	10	0	2	0	24	6	3	0/2	10	1441.76	6.4364	atcgtcatatataacaccgacaagctcatc	30	IVIYNTDKLI	CIVIYNTDKLIF	LEM(2)-TRB32	TRBV13*01	TRBJ2-5*01	TRBD2*01	tgtgccagcagcttaagatccccgggactaccaagggagacccagtacttc	tgtgccagcagctta	0	0	agatc	ccc	gggacta	0	ccaagg	0	gagacccagtacttc	51	15	0	0	5	3	7	0	6
343	LEM(2)-TR44	TRAV12-1*01	TRAJ52*01	tgtgtggtgaaccccttggaggctggtggtactagctatggaaagctgacattt	tgtgtggtgaac		cccttggag		gctggtggtactagctatggaaagctgacattt	54	12	0	9	0	33	1	5	6/9	16	1856.13	6.4364	gtggtgaaccccttggaggctggtggtactagctatggaaagctgaca	48	VVNPLEAGGTSYGKLT	CVVNPLEAGGTSYGKLTF	LEM(2)-TRB44	TRBV9*01	TRBJ2-2*01	TRBD1*01	tgtgccagcaacaaagaagaggggaccaagaacaccggggagctgtttttt	tgtgccagca	0	0	acaaagaagag	0	gggac	0	caa	0	gaacaccggggagctgtttttt	51	10	0	0	11	0	5	0	3
344	LEM(2)-TR51	TRAV12-2*02	TRAJ53*01	tgtgccgggggggaaggtggaggtagcaactataaactgacattt	tgtgccg		ggggggaag		gtggaggtagcaactataaactgacattt	45	7	0	9	0	29	6	6	7/9	13	1460.59	6.4364	gccgggggggaaggtggaggtagcaactataaactgaca	39	AGGEGGGSNYKLT	CAGGEGGGSNYKLTF	LEM(2)-TRB51	TRBV20-1*01	TRBJ2-7*01	TRBD2*02	tgcagtgctagatcccccggggacccaactagcgggagtaactacgagcagtacttc	tgcagtgctaga	0	0	tcccccggggaccca	0	actagcgggag	0	taa	0	ctacgagcagtacttc	57	12	0	0	15	0	11	0	3
345	LEM(2)-TR52	TRAV35*02	TRAJ22*01	tgtgctgggcagcttctggggcaactgaccttt	tgtgctgggcag	ct	tctgg		ggcaactgaccttt	33	12	2	5	0	14	0	18	3/5	9	1150.36	12.9996	gctgggcagcttctggggcaactgacc	27	AGQLLGQLT	CAGQLLGQLTF	LEM(2)-TRB52	TRBV28*01	TRBJ1-2*01	TRBD1*01	tgtgccagcacaggacagggtgggagctacaccttc	tgtgccagca	0	0	ca	0	ggacaggg	0	tggga	0	gctacaccttc	36	10	0	0	2	0	8	0	5
346	LEM(2)-TR53	TRAV8-6*02	TRAJ21*01	tgtgctgtggagatcttcaacaaattttacttt	tgtgctgtg		gagat		cttcaacaaattttacttt	33	9	0	5	0	19	5	5	2/5	9	1380.63	6.4364	gctgtggagatcttcaacaaattttac	27	AVEIFNKFY	CAVEIFNKFYF	LEM(2)-TRB53	TRBV4-1*01	TRBJ1-2*01	TRBD2*01	tgcgccagcagtcatacggtattctatggctacaccttc	tgcgccagcag	0	0	tcata	0	cgg	0	tatt	0	ctatggctacaccttc	39	11	0	0	5	0	3	0	4
347	LEM(2)-TR71	TRAV17*01	TRAJ50*01	tgtgctacggactttaaaacctcctacgacaaggtgatattt	tgtgctacggac		ttt		aaaacctcctacgacaaggtgatattt	42	12	0	3	0	27	1	2	0/3	12	1637.87	6.58215	gctacggactttaaaacctcctacgacaaggtgata	36	ATDFKTSYDKVI	CATDFKTSYDKVIF	LEM(2)-TRB71	TRBV18*01	TRBJ2-3*01	TRBD2*01	tgtgccagctcaccaaaaggcgaactgcccggggtccatacgcagtatttt	tgtgccagctcacca	0	0	aaaggcgaactgcc	0	cgggg	0	tcc	0	atacgcagtatttt	51	15	0	0	14	0	5	0	3
348	LEM(2)-TR74	TRAV8-4*01	TRAJ3*01	tgtgctgtgagtgatctcgaaccgaacagcagtgcttccaagataatcttt	tgtgctgtgagtga	tc	tcgaaccga		acagcagtgcttccaagataatcttt	51	14	2	9	0	26	0	5	5/9	15	1781.02	4.40027	gctgtgagtgatctcgaaccgaacagcagtgcttccaagataatc	45	AVSDLEPNSSASKII	CAVSDLEPNSSASKIIF	LEM(2)-TRB74	TRBV2*01	TRBJ2-1*01	TRBD2*01	tgtgccagcagggattctgaggcgggtacctacaatgagcagttcttc	tgtgccagcag	0	0	ggattctgag	0	gcggg	0	ta	0	cctacaatgagcagttcttc	48	11	0	0	10	0	5	0	2
349	LEM(2)-TR77	TRAV8-4*01	TRAJ3*01	tgtgctgtgagtgatctcgaaccgaacagcagtgcttccaagataatcttt	tgtgctgtgagtga	tc	tcgaaccga		acagcagtgcttccaagataatcttt	51	14	2	9	0	26	0	5	5/9	15	1781.02	4.40027	gctgtgagtgatctcgaaccgaacagcagtgcttccaagataatc	45	AVSDLEPNSSASKII	CAVSDLEPNSSASKIIF	LEM(2)-TRB77	TRBV27*01	TRBJ1-6*01	TRBD2*02	tgtgccagcagcaccgggaattataattcacccctccacttt	tgtgccagcag	0	0	cac	0	cggga	0	at	0	tataattcacccctccacttt	42	11	0	0	3	0	5	0	2
350	LEM(2)-TR98	TRAV13-1*02	TRAJ40*01	tgtgcagcaagggatgcctcaggaacctacaaatacatcttt	tgtgcagcaag		ggatg		cctcaggaacctacaaatacatcttt	42	11	0	5	0	26	2	4	3/5	12	1565.77	8.96619	gcagcaagggatgcctcaggaacctacaaatacatc	36	AARDASGTYKYI	CAARDASGTYKYIF	LEM(2)-TRB98	TRBV27*01	TRBJ2-2*01	TRBD2*01	tgtgccagcacccctaagcggaccggggagctgtttttt	tgtgccagca	0	0	ccccta	0	agcgg	0	0	0	accggggagctgtttttt	39	10	0	0	6	0	5	0	0
351	LEM(2)-TR99	TRAV39*01	TRAJ43*01	tgtgccgtggacatgacgaatgacatgcgcttt	tgtgccgtggaca	tg	acg		aatgacatgcgcttt	33	13	2	3	0	15	0	8	2/3	9	1302.52	4.40027	gccgtggacatgacgaatgacatgcgc	27	AVDMTNDMR	CAVDMTNDMRF	LEM(2)-TRB99	TRBV3-1*01	TRBJ2-3*01	TRBD2*01	tgtgccagcagccaaccccgggactcattgaatggggatacgcagtatttt	tgtgccagcagccaa	0	0	c	ccc	gggact	0	cattgaatggg	0	gatacgcagtatttt	51	15	0	0	1	3	6	0	11
352	LEM(2)-TR100	TRAV12-1*01	TRAJ6*01	tgtgtggtgagggggggaagctacatacctacattt	tgtgtggtga		ggggg		ggaagctacatacctacattt	36	10	0	5	0	21	3	10	5/5	10	1298.53	9.2467	gtggtgagggggggaagctacatacctaca	30	VVRGGSYIPT	CVVRGGSYIPTF	LEM(2)-TRB100	TRBV27*01	TRBJ2-7*01	TRBD1*01	tgtgccagcagtttactggacagctcctacgagcagtacttc	tgtgccagcagttta	0	0	ct	0	ggacag	0	0	0	ctcctacgagcagtacttc	42	15	0	0	2	0	6	0	0
353	LEM(2)-TR113	TRAV3*01	TRAJ21*01	tgtgctgtgagcctatacaacttcaacaaattttacttt	tgtgctgtgag		cc	ta	tacaacttcaacaaattttacttt	39	11	0	2	2	24	5	0	2/2	11	1615.87	8.96692	gctgtgagcctatacaacttcaacaaattttac	33	AVSLYNFNKFY	CAVSLYNFNKFYF	LEM(2)-TRB113	TRBV30*01	TRBJ2-7*01	TRBD2*02	tgtgcctggagtttcgatagcgggagccccccctacgagcagtacttc	tgtgcctggagt	0	0	ttcga	0	tagcgggag	0	ccccc	0	cctacgagcagtacttc	48	12	0	0	5	0	9	0	5
354	LEM(2)-TR115	TRAV8-2*01	TRAJ39*01	tgtgttgtgagtgatgatgcaggcaacatgctcaccttt	tgtgttgtgagtga	t	g		atgcaggcaacatgctcaccttt	39	14	1	1	0	23	0	9	1/1	11	1371.56	12.9996	gttgtgagtgatgatgcaggcaacatgctcacc	33	VVSDDAGNMLT	CVVSDDAGNMLTF	LEM(2)-TRB115	TRBV3-1*01	TRBJ2-7*01	0	tgtgccagcagccaagtacgtcgagagcagtacttc	tgtgccagcagccaag	0	tacgtcga	0	0	0	0	0	0	gagcagtacttc	36	16	0	8	0	0	0	0	0
355	LEM(2)-TR124	TRAV13-1*02	TRAJ40*01	tgtgcagcaagggatgcctcaggaacctacaaatacatcttt	tgtgcagcaag		ggatg		cctcaggaacctacaaatacatcttt	42	11	0	5	0	26	2	4	3/5	12	1565.77	8.96619	gcagcaagggatgcctcaggaacctacaaatacatc	36	AARDASGTYKYI	CAARDASGTYKYIF	LEM(2)-TRB124	TRBV6-5*01	TRBJ2-7*01	TRBD2*01	tgtgccagcagttactctcctggactagcatacgagcagtacttc	tgtgccagcagttactc	0	0	tcct	0	ggactagc	0	a	0	tacgagcagtacttc	45	17	0	0	4	0	8	0	1
356	LEM(2)-TR128	TRAV8-4*03	TRAJ21*01	tgtgctgtgaggatccctgagggaaacttcaacaaattttacttt	tgtgctgtgag		gatccctgaggga		aacttcaacaaattttacttt	45	11	0	13	0	21	3	3	8/13	13	1805.09	9.07092	gctgtgaggatccctgagggaaacttcaacaaattttac	39	AVRIPEGNFNKFY	CAVRIPEGNFNKFYF	LEM(2)-TRB128	TRBV27*01	TRBJ1-1*01	TRBD2*01	tgtgccagcagtatgggggggggctggaacactgaagctttcttt	tgtgccagcagt	0	0	at	0	ggggggg	0	ggctg	0	gaacactgaagctttcttt	45	12	0	0	2	0	7	0	5
357	LEM(2)-TR129	TRAV21*01	TRAJ15*01	tgtgctgtgaggcaggcaggaactgctctgatcttt	tgtgctgtgagg				caggcaggaactgctctgatcttt	36	12	0	0	0	24	0	5	0/0	10	1249.5	10.2501	gctgtgaggcaggcaggaactgctctgatc	30	AVRQAGTALI	CAVRQAGTALIF	LEM(2)-TRB129	TRBV4-3*01	TRBJ2-1*01	TRBD2*02	tgcgccagcagccaagggggagttttcaatgagcagttcttc	tgcgccagcagccaag	0	0	g	0	gggag	0	tttt	0	caatgagcagttcttc	42	16	0	0	1	0	5	0	4
358	LEM(2)-TR150	TRAV14/DV4*02	TRAJ56*01	tgtgcaatgagagagttcagtacgggagccagtagtcagctgacattt	tgtgcaatgagagag		ttcagtacgggagccagtagtc		agctgacattt	48	15	0	22	0	11	2	20	12/22	14	1735.96	6.44958	gcaatgagagagttcagtacgggagccagtagtcagctgaca	42	AMREFSTGASSQLT	CAMREFSTGASSQLTF	LEM(2)-TRB150	TRBV7-3*05	TRBJ2-2*01	TRBD1*01	tgtgccagcagcgcctttgggacagccaccggggagctgtttttt	tgtgccagcagc	0	0	gccttt	0	gggacag	0	c	0	caccggggagctgtttttt	45	12	0	0	6	0	7	0	1
359	LEM(2)-TR151	TRAV35*02	TRAJ57*01	tgtgctgggcaccagggcggatctgaaaagctggtcttt	tgtgctgggca		c		cagggcggatctgaaaagctggtcttt	39	11	0	1	0	27	1	5	1/1	11	1332.5	7.49402	gctgggcaccagggcggatctgaaaagctggtc	33	AGHQGGSEKLV	CAGHQGGSEKLVF	LEM(2)-TRB151	TRBV4-3*01	TRBJ1-1*01	TRBD1*01	tgcgccagcagccaatacagggttggcactgaagctttcttt	tgcgccagcagccaa	0	0	t	0	acaggg	0	ttgg	0	cactgaagctttcttt	42	15	0	0	1	0	6	0	4
360	LEM(2)-TR165	TRAV12-2*02	TRAJ40*01	tgtgccgtgaacaatccctcaggaacctacaaatacatcttt	tgtgccgtgaaca		atc		cctcaggaacctacaaatacatcttt	42	13	0	3	0	26	0	4	1/3	12	1576.79	8.96692	gccgtgaacaatccctcaggaacctacaaatacatc	36	AVNNPSGTYKYI	CAVNNPSGTYKYIF	LEM(2)-TRB165	TRBV3-1*01	TRBJ2-7*01	TRBD2*02	tgtgccagcagcccctcactgtccagcgggagacggtacgagcagtacttc	tgtgccagcagcc	0	0	cctcactgtcc	0	agcgggag	0	acgg	0	tacgagcagtacttc	51	13	0	0	11	0	8	0	4
361	LEM(2)-TR166	TRAV38-1*03	TRAJ53*01	tgtgctttcatgaagccctatagtggaggtagcaactataaactgacattt	tgtgctttcatgaagc		cct		atagtggaggtagcaactataaactgacattt	51	16	0	3	0	32	1	3	2/3	15	1914.24	9.5675	gctttcatgaagccctatagtggaggtagcaactataaactgaca	45	AFMKPYSGGSNYKLT	CAFMKPYSGGSNYKLTF	LEM(2)-TRB166	TRBV6-6*01	TRBJ2-1*01	TRBD1*01	tgtgccagcagtcaaatggcctacaacaatgagcagttcttc	tgtgccagcagt	0	0	caaatggcct	0	aca	0	0	0	acaatgagcagttcttc	42	12	0	0	10	0	3	0	0
362	E(2)-TR2	TRAV1-2*01	TRAJ9*01	tgtgctgtgagagatggtggaggcttcaaaactatcttt	tgtgctgtgagaga	t	gg		tggaggcttcaaaactatcttt	39	14	1	2	0	22	0	8	2/2	11	1370.6	9.2467	gctgtgagagatggtggaggcttcaaaactatc	33	AVRDGGGFKTI	CAVRDGGGFKTIF	E(2)-TRB2	TRBV5-6*01	TRBJ2-1*01	TRBD2*01	tgtgccagcagcttgcggggaaatgagcagttcttc	tgtgccagcagcttg	0	0	0	0	cgggg	0	a	0	aatgagcagttcttc	36	15	0	0	0	0	5	0	1
363	E(2)-TR8	TRAV24*01	TRAJ52*01	tgtgcctttgctggtggtactagctatggaaagctgacattt	tgtgccttt				gctggtggtactagctatggaaagctgacattt	42	9	0	0	0	33	1	5	0/0	12	1422.62	9.07239	gcctttgctggtggtactagctatggaaagctgaca	36	AFAGGTSYGKLT	CAFAGGTSYGKLTF	E(2)-TRB8	TRBV5-6*01	TRBJ2-3*01	TRBD1*01	tgtgccagcagtaccgggaccctgcattatccgcagtatttt	tgtgccagcag	0	0	tacc	0	gggac	0	cctgcattatc	0	cgcagtatttt	42	11	0	0	4	0	5	0	11
364	E(2)-TR8	TRAV9-2*02	TRAJ44*01	tgtgctctgagcgtttcaaataccggcactgccagtaaactcaccttt	tgtgctctgag		cgtttc		aaataccggcactgccagtaaactcaccttt	48	11	0	6	0	31	3	1	3/6	14	1599.83	9.25037	gctctgagcgtttcaaataccggcactgccagtaaactcacc	42	ALSVSNTGTASKLT	CALSVSNTGTASKLTF	E(2)-TRB8	TRBV5-6*01	TRBJ2-3*01	TRBD1*01	tgtgccagcagtaccgggaccctgcattatccgcagtatttt	tgtgccagcag	0	0	tacc	0	gggac	0	cctgcattatc	0	cgcagtatttt	42	11	0	0	4	0	5	0	11
365	E(2)-TR13	TRAV27*01	TRAJ40*01	tgtgcaggaggaacctacaaatacatcttt	tgtgcaggag				gaacctacaaatacatcttt	30	10	0	0	0	20	0	10	0/0	8	1122.31	8.96692	gcaggaggaacctacaaatacatc	24	AGGTYKYI	CAGGTYKYIF	E(2)-TRB13	TRBV28*01	TRBJ1-2*01	TRBD1*01	tgtgccagcagccctccagggggcccctatggctacaccttc	tgtgccagcag	0	0	ccctc	0	cagggggc	0	cc	0	ctatggctacaccttc	42	11	0	0	5	0	8	0	2
366	E(2)-TR17	TRAV12-2*02	TRAJ26*01	tgtgccgataactatggtcagaattttggtttt	tgtgccg		ataactatggtcagaattttggt		ttt	33	7	0	23	0	3	6	26	7/23	9	1235.3	12.9996	gccgataactatggtcagaattttggt	27	ADNYGQNFG	CADNYGQNFGF	E(2)-TRB17	TRBV5-6*01	TRBJ2-1*01	TRBD2*01	tgtgccagcagcttgcggggaaatgagcagttcttc	tgtgccagcagcttg	0	0	0	0	cgggg	0	a	0	aatgagcagttcttc	36	15	0	0	0	0	5	0	1
367	E(2)-TR19	TRAV2*01	TRAJ21*01	tgtgctgtggaggacaacttcaacaaattttacttt	tgtgctgtggagga				caacttcaacaaattttacttt	36	14	0	0	0	22	0	2	0/0	10	1496.66	4.40027	gctgtggaggacaacttcaacaaattttac	30	AVEDNFNKFY	CAVEDNFNKFYF	E(2)-TRB19	TRBV7-8*01	TRBJ2-7*01	TRBD1*01	tgtgccagcagcttggggacaggggccctctcctacgagcagtacttc	tgtgccagcagctt	0	0	g	0	gggacagggg	0	ccct	0	ctcctacgagcagtacttc	48	14	0	0	1	0	10	0	4
368	E(2)-TR21	TRAV30*01	TRAJ30*01	tgtggcacagagatgggagatgacaagatcctcttt	tg		tggcacagagatgggagatgacaagatcc		tcttt	36	2	0	29	0	5	11	21	15/29	10	1328.53	4.09924	ggcacagagatgggagatgacaagatcctc	30	GTEMGDDKIL	CGTEMGDDKILF	E(2)-TRB21	TRBV24-1*01	TRBJ1-5*01	TRBD2*01	tgtgccaccagtgatttgtctatcaatcagccccagcatttt	tgtgccaccagtgatttg	0	0	t	0	cta	0	t	0	caatcagccccagcatttt	42	18	0	0	1	0	3	0	1
369	E(2)-TR24	TRAV3*01	TRAJ40*01	tgtgctgtgagagacggctcaggaacctacaaatacatcttt	tgtgctgtgagagac		gg		ctcaggaacctacaaatacatcttt	42	15	0	2	0	25	1	5	2/2	12	1579.8	8.96619	gctgtgagagacggctcaggaacctacaaatacatc	36	AVRDGSGTYKYI	CAVRDGSGTYKYIF	E(2)-TRB24	TRBV7-8*01	TRBJ1-5*01	TRBD1*01	tgtgccagcagcttaggaatcgggccgcagccccagcatttt	tgtgccagcagcttag	0	0	gaatc	0	gggc	0	cg	0	cagccccagcatttt	42	16	0	0	5	0	4	0	2
370	E(2)-TR26	TRAV2*01	TRAJ21*01	tgtgctgtggaggacaacttcaacaaattttacttt	tgtgctgtggagga				caacttcaacaaattttacttt	36	14	0	0	0	22	0	2	0/0	10	1496.66	4.40027	gctgtggaggacaacttcaacaaattttac	30	AVEDNFNKFY	CAVEDNFNKFYF	E(2)-TRB26	TRBV27*01	TRBJ2-7*01	TRBD1*01	tgtgccagcagtgccgggaccttagcctacgagcagtacttc	tgtgccagcagt	0	0	gcc	0	gggac	0	cttag	0	cctacgagcagtacttc	42	12	0	0	3	0	5	0	5
371	E(2)-TR28	TRAV24*01	TRAJ8*01	tgtgcctttataggagggaacacaggctttcagaaacttgtattt	tgtgccttta	ta	ggagg		gaacacaggctttcagaaacttgtattt	45	10	2	5	0	28	0	1	4/5	13	1601.89	9.25037	gcctttataggagggaacacaggctttcagaaacttgta	39	AFIGGNTGFQKLV	CAFIGGNTGFQKLVF	E(2)-TRB28	TRBV5-6*01	TRBJ2-3*01	TRBD2*01	tgtgccagcagcttgggggcccgggggtccgaagatacgcagtatttt	tgtgccagcagcttgg	0	0	gggcc	0	cggggg	0	tccga	0	agatacgcagtatttt	48	16	0	0	5	0	6	0	5
372	E(2)-TR29	TRAV12-2*02	TRAJ52*01	tgtgccgtctatgctggtggtactagctatggaaagctgacattt	tgtgccgt		ct		atgctggtggtactagctatggaaagctgacattt	45	8	0	2	0	35	5	3	1/2	13	1537.76	8.96692	gccgtctatgctggtggtactagctatggaaagctgaca	39	AVYAGGTSYGKLT	CAVYAGGTSYGKLTF	E(2)-TRB29	TRBV4-1*01	TRBJ2-7*01	TRBD1*01	tgcgccagcagccatgacagggggacctacgagcagtacttc	tgcgccagcagcca	0	0	t	0	gacaggggg	0	a	0	cctacgagcagtacttc	42	14	0	0	1	0	9	0	1
373	E(2)-TR33	TRAV24*01	TRAJ52*01	tgtgcctttatcggtggtactagctatggaaagctgacattt	tgtgccttta	t	c		ggtggtactagctatggaaagctgacattt	42	10	1	1	0	30	0	8	1/1	12	1464.71	9.07239	gcctttatcggtggtactagctatggaaagctgaca	36	AFIGGTSYGKLT	CAFIGGTSYGKLTF	E(2)-TRB33	TRBV5-6*01	TRBJ2-3*01	TRBD2*01	tgtgccagcagcttggggagcggcttacgcacagatacgcagtatttt	tgtgccagcagcttgg	0	0	gg	0	agcgg	0	cttac	0	gcacagatacgcagtatttt	48	16	0	0	2	0	5	0	5
374	E(2)-TR35	TRAV9-2*01	TRAJ54*01	tgtgctctgggagcccagaagctggtattt	tgtgctctg				ggagcccagaagctggtattt	30	9	0	0	0	21	5	8	0/0	8	1049.3	9.25037	gctctgggagcccagaagctggta	24	ALGAQKLV	CALGAQKLVF	E(2)-TRB35	TRBV29-1*03	TRBJ2-1*01	TRBD1*01	tgcagcgttgaattgcagggccgtcgacggaatgagcagttcttc	tgcagcg	0	0	ttgaattg	0	caggg	0	ccgtcgacgg	0	aatgagcagttcttc	45	7	0	0	8	0	5	0	10
375	E(2)-TR48	TRAV5*01	TRAJ30*01	tgtgcagagacctcgaacagagatgacaagatcatcttt	tgtgcagaga		cctc		gaacagagatgacaagatcatcttt	39	10	0	4	0	25	3	1	3/4	11	1511.68	4.70056	gcagagacctcgaacagagatgacaagatcatc	33	AETSNRDDKII	CAETSNRDDKIIF	E(2)-TRB48	TRBV28*01	TRBJ2-2*01	TRBD2*02	tgtgccagcagtttatcaacccctagcgggaggatgggaggggagctgtttttt	tgtgccagcagtttat	0	0	caaccc	0	ctagcgggagg	0	atggga	0	ggggagctgtttttt	54	16	0	0	6	0	11	0	6
376	E(2)-TR49	TRAV35*02	TRAJ57*01	tgtgctgggcaccagggcggatctgaaaagctttttttt	tgtgctgggca		ccagggcggatctgaaaagcttttt		ttt	39	11	0	25	0	3	1	29	12/25	11	1380.55	7.49402	gctgggcaccagggcggatctgaaaagcttttt	33	AGHQGGSEKLF	CAGHQGGSEKLFF	E(2)-TRB49	TRBV10-3*03	TRBJ1-5*01	TRBD1*01	tgtgccatcagtgagacaggcaatcagccccagcatttt	tgtgccatcagtgag	0	0	0	0	acag	0	0	0	gcaatcagccccagcatttt	39	15	0	0	0	0	4	0	0
377	E(2)-TR56	TRAV19*01	TRAJ34*01	tgtgctctgaataattataacaccgacaagctcatcttt	tgtgctctga		ataa		ttataacaccgacaagctcatcttt	39	10	0	4	0	25	7	2	0/4	11	1528.75	6.4364	gctctgaataattataacaccgacaagctcatc	33	ALNNYNTDKLI	CALNNYNTDKLIF	E(2)-TRB56	TRBV14*01	TRBJ2-3*01	TRBD2*01	tgtgccagcagcgacggactagcgggtggggcagatacgcagtatttt	tgtgccagcagc	0	0	gac	0	ggactagcggg	0	tgggg	0	cagatacgcagtatttt	48	12	0	0	3	0	11	0	5
378	E(2)-TR64	TRAV38-2/DV8*01	TRAJ49*01	tgtgcttataggagcggaaccggtaaccagttctatttt	tgtgcttataggagcg		ga		accggtaaccagttctatttt	39	16	0	2	0	21	0	4	1/2	11	1513.65	9.07092	gcttataggagcggaaccggtaaccagttctat	33	AYRSGTGNQFY	CAYRSGTGNQFYF	E(2)-TRB64	TRBV11-2*01	TRBJ2-1*01	TRBD2*02	tgtgccagcagctcaacggaaccacatcatagcgggaggataagctcctacaatgagcagttcttc	tgtgccagcagct	0	0	caacggaaccacatca	0	tagcgggagg	0	ata	ag	ctcctacaatgagcagttcttc	66	13	0	0	16	0	10	0	3
379	E(2)-TR76	TRAV39*01	TRAJ37*02	tgtgccgtggtggactctagcaacacaggcaaactaatcttt	tgtgccgtgg		tgga		ctctagcaacacaggcaaactaatcttt	42	10	0	4	0	28	3	3	2/4	12	1453.68	6.44299	gccgtggtggactctagcaacacaggcaaactaatc	36	AVVDSSNTGKLI	CAVVDSSNTGKLIF	E(2)-TRB76	TRBV27*01	TRBJ2-7*01	TRBD1*01	tgtgccagcagtgccgggaccttagcctacgagcagtacttc	tgtgccagcagt	0	0	gcc	0	gggac	0	cttag	0	cctacgagcagtacttc	42	12	0	0	3	0	5	0	5
380	E(2)-TR85	TRAV6*02	TRAJ11*01	tgtgctctagactcgaaatcaggatacagcaccctcaccttt	tgtgctctagac		tcgaaa		tcaggatacagcaccctcaccttt	42	12	0	6	0	24	1	5	2/6	12	1492.67	6.4364	gctctagactcgaaatcaggatacagcaccctcacc	36	ALDSKSGYSTLT	CALDSKSGYSTLTF	E(2)-TRB85	TRBV5-6*01	TRBJ2-3*01	TRBD2*02	tgtgccagcagcttgggggcgggaactagcacagatacgcagtatttt	tgtgccagcagcttgg	0	0	gg	0	gcggga	0	a	ct	agcacagatacgcagtatttt	48	16	0	0	2	0	6	0	1
381	E(2)-TR98	TRAV12-1*01	TRAJ31*01	tgtgtggtgaaaagcgatgccagactcatgttt	tgtgtggtgaa		aagcg		atgccagactcatgttt	33	11	0	5	0	17	2	8	3/5	9	1268.57	9.2467	gtggtgaaaagcgatgccagactcatg	27	VVKSDARLM	CVVKSDARLMF	E(2)-TRB98	TRBV9*01	TRBJ2-1*01	TRBD2*01	tgtgccagcagcgtgaccgggactctttcctacaatgagcagtttttc	tgtgccagcagcgt	0	0	ga	cc	gggact	0	ctttcctacaatgagcagttt	0	ttc	48	14	0	0	2	2	6	0	21
382	E(2)-TR103	TRAV19*01	TRAJ42*01	tgtgctctgagtgaggcattattttatggaggaagccaaggaaatctcatcttt	tgtgctctgagtgaggc		attatt		ttatggaggaagccaaggaaatctcatcttt	54	17	0	6	0	31	0	4	0/6	16	1890.15	12.9996	gctctgagtgaggcattattttatggaggaagccaaggaaatctcatc	48	ALSEALFYGGSQGNLI	CALSEALFYGGSQGNLIF	E(2)-TRB103	TRBV4-1*01	TRBJ2-1*01	TRBD2*01	tgcgccagcagccatctactagcgggggacaatgagcagttcttc	tgcgccagcagcca	0	0	tct	0	actagcggggg	0	0	0	acaatgagcagttcttc	45	14	0	0	3	0	11	0	0
383	E(2)-TR104	TRAV6*02	TRAJ11*01	tgtgctctagactcgaaatcaggatacagcaccctcaccttt	tgtgctctagac		tcgaaa		tcaggatacagcaccctcaccttt	42	12	0	6	0	24	1	5	2/6	12	1492.67	6.4364	gctctagactcgaaatcaggatacagcaccctcacc	36	ALDSKSGYSTLT	CALDSKSGYSTLTF	E(2)-TRB104	TRBV20-1*01	TRBJ2-3*01	TRBD1*01	tgcagtgcttcccagatacaaagctcagatacgcagtatttt	tgcagtgct	0	0	tcccagat	0	aca	0	aagct	0	cagatacgcagtatttt	42	9	0	0	8	0	3	0	5
384	E(2)-TR110	TRAV17*01	TRAJ37*01	tgtgctacggccctttctggcaacacaggcaaactaatcttt	tgtgctacgg		ccctt		tctggcaacacaggcaaactaatcttt	42	10	0	5	0	27	3	4	3/5	12	1395.64	9.25037	gctacggccctttctggcaacacaggcaaactaatc	36	ATALSGNTGKLI	CATALSGNTGKLIF	E(2)-TRB110	TRBV13*01	TRBJ2-5*01	TRBD2*01	tgtgccagcagcttcatgggggggggagagacccagtacttc	tgtgccagcagctt	0	0	cat	0	ggggggg	0	gg	0	agagacccagtacttc	42	14	0	0	3	0	7	0	2
385	E(2)-TR111	TRAV12-1*01	TRAJ5*01	tgtgtggtgaacaagacgggcaggagagcacttactttt	tgtgtggtgaaca		ag		acgggcaggagagcacttactttt	39	13	0	2	0	24	0	5	1/2	11	1464.76	12.0087	gtggtgaacaagacgggcaggagagcacttact	33	VVNKTGRRALT	CVVNKTGRRALTF	E(2)-TRB111	TRBV2*01	TRBJ2-1*01	TRBD2*01	tgtgccagcagggattctgaggcgggtacctacaatgagcagttcttc	tgtgccagcag	0	0	ggattctgag	0	gcggg	0	ta	0	cctacaatgagcagttcttc	48	11	0	0	10	0	5	0	2
386	E(2)-TR119	TRAV8-4*03	TRAJ49*01	tgtgctgtgagaggaggtaaccagttctatttt	tgtgctgtgag		agga		ggtaaccagttctatttt	33	11	0	4	0	18	3	7	2/4	9	1261.43	9.2467	gctgtgagaggaggtaaccagttctat	27	AVRGGNQFY	CAVRGGNQFYF	E(2)-TRB119	TRBV27*01	TRBJ2-3*01	TRBD2*02	tgtgccagcagcccccgagacggcgggagtctagatacgcagtatttt	tgtgccagcag	0	0	cccccgagacg	0	gcgggag	0	tct	0	agatacgcagtatttt	48	11	0	0	11	0	7	0	3
387	E(2)-TR122	TRAV36/DV7*01	TRAJ50*01	tgtgcgaaagaaacctcctacgacaaggtgatattt	tgtgc		gaaag		aaacctcctacgacaaggtgatattt	36	5	0	5	0	26	8	3	2/5	10	1403.62	6.58215	gcgaaagaaacctcctacgacaaggtgata	30	AKETSYDKVI	CAKETSYDKVIF	E(2)-TRB122	TRBV6-2*01	TRBJ2-1*01	TRBD2*02	tgtgccagcagccactccgtttcagcgggagactatgagcagttcttc	tgtgccagcag	0	0	ccactccgtttc	0	agcgggag	0	act	0	atgagcagttcttc	48	11	0	0	12	0	8	0	3
388	E(2)-TR125	TRAV19*01	TRAJ54*01	tgtgctctgatcatcgttcagggagcccagaagctggtattt	tgtgctctga		tcatcg		ttcagggagcccagaagctggtattt	42	10	0	6	0	26	7	3	3/6	12	1502.89	9.25037	gctctgatcatcgttcagggagcccagaagctggta	36	ALIIVQGAQKLV	CALIIVQGAQKLVF	E(2)-TRB125	TRBV7-9*03	TRBJ2-5*01	TRBD1*01	tgtgccagcagcttagcggcaggtcaagagacccagtacttc	tgtgccagcagcttagc	g	0	g	0	cagg	0	t	0	caagagacccagtacttc	42	17	1	0	1	0	4	0	1
389	E(2)-TR131	TRAV38-1*03	TRAJ58*01	tgtgctttcccagtcggtggctctaggttgaccttt	tgtgctttc		ccagtcg		gtggctctaggttgaccttt	36	9	0	7	0	20	8	12	5/7	10	1254.48	10.2501	gctttcccagtcggtggctctaggttgacc	30	AFPVGGSRLT	CAFPVGGSRLTF	E(2)-TRB131	TRBV5-5*01	TRBJ1-4*01	TRBD1*01	tgtgccagcagcttgttcccatcagcaactaatgaaaaactgtttttt	tgtgccagcagcttg	0	0	ttcccat	0	cag	0	0	0	caactaatgaaaaactgtttttt	48	15	0	0	7	0	3	0	0
390	E(2)-TR133	TRAV41*01	TRAJ43*01	tgtgctgtcaacccggatgacatgcgcttt	tgtgctgtca		acccgg		atgacatgcgcttt	30	10	0	6	0	14	2	9	5/6	8	1167.33	4.40027	gctgtcaacccggatgacatgcgc	24	AVNPDDMR	CAVNPDDMRF	E(2)-TRB133	TRBV19*01	TRBJ2-7*01	TRBD1*01	tgtgccagtagtactttcctgggacagttctacgagcagtacttc	tgtgccagtagta	0	0	ctttcct	0	gggacag	0	tt	0	ctacgagcagtacttc	45	13	0	0	7	0	7	0	2
391	E(2)-TR134	TRAV26-1*02	TRAJ28*01	tgcatcgccaagccgagatactctggggctgggagttaccaactcactttc	tgcatcg		ccaagccgag		atactctggggctgggagttaccaactcactttc	51	7	0	10	0	34	9	1	7/10	15	1862.14	9.73157	atcgccaagccgagatactctggggctgggagttaccaactcact	45	IAKPRYSGAGSYQLT	CIAKPRYSGAGSYQLTF	E(2)-TRB134	TRBV5-6*01	TRBJ1-1*01	TRBD2*01	tgtgccagcagctccgggcgggccatgaacactgaagctttcttt	tgtgccagcagct	0	0	ccgg	0	gcggg	0	c	ca	tgaacactgaagctttcttt	45	13	0	0	4	0	5	0	1
392	E(2)-TR144	TRAV29/DV5*01	TRAJ43*01	tgtgcagcaagcgaaaataacaatgacatgcgcttt	tgtgcagcaagcg		aa		aataacaatgacatgcgcttt	36	13	0	2	0	21	0	2	0/2	10	1371.47	4.40027	gcagcaagcgaaaataacaatgacatgcgc	30	AASENNNDMR	CAASENNNDMRF	E(2)-TRB144	TRBV10-3*03	TRBJ1-5*01	TRBD1*01	tgtgccatcagtgagacaggcaatcagccccagcatttt	tgtgccatcagtgag	0	0	0	0	acag	0	0	0	gcaatcagccccagcatttt	39	15	0	0	0	0	4	0	0
393	E(2)-TR151	TRAV12-2*02	TRAJ26*01	tgtgccgataactatggtcagaattttgtcttt	tgtgccg				ataactatggtcagaattttgtcttt	33	7	0	0	0	26	6	3	0/0	9	1277.38	12.9996	gccgataactatggtcagaattttgtc	27	ADNYGQNFV	CADNYGQNFVF	E(2)-TRB151	TRBV6-1*01	TRBJ2-1*01	TRBD2*02	tgtgccagcagaatagcgggagcaatcaatgagcagttcttc	tgtgccagcag	0	0	aa	0	tagcgggag	0	caat	0	caatgagcagttcttc	42	11	0	0	2	0	9	0	4
394	E(2)-TR157	TRAV14/DV4*01	TRAJ42*01	tgtgcaatggggacgcccctcggaagccaaggaaatctcatcttt	tgtgcaatg		gggacgcccctc		ggaagccaaggaaatctcatcttt	45	9	0	12	0	24	8	11	10/12	13	1508.78	12.9996	gcaatggggacgcccctcggaagccaaggaaatctcatc	39	AMGTPLGSQGNLI	CAMGTPLGSQGNLIF	E(2)-TRB157	TRBV4-3*01	TRBJ2-6*01	TRBD1*01	tgcgccagcagccaagaaagggctgcctctggggccaacgtcctgactttc	tgcgccagcagccaaga	0	0	a	0	aggg	0	ctgc	0	ctctggggccaacgtcctgactttc	51	17	0	0	1	0	4	0	4
395	E(2)-TR167	TRAV16*01	TRAJ28*01	tgtgctctaagacctttatactctggggctgggagttaccaactcactttc	tgtgctctaag		accttt		atactctggggctgggagttaccaactcactttc	51	11	0	6	0	34	3	1	2/6	15	1847.13	9.07092	gctctaagacctttatactctggggctgggagttaccaactcact	45	ALRPLYSGAGSYQLT	CALRPLYSGAGSYQLTF	E(2)-TRB167	TRBV7-2*01	TRBJ2-3*01	TRBD2*02	tgtgccagcagctcacgatccgcgggagggccatctgatacgcagtatttt	tgtgccagcagct	0	0	cacgatcc	0	gcgggaggg	0	ccatct	0	gatacgcagtatttt	51	13	0	0	8	0	9	0	6
396	N(3)-TR2	TRAV6*02	TRAJ4*01	tgtgctcctttttctggtggctacaataagctgattttt	tgtgctc		ct		ttttctggtggctacaataagctgattttt	39	7	0	2	0	30	6	2	1/2	11	1416.66	9.07239	gctcctttttctggtggctacaataagctgatt	33	APFSGGYNKLI	CAPFSGGYNKLIF	N(3)-TRB2	TRBV9*01	TRBJ1-6*01	TRBD1*01	tgtgccagcagcgaaaaagggaataattcacccctccacttt	tgtgccagcagcg	0	0	aaaaa	0	ggga	0	0	0	ataattcacccctccacttt	42	13	0	0	5	0	4	0	0
397	N(3)-TR5	TRAV16*01	TRAJ6*01	tgtgctctaaaagccccaggaggaagctacatacctacattt	tgtgctctaa		aagccc		caggaggaagctacatacctacattt	42	10	0	6	0	26	4	5	4/6	12	1424.68	9.07239	gctctaaaagccccaggaggaagctacatacctaca	36	ALKAPGGSYIPT	CALKAPGGSYIPTF	N(3)-TRB5	TRBV11-2*01	TRBJ2-7*01	TRBD2*02	tgtgccagcagccacggctctgggggagggcctttcgacgagcagtacttc	tgtgccagcagc	0	0	cacggctctgg	0	gggaggg	0	cctttcg	0	acgagcagtacttc	51	12	0	0	11	0	7	0	7
398	N(3)-TR9	TRAV21*01	TRAJ29*01	tgtgctgtgtttggtacaggaaacacacctcttgtcttt	tgtgctgtg		tttggta		caggaaacacacctcttgtcttt	39	9	0	7	0	23	3	6	2/7	11	1325.55	12.9996	gctgtgtttggtacaggaaacacacctcttgtc	33	AVFGTGNTPLV	CAVFGTGNTPLVF	N(3)-TRB9	TRBV6-5*01	TRBJ2-1*01	TRBD2*01	tgtgccagcagttactccctagccaatgagcagttcttc	tgtgccagcagttactc	0	0	c	0	ctagc	0	0	0	caatgagcagttcttc	39	17	0	0	1	0	5	0	0
399	N(3)-TR11	TRAV12-3*01	TRAJ52*01	tgtgcaatgggtcgttttataggtggtactagctatggaaagctgacattt	tgtgcaatg		ggtcgttttata		ggtggtactagctatggaaagctgacattt	51	9	0	12	0	30	4	8	4/12	15	1809.14	10.0165	gcaatgggtcgttttataggtggtactagctatggaaagctgaca	45	AMGRFIGGTSYGKLT	CAMGRFIGGTSYGKLTF	N(3)-TRB11	TRBV27*01	TRBJ2-3*01	TRBD2*02	tgtgccagcactaatagcgggagccccacagatacgcagtatttt	tgtgccagca	0	0	ctaa	0	tagcgggag	0	ccc	0	cacagatacgcagtatttt	45	10	0	0	4	0	9	0	3
400	N(3)-TR12	TRAV14/DV4*01	TRAJ49*01	tgtgcaatgagagggcggaacaccggtaaccagttctatttt	tgtgcaatgagag		ggcg		gaacaccggtaaccagttctatttt	42	13	0	4	0	25	4	0	4/4	12	1664.89	10.8427	gcaatgagagggcggaacaccggtaaccagttctat	36	AMRGRNTGNQFY	CAMRGRNTGNQFYF	N(3)-TRB12	TRBV6-2*01	TRBJ2-2*01	TRBD1*01	tgtgccagcagttacgggacagggagtaccggggagctgtttttt	tgtgccagcagttac	0	0	0	0	gggacaggg	0	agt	0	accggggagctgtttttt	45	15	0	0	0	0	9	0	3
401	N(3)-TR13	TRAV1-2*01	TRAJ23*01	tgtgctgtgagagttgataaccagggaggaaagcttatcttc	tgtgctgtgagag		ttg		ataaccagggaggaaagcttatcttc	42	13	0	3	0	26	1	6	1/3	12	1519.79	9.2467	gctgtgagagttgataaccagggaggaaagcttatc	36	AVRVDNQGGKLI	CAVRVDNQGGKLIF	N(3)-TRB13	TRBV6-5*01	TRBJ2-7*01	TRBD1*01	tgtgccagcagttacggcggagggggggagcagtacttc	tgtgccagcagttac	0	0	ggcgg	0	aggggg	0	g	0	gagcagtacttc	39	15	0	0	5	0	6	0	1
402	N(3)-TR14	TRAV8-2*01	TRAJ12*01	tgtgttgtgagtgagtcggatagcagctataaattgatcttc	tgtgttgtgagtga		gtc		ggatagcagctataaattgatcttc	42	14	0	3	0	25	0	4	2/3	12	1576.79	4.40027	gttgtgagtgagtcggatagcagctataaattgatc	36	VVSESDSSYKLI	CVVSESDSSYKLIF	N(3)-TRB14	TRBV11-1*01	TRBJ2-7*01	TRBD2*02	tgtgccagcagccccactagcgggagtgtttacgagcagtacttc	tgtgccagcagc	0	0	ccc	0	actagcgggag	0	tgtt	0	tacgagcagtacttc	45	12	0	0	3	0	11	0	4
403	N(3)-TR16	TRAV35*02	TRAJ27*01	tgtgctgggcaattagcaggcaaatcaaccttt	tgtgctgggca		atta		gcaggcaaatcaaccttt	33	11	0	4	0	18	1	10	0/4	9	1082.25	9.25037	gctgggcaattagcaggcaaatcaacc	27	AGQLAGKST	CAGQLAGKSTF	N(3)-TRB16	TRBV6-5*01	TRBJ1-1*01	TRBD1*01	tgtgccagcagttacctacctctaacagggtcggacactgaagctttcttt	tgtgccagcagttac	0	0	ctacctcta	0	acaggg	0	tcgg	0	acactgaagctttcttt	51	15	0	0	9	0	6	0	4
404	N(3)-TR20	TRAV1-2*01	TRAJ27*01	tgtgctgtgagaaaggggagcaaatcaaccttt	tgtgctgtgaga		aagggga		gcaaatcaaccttt	33	12	0	7	0	14	2	14	4/7	9	1183.4	11.17	gctgtgagaaaggggagcaaatcaacc	27	AVRKGSKST	CAVRKGSKSTF	N(3)-TRB20	TRBV12-3*01	TRBJ2-3*01	TRBD2*02	tgtgccagcagctcctgggacccgggactagcgggaggaacagatacgcagtatttt	tgtgccagcag	0	0	ctcctggga	ccc	gggactagcgggagg	0	a	0	acagatacgcagtatttt	57	11	0	0	9	3	15	0	1
405	N(3)-TR21	TRAV21*02	TRAJ18*01	tgtgctgtgcagggaggctcaaccctggggaggctatacttt	tgtgctgtg		cagg		gaggctcaaccctggggaggctatacttt	42	9	0	4	0	29	3	6	3/4	12	1471.7	9.2467	gctgtgcagggaggctcaaccctggggaggctatac	36	AVQGGSTLGRLY	CAVQGGSTLGRLYF	N(3)-TRB21	TRBV6-2*01	TRBJ2-7*01	TRBD2*02	tgtgccagcagttatttgttagcgggagggaactacgagcagtacttc	tgtgccagcagtta	0	0	tttgt	0	tagcgggaggg	0	aa	0	ctacgagcagtacttc	48	14	0	0	5	0	11	0	2
406	N(3)-TR28	TRAV17*01	TRAJ54*01	tgtgctacggacgcagccccgggagcccagaagctggtattt	tgtgctacggacg	c	agcccc		gggagcccagaagctggtattt	42	13	1	6	0	22	0	7	5/6	12	1391.61	6.44299	gctacggacgcagccccgggagcccagaagctggta	36	ATDAAPGAQKLV	CATDAAPGAQKLVF	N(3)-TRB28	TRBV11-2*01	TRBJ1-1*01	0	tgtgccagcagcttaagatcgtacactgaagctttcttt	tgtgccagcagctta	0	agatcgt	0	0	0	0	0	0	acactgaagctttcttt	39	15	0	7	0	0	0	0	0
407	N(3)-TR29	TRAV4*01	TRAJ30*01	tgccccctattgagagatgacaagatcatcttt	tgcc		ccctattg		agagatgacaagatcatcttt	33	4	0	8	0	21	12	5	4/8	9	1332.63	6.5946	cccctattgagagatgacaagatcatc	27	PLLRDDKII	CPLLRDDKIIF	N(3)-TRB29	TRBV10-2*02	TRBJ2-7*01	TRBD1*01	tgcgccagcagtgagtcggtgacacactacgagcagtacttc	tgcgccagcagtgagtc	g	0	gt	0	gaca	0	ca	0	ctacgagcagtacttc	42	17	1	0	2	0	4	0	2
408	N(3)-TR30	TRAV8-6*01	TRAJ11*01	tgtgctgtgagtgatccggcttcaggatacagcaccctcaccttt	tgtgctgtgagtga	tc	cggc		ttcaggatacagcaccctcaccttt	45	14	2	4	0	25	0	4	4/4	13	1518.66	12.9996	gctgtgagtgatccggcttcaggatacagcaccctcacc	39	AVSDPASGYSTLT	CAVSDPASGYSTLTF	N(3)-TRB30	TRBV2*01	TRBJ1-1*01	TRBD1*01	tgtgccagcacaggggggcttgaagctttcttt	tgtgccagca	0	0	0	0	caggggg	0	gct	0	tgaagctttcttt	33	10	0	0	0	0	7	0	3
409	N(3)-TR33	TRAV17*01	TRAJ22*01	tgtgctacggacccgtattcttctggttctgcaaggcaactgaccttt	tgtgctacggac		ccgta		ttcttctggttctgcaaggcaactgaccttt	48	12	0	5	0	31	1	1	3/5	14	1703.85	6.44299	gctacggacccgtattcttctggttctgcaaggcaactgacc	42	ATDPYSSGSARQLT	CATDPYSSGSARQLTF	N(3)-TRB33	TRBV6-5*01	TRBJ1-1*01	TRBD2*01	tgtgccagcagttactcagccggcggcactgaagctttcttt	tgtgccagcagttactc	0	0	agccg	0	gcgg	0	0	0	cactgaagctttcttt	42	17	0	0	5	0	4	0	0
410	N(3)-TR34	TRAV25*01	TRAJ45*01	tgtgctgacccggggggaggtgctgacggactcaccttt	tgtgc		tgacccgggg		ggaggtgctgacggactcaccttt	39	5	0	10	0	24	4	11	8/10	11	1180.26	12.9996	gctgacccggggggaggtgctgacggactcacc	33	ADPGGGADGLT	CADPGGGADGLTF	N(3)-TRB34	TRBV4-3*04	TRBJ1-2*01	TRBD1*01	tgcgccagcagccaagatcgcgaggggctcagctatggctacaccttc	tgcgccagcagccaaga	tc	0	gcg	0	agggg	0	ctcag	0	ctatggctacaccttc	48	17	2	0	3	0	5	0	5
411	N(3)-TR39	TRAV13-2*01	TRAJ27*01	tgtgcagagattaacaccaatgcaggcaaatcaaccttt	tgtgcagaga		t		taacaccaatgcaggcaaatcaaccttt	39	10	0	1	0	28	3	0	0/1	11	1355.49	6.44299	gcagagattaacaccaatgcaggcaaatcaacc	33	AEINTNAGKST	CAEINTNAGKSTF	N(3)-TRB39	TRBV7-6*01	TRBJ2-3*01	TRBD2*02	tgtgccagcagcttgcgggagctcacagatacgcagtatttt	tgtgccagcagctt	0	0	0	0	gcgggag	0	ct	0	cacagatacgcagtatttt	42	14	0	0	0	0	7	0	2
412	N(3)-TR46	TRAV21*02	TRAJ6*01	tgtgctgtgggaagtgcatcaggaggaagctacatacctacattt	tgtgctgtg		ggaag		tgcatcaggaggaagctacatacctacattt	45	9	0	5	0	31	3	0	3/5	13	1416.57	12.9996	gctgtgggaagtgcatcaggaggaagctacatacctaca	39	AVGSASGGSYIPT	CAVGSASGGSYIPTF	N(3)-TRB46	TRBV12-3*01	TRBJ2-7*01	TRBD1*01	tgtgccagcagtcagggggcgtacgagcagtacttc	tgtgccagcagt	0	0	0	0	cagggggc	0	g	0	tacgagcagtacttc	36	12	0	0	0	0	8	0	1
413	N(3)-TR48	TRAV19*01	TRAJ50*01	tgtgctctgagtgaggcacgggaaacctcctacgacaaggtgatattt	tgtgctctgagtgaggc		acggg		aaacctcctacgacaaggtgatattt	48	17	0	5	0	26	0	3	4/5	14	1832.06	4.70056	gctctgagtgaggcacgggaaacctcctacgacaaggtgata	42	ALSEARETSYDKVI	CALSEARETSYDKVIF	N(3)-TRB48	TRBV19*01	TRBJ1-5*01	TRBD2*02	tgtgccagtagtataatgaggaatcagccccagcatttt	tgtgccagtagtata	0	0	at	0	gagg	0	0	0	aatcagccccagcatttt	39	15	0	0	2	0	4	0	0
414	N(3)-TR55	TRAV8-4*06	TRAJ37*01	tgtgctgtgagttcctactctggcaacacaggcaaactaatcttt	tgtgctgtgagt		tccta		ctctggcaacacaggcaaactaatcttt	45	12	0	5	0	28	2	3	2/5	13	1546.76	9.07239	gctgtgagttcctactctggcaacacaggcaaactaatc	39	AVSSYSGNTGKLI	CAVSSYSGNTGKLIF	N(3)-TRB55	TRBV7-9*07	TRBJ2-5*01	TRBD1*01	tgtgccagcaggtttcagggaaaccaagagacccagtacttc	tgtgccagcag	0	0	gttt	0	caggg	0	aa	0	accaagagacccagtacttc	42	11	0	0	4	0	5	0	2
415	N(3)-TR58	TRAV12-1*01	TRAJ31*01	tgtgtggtgaacaatgccagactcatgttt	tgtgtggtgaaca				atgccagactcatgttt	30	13	0	0	0	17	0	8	0/0	8	1166.43	10.2501	gtggtgaacaatgccagactcatg	24	VVNNARLM	CVVNNARLMF	N(3)-TRB58	TRBV30*01	TRBJ1-1*01	TRBD1*01	tgtgcctgggacaggaggatagtagaagctttcttt	tgtgcctgg	0	0	0	0	gacagg	0	aggatagta	0	gaagctttcttt	36	9	0	0	0	0	6	0	9
416	N(3)-TR62	TRAV20*02	TRAJ54*01	tgtgctgtgcagtctcagggagcccagaagctggtattt	tgtgctgtgcag		tc		tcagggagcccagaagctggtattt	39	12	0	2	0	25	1	4	1/2	11	1378.62	9.25037	gctgtgcagtctcagggagcccagaagctggta	33	AVQSQGAQKLV	CAVQSQGAQKLVF	N(3)-TRB62	TRBV4-3*01	TRBJ2-1*01	TRBD2*02	tgcgccagcagccaagtacgcgggagtttacatgagcagttcttc	tgcgccagcagccaag	0	0	tac	0	gcgggag	0	tttac	0	atgagcagttcttc	45	16	0	0	3	0	7	0	5
417	N(3)-TR67	TRAV13-1*01	TRAJ30*01	tgtgcagcaagtatgaacagagatgacaagatcatcttt	tgtgcagcaagta				tgaacagagatgacaagatcatcttt	39	13	0	0	0	26	0	0	0/0	11	1483.73	6.5946	gcagcaagtatgaacagagatgacaagatcatc	33	AASMNRDDKII	CAASMNRDDKIIF	N(3)-TRB67	TRBV19*01	TRBJ1-1*01	TRBD1*01	tgtgccagtagtgccgggacaggggagtttgaagctttcttt	tgtgccagtagt	0	0	gcc	0	gggacagggg	0	agtt	0	tgaagctttcttt	42	12	0	0	3	0	10	0	4
418	N(3)-TR68	TRAV4*01	TRAJ11*01	tgcctcatcttttcaggatacagcaccctcaccttt	tgcctc		atctt		ttcaggatacagcaccctcaccttt	36	6	0	5	0	25	10	4	1/5	10	1351.59	12.9996	ctcatcttttcaggatacagcaccctcacc	30	LIFSGYSTLT	CLIFSGYSTLTF	N(3)-TRB68	TRBV15*02	TRBJ1-1*01	TRBD2*01	tgtgccacaaatacggtgcccaacactgaagctttcttt	tgtgccac	0	0	aaata	0	cgg	0	tgccc	0	aacactgaagctttcttt	39	8	0	0	5	0	3	0	5
419	N(3)-TR72	TRAV12-2*03	TRAJ15*01	tgtgccgtgacccgcaaccaggcaggaactgctctgatcttt	tgtgccgtga		cccg		caaccaggcaggaactgctctgatcttt	42	10	0	4	0	28	3	1	4/4	12	1464.71	10.2501	gccgtgacccgcaaccaggcaggaactgctctgatc	36	AVTRNQAGTALI	CAVTRNQAGTALIF	N(3)-TRB72	TRBV28*01	TRBJ1-5*01	TRBD1*01	tgtgccagcagttttgaacagggcgatcagccccagcatttt	tgtgccagcagttt	0	0	tga	0	acaggg	0	cg	0	atcagccccagcatttt	42	14	0	0	3	0	6	0	2
420	N(3)-TR74	TRAV8-3*01	TRAJ52*01	tgtgctgtgggtgccggagatggtggtactagatacggaaacatgacattt	tgtgctgtgggtgc		cggagatggtggtactagatacggaaaca		tgacattt	51	14	0	29	0	8	0	30	14/29	15	1676.85	6.44299	gctgtgggtgccggagatggtggtactagatacggaaacatgaca	45	AVGAGDGGTRYGNMT	CAVGAGDGGTRYGNMTF	N(3)-TRB74	TRBV5-4*01	TRBJ2-7*01	TRBD1*01	tgtgccagcagctttggggtagcctacgagcagtacttc	tgtgccagcagctt	0	0	t	0	gggg	0	tag	0	cctacgagcagtacttc	39	14	0	0	1	0	4	0	3
421	N(3)-TR75	TRAV19*01	TRAJ30*01	tgtgctctgagtgaggctggcagagatgacaagatcatcttt	tgtgctctgagtgaggc		tgg		cagagatgacaagatcatcttt	42	17	0	3	0	22	0	4	2/3	12	1537.76	4.70056	gctctgagtgaggctggcagagatgacaagatcatc	36	ALSEAGRDDKII	CALSEAGRDDKIIF	N(3)-TRB75	TRBV9*02	TRBJ2-1*01	TRBD2*01	tgtgccagcagcgtagctagcgctaaatacaatgagcagttcttc	tgtgccagcagcgtag	0	0	0	0	ctagcg	0	ctaaa	0	tacaatgagcagttcttc	45	16	0	0	0	0	6	0	5
422	N(3)-TR76	TRDV1*01	TRAJ13*02	tgtgctcttggctggtatgattctgggggttaccagaaagttaccttt	tgtgctcttgg		ctggtatg		attctgggggttaccagaaagttaccttt	48	11	0	8	0	29	6	3	4/8	14	1795.01	6.42981	gctcttggctggtatgattctgggggttaccagaaagttacc	42	ALGWYDSGGYQKVT	CALGWYDSGGYQKVTF	N(3)-TRB76	TRBV5-6*01	TRBJ2-3*01	TRBD2*01	tgtgccagcagcttgtcggttctagcgggcacagatacgcagtatttt	tgtgccagcagcttg	0	0	tcggtt	0	ctagcgg	0	0	0	gcacagatacgcagtatttt	48	15	0	0	6	0	7	0	0
423	N(3)-TR82	TRAV4*01	TRAJ11*01	tgcctcatcttttcaggatacagcaccctcaccttt	tgcctc		atctt		ttcaggatacagcaccctcaccttt	36	6	0	5	0	25	10	4	1/5	10	1351.59	12.9996	ctcatcttttcaggatacagcaccctcacc	30	LIFSGYSTLT	CLIFSGYSTLTF	N(3)-TRB82	TRBV11-2*01	TRBJ1-5*01	TRBD1*01	tgtgccagcagcttagacagggggcttgatcagccccagcatttt	tgtgccagcagcttaga	0	0	0	0	cagggggc	0	ttg	0	atcagccccagcatttt	45	17	0	0	0	0	8	0	3
424	N(3)-TR84	TRAV12-3*01	TRAJ48*01	tgtgcaatgagtctctctaactttggaaatgagaaattaaccttt	tgtgcaatgag		tctc		tctaactttggaaatgagaaattaaccttt	45	11	0	4	0	30	2	2	2/4	13	1661.92	6.44299	gcaatgagtctctctaactttggaaatgagaaattaacc	39	AMSLSNFGNEKLT	CAMSLSNFGNEKLTF	N(3)-TRB84	TRBV7-9*03	TRBJ2-5*01	TRBD1*01	tgtgccagcagcccttcacagggtctccaagagacccagtacttc	tgtgccagcagc	0	0	ccttc	0	acaggg	0	tct	0	ccaagagacccagtacttc	45	12	0	0	5	0	6	0	3
425	N(3)-TR87	TRAV8-1*01	TRAJ11*01	tgtgccgtgaagacaggatacagcaccctcaccttt	tgtgccgtgaa		ga		caggatacagcaccctcaccttt	36	11	0	2	0	23	3	6	1/2	10	1290.5	9.07239	gccgtgaagacaggatacagcaccctcacc	30	AVKTGYSTLT	CAVKTGYSTLTF	N(3)-TRB87	TRBV10-3*01	TRBJ1-1*01	TRBD1*01	tgtgccatcagtgggtcgactccaaggggacaggggatgaacactgaagctttcttt	tgtgccatcagtg	0	0	ggtcgactccaag	0	gggacagggg	0	0	a	tgaacactgaagctttcttt	57	13	0	0	13	0	10	0	0
426	N(3)-TR91	TRAV19*01	TRAJ11*01	tgtgctctgagcctcgaactttcaggatacagcaccctcaccttt	tgtgctctgag		cctcgaact		ttcaggatacagcaccctcaccttt	45	11	0	9	0	25	6	4	5/9	13	1604.84	12.9996	gctctgagcctcgaactttcaggatacagcaccctcacc	39	ALSLELSGYSTLT	CALSLELSGYSTLTF	N(3)-TRB91	TRBV2*01	TRBJ2-4*01	TRBD1*01	tgtgccagcagcgacgcgacagtcttagccaaaaacattcagtacttc	tgtgccagcag	0	0	cgacgc	0	gacag	0	tct	t	agccaaaaacattcagtacttc	48	11	0	0	6	0	5	0	3
427	N(3)-TR98	TRAV21*02	TRAJ52*01	tgtgctgtttttaatgctggtggtactagctatggaaagctgacattt	tgtgctgt		ttt		taatgctggtggtactagctatggaaagctgacattt	48	8	0	3	0	37	4	1	0/3	14	1635.86	9.07239	gctgtttttaatgctggtggtactagctatggaaagctgaca	42	AVFNAGGTSYGKLT	CAVFNAGGTSYGKLTF	N(3)-TRB98	TRBV30*05	TRBJ1-5*01	TRBD1*01	tgtgcctggagcctgggacagggcgtcaatcagccccagcatttt	tgtgcctgg	0	0	agcct	0	gggacaggg	0	cgt	0	caatcagccccagcatttt	45	9	0	0	5	0	9	0	3
428	N(3)-TR99	TRAV26-1*03	TRAJ31*01	tgcatcgtcagagccagactcatgttt	tgcatcgtcagag				ccagactcatgttt	27	13	0	0	0	14	3	11	0/0	7	1108.44	12.0006	atcgtcagagccagactcatg	21	IVRARLM	CIVRARLMF	N(3)-TRB99	TRBV6-2*01	TRBJ2-2*01	TRBD1*01	tgtgccagcagtcgggacagatacaccggggagctgtttttt	tgtgccagcagt	0	0	c	0	gggacag	0	at	0	acaccggggagctgtttttt	42	12	0	0	1	0	7	0	2
429	N(3)-TR100	TRAV1-2*01	TRAJ27*01	tgtgctgtgagagattataacaccaatgcaggcaaatcaaccttt	tgtgctgtgagaga	t		ta	taacaccaatgcaggcaaatcaaccttt	45	14	1	0	2	28	0	0	0/0	13	1646.8	9.07092	gctgtgagagattataacaccaatgcaggcaaatcaacc	39	AVRDYNTNAGKST	CAVRDYNTNAGKSTF	N(3)-TRB100	TRBV12-3*01	TRBJ1-4*01	TRBD1*01	tgtgccagcagcgactcgccggcagggcggaaagaaaaactgtttttt	tgtgccagcag	0	0	cgactcgccgg	0	caggg	0	cggaaa	0	gaaaaactgtttttt	48	11	0	0	11	0	5	0	6
430	N(3)-TR101-2	TRAV14/DV4*01	TRAJ49*01	tgtgcaatgagagaggccctcaccggtaaccagttctatttt	tgtgcaatgagagagg		ccct		caccggtaaccagttctatttt	42	16	0	4	0	22	1	3	3/4	12	1650.9	6.44299	gcaatgagagaggccctcaccggtaaccagttctat	36	AMREALTGNQFY	CAMREALTGNQFYF	N(3)-TRB101-2	TRBV10-1*01	TRBJ2-7*01	TRBD2*02	tgcgccagcagtgacggggtgccagggaacctagcgggagacaagcagtacttc	tgcgccagcagtga	0	0	cggggtgccagggaac	0	ctagcgggag	0	aca	0	agcagtacttc	54	14	0	0	16	0	10	0	3
431	N(3)-TR103	TRAV1-1*01	TRAJ28*01	tgcgctgtcttctctggggctgggagttaccaactcactttc	tgcgctgt		ctt		ctctggggctgggagttaccaactcactttc	42	8	0	3	0	31	6	4	1/3	12	1450.64	12.9996	gctgtcttctctggggctgggagttaccaactcact	36	AVFSGAGSYQLT	CAVFSGAGSYQLTF	N(3)-TRB103	TRBV6-1*01	TRBJ2-1*01	TRBD2*02	tgtgccagcagtgaagcctggctagcgggagcctacaatgagcagttcttc	tgtgccagcagtgaagc	0	0	ctgg	0	ctagcgggag	0	0	0	cctacaatgagcagttcttc	51	17	0	0	4	0	10	0	0
432	N(3)-TR110	TRAV39*01	TRAJ43*01	tgtgcctgtctggcggatgacatgcgcttt	tgtgcc		tgtctggcgg		atgacatgcgcttt	30	6	0	10	0	14	7	9	7/10	8	1144.36	4.39954	gcctgtctggcggatgacatgcgc	24	ACLADDMR	CACLADDMRF	N(3)-TRB110	TRBV3-1*01	TRBJ1-1*01	TRBD1*01	tgtgccagcagcaatccgggacagacggaggacactgaagctttcttt	tgtgccagcagc	0	0	aatcc	0	gggacag	0	acggagg	0	acactgaagctttcttt	48	12	0	0	5	0	7	0	7
433	N(3)-TR111	TRAV21*01	TRAJ42*01	tgtgctgtgagactgaattatggaggaagccaaggaaatctcatcttt	tgtgctgtgag		ac		tgaattatggaggaagccaaggaaatctcatcttt	48	11	0	2	0	35	1	0	1/2	14	1711.96	9.2467	gctgtgagactgaattatggaggaagccaaggaaatctcatc	42	AVRLNYGGSQGNLI	CAVRLNYGGSQGNLIF	N(3)-TRB111	TRBV6-5*01	TRBJ1-6*01	TRBD1*01	tgtgccagcagttacgggcataattcacccctccacttt	tgtgccagcagttac	0	0	0	0	gggc	0	0	0	ataattcacccctccacttt	39	15	0	0	0	0	4	0	0
434	N(3)-TR112	TRAV1-1*01	TRAJ11*01	tgcgctgtgagagcgaggaattcaggatacagcaccctcaccttt	tgcgctgtgagag		cgag		gaattcaggatacagcaccctcaccttt	45	13	0	4	0	28	1	1	3/4	13	1645.86	10.8427	gctgtgagagcgaggaattcaggatacagcaccctcacc	39	AVRARNSGYSTLT	CAVRARNSGYSTLTF	N(3)-TRB112	TRBV19*01	TRBJ2-1*01	TRBD2*01	tgtgccagtagtatcgttcgggggaggaggaacaatgagcagttcttc	tgtgccagtagtat	0	0	cgtt	0	cggggg	0	aggagga	0	acaatgagcagttcttc	48	14	0	0	4	0	6	0	7
435	N(3)-TR113	TRAV19*01	TRAJ10*01	tgtgctctgagtgaggcgaggatcacgggaggaggaaacaaactcaccttt	tgtgctctgagtgaggc	g	agga		tcacgggaggaggaaacaaactcaccttt	51	17	1	4	0	29	0	4	2/4	15	1738	9.2467	gctctgagtgaggcgaggatcacgggaggaggaaacaaactcacc	45	ALSEARITGGGNKLT	CALSEARITGGGNKLTF	N(3)-TRB113	TRBV24-1*01	TRBJ1-2*01	TRBD1*01	tgtgccaccagtggggcaggcacctctggctacaccttc	tgtgccaccagtg	0	0	0	0	gggc	0	aggcacctc	0	tggctacaccttc	39	13	0	0	0	0	4	0	9
436	N(3)-TR115	TRAV19*01	TRAJ50*01	tgtgctctgagtgaggcagaaacctcctacgacaaggtgatattt	tgtgctctgagtgaggc		ag		aaacctcctacgacaaggtgatattt	45	17	0	2	0	26	0	3	1/2	13	1675.88	4.09924	gctctgagtgaggcagaaacctcctacgacaaggtgata	39	ALSEAETSYDKVI	CALSEAETSYDKVIF	N(3)-TRB115	TRBV7-9*03	TRBJ1-1*01	TRBD1*01	tgtgccagcagcttcgatcggcagggcgagggcactgaagctttcttt	tgtgccagcagctt	0	0	cgatcgg	0	caggg	0	cgaggg	0	cactgaagctttcttt	48	14	0	0	7	0	5	0	6
437	N(3)-TR134	TRAV13-2*01	TRAJ48*01	tgtgcagagaatccgcttggaaatgagaaattaaccttt	tgtgcagagaat		ccgc		ttggaaatgagaaattaaccttt	39	12	0	4	0	23	1	9	4/4	11	1435.62	4.40027	gcagagaatccgcttggaaatgagaaattaacc	33	AENPLGNEKLT	CAENPLGNEKLTF	N(3)-TRB134	TRBV28*01	TRBJ2-1*01	TRBD2*01	tgtgccagcagtttcgggactagctcctacaatgagcagttcttc	tgtgccagcagttt	0	0	c	0	gggactag	0	0	0	ctcctacaatgagcagttcttc	45	14	0	0	1	0	8	0	0
438	N(3)-TR142	TRAV12-2*01	TRAJ8*01	tgtgccgtgaaccaggggtcaggcgcaggctttcagaaacttgtattt	tgtgccgtgaac		caggggtcaggcg		caggctttcagaaacttgtattt	48	12	0	13	0	23	1	6	10/13	14	1625.87	9.25037	gccgtgaaccaggggtcaggcgcaggctttcagaaacttgta	42	AVNQGSGAGFQKLV	CAVNQGSGAGFQKLVF	N(3)-TRB142	TRBV20-1*05	TRBJ2-1*01	TRBD2*01	tgcagtgctagagaaatcctcccggggggtgagcagttcttc	tgcagtgctaga	0	0	gaaatcctcc	0	cgggggg	0	0	0	tgagcagttcttc	42	12	0	0	10	0	7	0	0
439	N(3)-TR144	TRAV8-3*01	TRAJ11*01	tgtgctgtggaggggtcaggatacagcaccctcaccttt	tgtgctgtgg		agggg		tcaggatacagcaccctcaccttt	39	10	0	5	0	24	4	5	4/5	11	1334.47	12.9996	gctgtggaggggtcaggatacagcaccctcacc	33	AVEGSGYSTLT	CAVEGSGYSTLTF	N(3)-TRB144	TRBV5-6*01	TRBJ1-1*01	TRBD1*01	tgtgccagcagcatagaacagggggcggacactgaagctttcttt	tgtgccagcagc	0	0	ataga	0	acagggggc	0	gg	0	acactgaagctttcttt	45	12	0	0	5	0	9	0	2
440	CM(3)-TR2	TRAV1-1*01	TRAJ6*01	tgcgctgtgccctctaggacaggaggaagctacatacctacattt	tgcgctgtg		ccctctagga		caggaggaagctacatacctacattt	45	9	0	10	0	26	5	5	6/10	13	1555.78	9.2467	gctgtgccctctaggacaggaggaagctacatacctaca	39	AVPSRTGGSYIPT	CAVPSRTGGSYIPTF	CM(3)-TRB2	TRBV20-1*01	TRBJ2-7*01	TRBD2*02	tgcagtgctagagatgaggcactccaagcctacgagcagtacttc	tgcagtgctagaga	t	0	0	0	gagg	0	cactccaag	0	cctacgagcagtacttc	45	14	1	0	0	0	4	0	9
441	CM(3)-TR3-1	TRAV24*01	TRAJ34*01	tgtgcctttaacaccgacaagctcatcttt	tgtgccttta				acaccgacaagctcatcttt	30	10	0	0	0	20	0	7	0/0	8	1171.38	6.44299	gcctttaacaccgacaagctcatc	24	AFNTDKLI	CAFNTDKLIF	CM(3)-TRB3-1	TRBV27*01	TRBJ1-1*01	TRBD2*01	tgtgccagcattagttggggggacggaaacaatgaagctttcttt	tgtgccagca	0	0	ttagtt	0	gggggg	0	acggaaacaa	0	tgaagctttcttt	45	10	0	0	6	0	6	0	10
442	CM(3)-TR6	TRAV14/DV4*01	TRAJ42*01	tgtgcaatgagagagggcctagaggattatggaggaagccaaggaaatctcatcttt	tgtgcaatgagagaggg	cc	tagagg		attatggaggaagccaaggaaatctcatcttt	57	17	2	6	0	32	0	3	3/6	17	2060.3	4.09924	gcaatgagagagggcctagaggattatggaggaagccaaggaaatctcatc	51	AMREGLEDYGGSQGNLI	CAMREGLEDYGGSQGNLIF	CM(3)-TRB6	TRBV30*01	TRBJ2-1*01	TRBD1*01	tgtgcctggagtgagtgggaagaatacaatgagcagttcttc	tgtgcctggagtg	0	0	agt	0	ggga	0	agaa	0	tacaatgagcagttcttc	42	13	0	0	3	0	4	0	4
443	CM(3)-TR11	TRAV21*01	TRAJ57*01	tgtgctgtaagaactcagggcggatctgaaaagctggtcttt	tgtgctgt		aag		aactcagggcggatctgaaaagctggtcttt	42	8	0	3	0	31	4	1	1/3	12	1494.74	9.2467	gctgtaagaactcagggcggatctgaaaagctggtc	36	AVRTQGGSEKLV	CAVRTQGGSEKLVF	CM(3)-TRB11	TRBV29-1*03	TRBJ2-2*01	TRBD2*02	tgcagcgttggctacgggagtggtaccggggagctgtttttt	tgcagcg	0	0	ttggcta	0	cgggag	0	tggt	0	accggggagctgtttttt	42	7	0	0	7	0	6	0	4
444	CM(3)-TR17	TRAV19*01	TRAJ28*01	tgtgctctgagtgctgctccaggggctgggagttaccaactcactttc	tgtgctctgagtg		ctgctcca		ggggctgggagttaccaactcactttc	48	13	0	8	0	27	4	8	5/8	14	1556.76	12.9996	gctctgagtgctgctccaggggctgggagttaccaactcact	42	ALSAAPGAGSYQLT	CALSAAPGAGSYQLTF	CM(3)-TRB17	TRBV5-1*01	TRBJ1-1*01	TRBD1*01	tgcgccagcagcgtacagggacacactgaagctttcttt	tgcgccagcagc	0	0	gt	0	acaggg	0	ac	0	acactgaagctttcttt	39	12	0	0	2	0	6	0	2
445	CM(3)-TR24	TRAV8-1*01	TRAJ40*01	tgtgctgtgggtggccctcctcaggcgggaacctacaaatacatcttt	tgtgc		tgtgggtggccctcctcaggcg		ggaacctacaaatacatcttt	48	5	0	22	0	21	9	9	16/22	14	1671.94	8.96692	gctgtgggtggccctcctcaggcgggaacctacaaatacatc	42	AVGGPPQAGTYKYI	CAVGGPPQAGTYKYIF	CM(3)-TRB24	TRBV3-1*01	TRBJ2-5*01	TRBD1*01	tgtgccagcagccaaggaaggacagggagccaagagacccagtacttc	tgtgccagcagccaag	0	0	gaa	0	ggacaggg	0	ag	0	ccaagagacccagtacttc	48	16	0	0	3	0	8	0	2
446	CM(3)-TR26	TRAV8-4*01	TRAJ12*01	tgtgtggggagtagcagctataaattgatcttc	tgtg		tggggag		tagcagctataaattgatcttc	33	4	0	7	0	22	10	7	5/7	9	1203.43	9.07239	gtggggagtagcagctataaattgatc	27	VGSSSYKLI	CVGSSSYKLIF	CM(3)-TRB26	TRBV19*01	TRBJ2-1*01	TRBD2*01	tgtgccagtagcattggactagcgtcctacaatgagcagttcttc	tgtgccagtag	0	0	catt	0	ggactagcg	0	0	0	tcctacaatgagcagttcttc	45	11	0	0	4	0	9	0	0
447	CM(3)-TR34	TRAV23/DV6*03	TRAJ36*01	tgtgcagctcccgaaactggggcaaacaacctcttcttt	tgtgcagc		tcccg		aaactggggcaaacaacctcttcttt	39	8	0	5	0	26	5	2	4/5	11	1354.51	12.9996	gcagctcccgaaactggggcaaacaacctcttc	33	AAPETGANNLF	CAAPETGANNLFF	CM(3)-TRB34	TRBV28*01	TRBJ2-7*01	TRBD2*02	tgtgccagcagtttttttccgggaggtgactcctacgagcagtacttc	tgtgccagcagttt	0	0	ttttc	0	cgggagg	0	tga	0	ctcctacgagcagtacttc	48	14	0	0	5	0	7	0	3
448	CM(3)-TR36	TRAV30*01	TRAJ41*01	tgtggcacagagattattgcgtccgggtatgcactcaacttc	tg		tggcacagagattattgcg		tccgggtatgcactcaacttc	42	2	0	19	0	21	11	10	9/19	12	1458.66	12.9996	ggcacagagattattgcgtccgggtatgcactcaac	36	GTEIIASGYALN	CGTEIIASGYALNF	CM(3)-TRB36	TRBV5-6*01	TRBJ2-3*01	TRBD1*01	tgtgccagcagcggggggacaggtaaagacgaagatacgcagtatttt	tgtgccagcagc	0	0	ggg	0	gggacagg	0	taaagacga	0	agatacgcagtatttt	48	12	0	0	3	0	8	0	9
449	CM(3)-TR88	TRAV38-2/DV8*01	TRAJ31*01	tgtgcttataatctcaatgccagactcatgttt	tgtgcttata		atct		caatgccagactcatgttt	33	10	0	4	0	19	6	6	1/4	9	1315.58	9.2467	gcttataatctcaatgccagactcatg	27	AYNLNARLM	CAYNLNARLMF	CM(3)-TRB88	TRBV28*01	TRBJ2-7*01	TRBD2*01	tgtgccagcagtttggggggagtgtacgagcagtacttc	tgtgccagcagttt	0	0	0	0	gggggg	0	agtg	0	tacgagcagtacttc	39	14	0	0	0	0	6	0	4
450	CM(3)-TR98	TRAV12-2*03	TRAJ13*02	tgtgccgtgagtcggaattctgggggttaccagaaagttaccttt	tgtgccgtga		gtcg		gaattctgggggttaccagaaagttaccttt	45	10	0	4	0	31	3	1	3/4	13	1616.82	10.0165	gccgtgagtcggaattctgggggttaccagaaagttacc	39	AVSRNSGGYQKVT	CAVSRNSGGYQKVTF	CM(3)-TRB98	TRBV6-2*01	TRBJ2-7*01	TRBD1*01	tgtgccagcagttactcccgacagggcgggcaatacgagcagtacttc	tgtgccagcagttactc	0	0	cc	0	gacaggg	0	cgggcaa	0	tacgagcagtacttc	48	17	0	0	2	0	7	0	7
451	CM(3)-TR98	TRAV13-2*01	TRAJ32*02	tgtgcagagtacgatggtggtgctacaaacaagctcatcttt	tgtgcagag		tacgatggt		ggtgctacaaacaagctcatcttt	42	9	0	9	0	24	4	11	4/9	12	1501.68	4.40027	gcagagtacgatggtggtgctacaaacaagctcatc	36	AEYDGGATNKLI	CAEYDGGATNKLIF	CM(3)-TRB98	TRBV6-2*01	TRBJ2-7*01	TRBD1*01	tgtgccagcagttactcccgacagggcgggcaatacgagcagtacttc	tgtgccagcagttactc	0	0	cc	0	gacaggg	0	cgggcaa	0	tacgagcagtacttc	48	17	0	0	2	0	7	0	7
452	CM(3)-TR102-2	TRAV36/DV7*01	TRAJ48*01	tgtgctgtccattactttggaaatgagaaattaaccttt	tgtgctgt		ccatt		actttggaaatgagaaattaaccttt	39	8	0	5	0	26	5	6	2/5	11	1528.75	7.48596	gctgtccattactttggaaatgagaaattaacc	33	AVHYFGNEKLT	CAVHYFGNEKLTF	CM(3)-TRB102-2	TRBV7-2*01	TRBJ2-2*01	TRBD2*02	tgtgccagcagcttaaagcgggagctcaccggggagctgtttttt	tgtgccagcagctta	0	0	a	0	agcgggag	0	ct	0	caccggggagctgtttttt	45	15	0	0	1	0	8	0	2
453	CM(3)-TR107	TRAV27*01	TRAJ34*01	tgtgcaggagctcttcggaacaccgacaagctcatcttt	tgtgcaggag	ctc	ttcgg		aacaccgacaagctcatcttt	39	10	3	5	0	21	0	6	3/5	11	1421.68	9.2467	gcaggagctcttcggaacaccgacaagctcatc	33	AGALRNTDKLI	CAGALRNTDKLIF	CM(3)-TRB107	TRBV27*01	TRBJ2-1*01	TRBD2*01	tgtgccagcagtttattgttccgcgggaatgagcagttcttc	tgtgccagcagtttat	0	0	tgttcc	0	gcggg	0	0	0	aatgagcagttcttc	42	16	0	0	6	0	5	0	0
454	CM(3)-TR109	TRAV19*01	TRAJ52*01	tgtgctctgagtgaacctaatgctggtggtactagctatggaaagctgacattt	tgtgctctgagtga		ac		ctaatgctggtggtactagctatggaaagctgacattt	54	14	0	2	0	38	3	0	1/2	16	1816.02	6.4364	gctctgagtgaacctaatgctggtggtactagctatggaaagctgaca	48	ALSEPNAGGTSYGKLT	CALSEPNAGGTSYGKLTF	CM(3)-TRB109	TRBV19*01	TRBJ1-5*01	TRBD1*01	tgtgccagtagtctgggattcggtcagccccagcatttt	tgtgccagtagt	0	0	ct	0	ggga	0	ttcgg	0	tcagccccagcatttt	39	12	0	0	2	0	4	0	5
455	CM(3)-TR113	TRAV41*01	TRAJ54*01	tgtgctgtcagattaagtcagggagcccagaagctggtattt	tgtgctgtcaga	t	taag		tcagggagcccagaagctggtattt	42	12	1	4	0	25	0	4	1/4	12	1519.83	11.0082	gctgtcagattaagtcagggagcccagaagctggta	36	AVRLSQGAQKLV	CAVRLSQGAQKLVF	CM(3)-TRB113	TRBV30*01	TRBJ2-5*01	TRBD1*01	tgtgcctggagtgtacagtgggggaagacccagtacttc	tgtgcctggagtgt	aca	0	gt	0	ggggg	0	a	0	agacccagtacttc	39	14	3	0	2	0	5	0	1
456	CM(3)-TR115	TRAV21*02	TRAJ47*01	tgtgctgccatggaatatggaaacaaactggtcttt	tgtgctg			cca	tggaatatggaaacaaactggtcttt	36	7	0	0	3	26	5	0	0/0	10	1345.61	6.4364	gctgccatggaatatggaaacaaactggtc	30	AAMEYGNKLV	CAAMEYGNKLVF	CM(3)-TRB115	TRBV5-8*02	TRBJ2-5*01	TRBD2*01	tgtgccagcagcctcattgggagtagcggacgtgagacccagtacttc	tgtgccagcagc	0	0	ctcattgggag	0	tagcgg	0	acgt	0	gagacccagtacttc	48	12	0	0	11	0	6	0	4
457	CM(3)-TR117	TRAV21*01	TRAJ34*01	tgtgctgtccctgaaaccgacaagctcatcttt	tgtgctgt		ccctgaa		accgacaagctcatcttt	33	8	0	7	0	18	4	9	4/7	9	1235.47	4.40027	gctgtccctgaaaccgacaagctcatc	27	AVPETDKLI	CAVPETDKLIF	CM(3)-TRB117	TRBV9*01	TRBJ2-3*01	TRBD2*02	tgtgccagcagcttcccgggactagcgggaacagatacgcagtatttt	tgtgccagcagc	0	0	t	tccc	gggactagcggga	0	0	0	acagatacgcagtatttt	48	12	0	0	1	4	13	0	0
458	CM(3)-TR125	TRAV3*01	TRAJ39*01	tgtgctgtgaaggaaaatgcaggcaacatgctcaccttt	tgtgctgtga		aggaa		aatgcaggcaacatgctcaccttt	39	10	0	5	0	24	6	8	2/5	11	1397.64	6.44299	gctgtgaaggaaaatgcaggcaacatgctcacc	33	AVKENAGNMLT	CAVKENAGNMLTF	CM(3)-TRB125	TRBV14*01	TRBJ2-1*01	TRBD1*01	tgtgccagcagccaagtaggggtgaatgagcagttcttc	tgtgccagcagccaag	0	0	t	0	agggg	0	tg	0	aatgagcagttcttc	39	16	0	0	1	0	5	0	2
459	CM(3)-TR129	TRAV13-2*01	TRAJ15*01	tgtgcagagattaaccaggcaggaactgctctgatcttt	tgtgcagaga		tt		aaccaggcaggaactgctctgatcttt	39	10	0	2	0	27	3	2	0/2	11	1350.56	12.9996	gcagagattaaccaggcaggaactgctctgatc	33	AEINQAGTALI	CAEINQAGTALIF	CM(3)-TRB129	TRBV28*01	TRBJ2-3*01	TRBD1*01	tgtgccagcagccttgggacagatacgcagtatttt	tgtgccagcag	0	0	cctt	0	ggg	0	0	0	acagatacgcagtatttt	36	11	0	0	4	0	3	0	0
460	CM(3)-TR130	TRAV21*02	TRAJ31*01	tgtgctggaacttataacaatgccagactcatgttt	tgtgctg		gaactt		ataacaatgccagactcatgttt	36	7	0	6	0	23	5	2	2/6	10	1360.58	9.2467	gctggaacttataacaatgccagactcatg	30	AGTYNNARLM	CAGTYNNARLMF	CM(3)-TRB130	TRBV5-4*01	TRBJ1-1*01	TRBD2*02	tgtgccagcagcggcgggacgccctacctcggagctttcttt	tgtgccagcagc	0	0	g	0	gcggga	0	cgccctacctcgg	0	agctttcttt	42	12	0	0	1	0	6	0	13
461	CM(3)-TR132	TRAV1-1*01	TRAJ3*01	tgcgctgtgctgtacagcagtgcttccaagataatcttt	tgcgctgtg		ct		gtacagcagtgcttccaagataatcttt	39	9	0	2	0	28	5	3	1/2	11	1401.69	9.07239	gctgtgctgtacagcagtgcttccaagataatc	33	AVLYSSASKII	CAVLYSSASKIIF	CM(3)-TRB132	TRBV18*01	TRBJ2-2*01	TRBD1*01	tgtgccagctcacccccacccggggacaggcggaacaccggggagctgtttttt	tgtgccagctcacc	0	0	cccacccg	0	gggacagg	0	cg	0	gaacaccggggagctgtttttt	54	14	0	0	8	0	8	0	2
462	CM(3)-TR143	TRAV1-1*02	TRAJ29*01	tgcgctgtgggggttctttcaggaaacacacctcttgtcttt	tgcgctgtg		ggggttct		ttcaggaaacacacctcttgtcttt	42	9	0	8	0	25	5	4	5/8	12	1376.64	12.9996	gctgtgggggttctttcaggaaacacacctcttgtc	36	AVGVLSGNTPLV	CAVGVLSGNTPLVF	CM(3)-TRB143	TRBV6-2*01	TRBJ2-6*01	TRBD2*02	tgtgccagcagcctcatacaagggactagcgggagacctggggccaacgtcctgactttc	tgtgccagcag	0	0	cctcatacaa	0	gggactagcgggag	0	ac	0	ctggggccaacgtcctgactttc	60	11	0	0	10	0	14	0	2
463	CM(3)-TR149	TRAV1-1*01	TRAJ6*01	tgcgctgtgccctctaggacaggaggaagctacatacctacattt	tgcgctgtg		ccctctagga		caggaggaagctacatacctacattt	45	9	0	10	0	26	5	5	6/10	13	1555.78	9.2467	gctgtgccctctaggacaggaggaagctacatacctaca	39	AVPSRTGGSYIPT	CAVPSRTGGSYIPTF	CM(3)-TRB149	TRBV7-9*07	TRBJ1-6*01	TRBD1*01	tgtgccagcagcttcgccggacagggtggttcacccctccacttt	tgtgccagcagc	0	0	ttcgcc	0	ggacaggg	0	tgg	0	ttcacccctccacttt	45	12	0	0	6	0	8	0	3
464	CM(3)-TR151	TRAV38-1*01	TRAJ45*01	tgtgtcccaggggggtcaggaggaggtgctgacggactcaccttt	tgtg		tcccagggggg		tcaggaggaggtgctgacggactcaccttt	45	4	0	11	0	30	13	5	9/11	13	1294.41	12.9996	gtcccaggggggtcaggaggaggtgctgacggactcacc	39	VPGGSGGGADGLT	CVPGGSGGGADGLTF	CM(3)-TRB151	TRBV7-6*02	TRBJ2-1*01	TRBD2*02	tgtgccagcagcttgggtgctggcgggagggccttaaatgagcagttcttc	tgtgccagcagctt	0	0	gggtgctg	0	gcgggaggg	0	cctta	0	aatgagcagttcttc	51	14	0	0	8	0	9	0	5
465	CM(3)-TR157	TRAV12-2*01	TRAJ43*01	tgtgctgtgaagcgaccgtacaataacaatgacatgcgcttt	tgtgc		tgtgaagcgacc	gt	acaataacaatgacatgcgcttt	42	5	0	12	2	23	8	0	7/12	12	1727.99	10.0084	gctgtgaagcgaccgtacaataacaatgacatgcgc	36	AVKRPYNNNDMR	CAVKRPYNNNDMRF	CM(3)-TRB157	TRBV6-5*01	TRBJ2-1*01	TRBD1*01	tgtgccagttcaggatccgggacaggggtccgttacaatgagcagttcttc	tgtgccag	0	0	ttcaggat	cc	gggacagggg	0	tccgt	0	tacaatgagcagttcttc	51	8	0	0	8	2	10	0	5
466	CM(3)-TR158	TRAV12-3*01	TRAJ49*01	tgtgcatcctccaccggtaaccagttctatttt	tgtgca		tcctc		caccggtaaccagttctatttt	33	6	0	5	0	22	7	3	3/5	9	1224.32	12.9996	gcatcctccaccggtaaccagttctat	27	ASSTGNQFY	CASSTGNQFYF	CM(3)-TRB158	TRBV15*02	TRBJ2-7*01	TRBD1*01	tgtgccaccagttcgacaggggtcgagcagtacttc	tgtgccaccag	0	0	ttc	0	gacagggg	0	t	0	cgagcagtacttc	36	11	0	0	3	0	8	0	1
467	CM(3)-TR160	TRAV29/DV5*01	TRAJ50*01	tgtgcagcaagcgcgtggacctcctacgacaaggtgatattt	tgtgcagcaagcg	cg	tgg		acctcctacgacaaggtgatattt	42	13	2	3	0	24	0	5	2/3	12	1561.78	6.4364	gcagcaagcgcgtggacctcctacgacaaggtgata	36	AASAWTSYDKVI	CAASAWTSYDKVIF	CM(3)-TRB160	TRBV12-4*01	TRBJ2-5*01	TRBD2*01	tgtgccagcagtttccgtcgggagacccagtacttc	tgtgccagcagttt	0	0	ccgt	0	cgg	0	0	0	gagacccagtacttc	36	14	0	0	4	0	3	0	0
468	CM(3)-TR161	TRAV12-2*03	TRAJ12*01	tgtgccgcgaggatggatagcagctataaattgatcttc	tgtgccg		cga		ggatggatagcagctataaattgatcttc	39	7	0	3	0	29	6	0	2/3	11	1504.79	9.07092	gccgcgaggatggatagcagctataaattgatc	33	AARMDSSYKLI	CAARMDSSYKLIF	CM(3)-TRB161	TRBV24-1*01	TRBJ2-1*01	TRBD1*01	tgtgccaccagtgatttggggcggggatcaggggcttacaatgagcagttcttc	tgtgccaccagtgatttg	0	0	gggcggggat	0	cagggg	0	ct	0	tacaatgagcagttcttc	54	18	0	0	10	0	6	0	2
469	CM(3)-TR167	TRAV3*01	TRAJ39*01	tgtgctgtgagagacattaatggagggaatgcaggcaacatgctcaccttt	tgtgctgtgagagaca	t	taatggaggg		aatgcaggcaacatgctcaccttt	51	16	1	10	0	24	0	8	5/10	15	1752.99	6.44958	gctgtgagagacattaatggagggaatgcaggcaacatgctcacc	45	AVRDINGGNAGNMLT	CAVRDINGGNAGNMLTF	CM(3)-TRB167	TRBV19*01	TRBJ2-7*01	TRBD1*01	tgtgccaccacaacagggtattctggcgagcagtacttc	tgtgcca	0	0	ccaca	0	acaggg	0	tattctgg	0	cgagcagtacttc	39	7	0	0	5	0	6	0	8
470	CM(3)-TR169	TRAV12-3*01	TRAJ7*01	tgtgcaatgagcgcgggatatgggaacaacagactcgctttt	tgtgcaatgagcg	cg	gga		tatgggaacaacagactcgctttt	42	13	2	3	0	24	0	4	2/3	12	1474.68	9.2467	gcaatgagcgcgggatatgggaacaacagactcgct	36	AMSAGYGNNRLA	CAMSAGYGNNRLAF	CM(3)-TRB169	TRBV5-1*01	TRBJ2-1*01	TRBD1*01	tgcgccagcagcttgacccaccgggacaggccttgggagcagttcttc	tgcgccagcagcttg	0	0	accca	cc	gggacagg	0	ccttgg	0	gagcagttcttc	48	15	0	0	5	2	8	0	6
471	CM(3)-TR171	TRAV12-2*01	TRAJ30*01	tgtgccgtgaacaaggaagggcatgacaagatcatcttt	tgtgccgtgaaca		aggaagggc		atgacaagatcatcttt	39	13	0	9	0	17	0	9	6/9	11	1473.72	7.48816	gccgtgaacaaggaagggcatgacaagatcatc	33	AVNKEGHDKII	CAVNKEGHDKIIF	CM(3)-TRB171	TRBV2*01	TRBJ2-7*01	TRBD1*01	tgtgccacctctatggggcgtggcgagcagtacttc	tgtgcca	0	0	cctctat	0	ggggc	0	gtgg	0	cgagcagtacttc	36	7	0	0	7	0	5	0	4
472	CM(3)-TR185	TRAV14/DV4*01	TRAJ39*01	tgtgcaaggagagagccctataatgcaggcaacatgctcaccttt	tgtgcaa		ggagagagccct		ataatgcaggcaacatgctcaccttt	45	7	0	12	0	26	10	6	8/12	13	1743	9.24377	gcaaggagagagccctataatgcaggcaacatgctcacc	39	ARREPYNAGNMLT	CARREPYNAGNMLTF	CM(3)-TRB185	TRBV7-8*03	TRBJ2-2*01	TRBD1*01	tgtgccagcagcttaggccagatgaacaccggggagctgtttttt	tgtgccagcagc	0	0	ttaggc	0	cag	0	at	0	gaacaccggggagctgtttttt	45	12	0	0	6	0	3	0	2
473	EEM(3)-TR6	TRAV17*01	TRAJ32*02	tgtgctacggggccgtatggtggtgctacaaacaagctcatcttt	tgtgctacgg		ggccgtatggt		ggtgctacaaacaagctcatcttt	45	10	0	11	0	24	3	11	7/11	13	1512.75	9.07239	gctacggggccgtatggtggtgctacaaacaagctcatc	39	ATGPYGGATNKLI	CATGPYGGATNKLIF	EEM(3)-TRB6	TRBV5-6*01	TRBJ2-1*01	TRBD2*02	tgtgccagcacggctagcgggagtattgagcagttcttc	tgtgccagca	0	0	cgg	0	ctagcgggag	0	tat	0	tgagcagttcttc	39	10	0	0	3	0	10	0	3
474	EEM(3)-TR8-1	TRAV14/DV4*01	TRAJ26*01	tgtgcaatgagagaaaactatggtcagaattttgtcttt	tgtgcaatgagaga		a		aactatggtcagaattttgtcttt	39	14	0	1	0	24	3	5	0/1	11	1578.79	6.44299	gcaatgagagaaaactatggtcagaattttgtc	33	AMRENYGQNFV	CAMRENYGQNFVF	EEM(3)-TRB8-1	TRBV13*02	TRBJ2-7*01	TRBD2*02	tgtgccagcagcgtagtcggagggggtggcgggagttgccacgagcagtacttc	tgtgccagcagc	0	0	gtagtcggagggggtg	0	gcgggag	0	ttgcc	0	acgagcagtacttc	54	12	0	0	16	0	7	0	5
475	EEM(3)-TR8-2	TRAV14/DV4*01	TRAJ26*01	tgtgcaatgagagaaaactatggtcagaattttgtcttt	tgtgcaatgagaga		a		aactatggtcagaattttgtcttt	39	14	0	1	0	24	3	5	0/1	11	1578.79	6.44299	gcaatgagagaaaactatggtcagaattttgtc	33	AMRENYGQNFV	CAMRENYGQNFVF	EEM(3)-TRB8-2	TRBV7-8*01	TRBJ1-2*01	TRBD1*01	tgtgccagcagctccacggccgggacggtgatagggtatggctacaccttc	tgtgccagcagct	0	0	ccacgg	cc	gggac	0	ggtgataggg	0	tatggctacaccttc	51	13	0	0	6	2	5	0	10
476	EEM(3)-TR11	TRAV13-2*01	TRAJ30*01	tgtgcagacgttgtcccaatgaacagagatgacaagatcatcttt	tgtgcaga		cgttgtccca	a	tgaacagagatgacaagatcatcttt	45	8	0	10	1	26	5	0	6/10	13	1736.05	4.70056	gcagacgttgtcccaatgaacagagatgacaagatcatc	39	ADVVPMNRDDKII	CADVVPMNRDDKIIF	EEM(3)-TRB11	TRBV7-8*01	TRBJ2-1*01	TRBD1*01	tgtgccagcagcttaagcggtaggggctcctacaatgagcagttcttc	tgtgccagcagctta	0	0	agcggt	0	agggg	0	0	0	ctcctacaatgagcagttcttc	48	15	0	0	6	0	5	0	0
477	EEM(3)-TR12	TRAV24*01	TRAJ4*01	tgtgcccgcgcttctggtggctacaataagctgattttt	tgtgcc		cgcgc		ttctggtggctacaataagctgattttt	39	6	0	5	0	28	4	4	5/5	11	1399.64	10.0165	gcccgcgcttctggtggctacaataagctgatt	33	ARASGGYNKLI	CARASGGYNKLIF	EEM(3)-TRB12	TRBV20-1*01	TRBJ2-3*01	TRBD2*02	tgcagtgctagacccctagcgggacgatggggagatacgcagtatttt	tgcagtgctaga	0	0	ccc	0	ctagcggga	0	cgatgggg	0	agatacgcagtatttt	48	12	0	0	3	0	9	0	8
478	EEM(3)-TR23	TRAV3*01	TRAJ8*01	tgtgctgtgagaggcatgaacacaggctttcagaaacttgtattt	tgtgctgtgagag		g	ca	tgaacacaggctttcagaaacttgtattt	45	13	0	1	2	29	3	0	1/1	13	1671.02	11.0082	gctgtgagaggcatgaacacaggctttcagaaacttgta	39	AVRGMNTGFQKLV	CAVRGMNTGFQKLVF	EEM(3)-TRB23	TRBV28*01	TRBJ2-2*01	TRBD1*01	tgtgccagcagtatacaccctacagggggctcgaggtccggggagctgtttttt	tgtgccagcagt	0	0	atacaccct	0	acagggggc	0	tcgaggt	0	ccggggagctgtttttt	54	12	0	0	9	0	9	0	7
479	EEM(3)-TR27	TRAV17*01	TRAJ18*01	tgtgccgacaacgacagaggctcaaccctggggaggctatacttt	tgtgc		cgacaa		cgacagaggctcaaccctggggaggctatacttt	45	5	0	6	0	34	8	1	3/6	13	1687.85	6.5946	gccgacaacgacagaggctcaaccctggggaggctatac	39	ADNDRGSTLGRLY	CADNDRGSTLGRLYF	EEM(3)-TRB27	TRBV9*01	TRBJ2-2*01	TRBD1*01	tgtgccagcagcgttgggcagggcgcgaacaccggggagctgtttttt	tgtgccagcagcgt	0	0	tggg	0	caggg	0	0	cg	cgaacaccggggagctgtttttt	48	14	0	0	4	0	5	0	0
480	EEM(3)-TR32	TRDV1*01	TRAJ10*01	tgtgctcttggggaaataatgacgggaggaggaaacaaactcaccttt	tgtgctcttggggaa		ataatg		acgggaggaggaaacaaactcaccttt	48	15	0	6	0	27	2	6	1/6	14	1611.9	6.44299	gctcttggggaaataatgacgggaggaggaaacaaactcacc	42	ALGEIMTGGGNKLT	CALGEIMTGGGNKLTF	EEM(3)-TRB32	TRBV28*01	TRBJ2-7*01	TRBD1*01	tgtgccagcagtttagaccgggacaggggttacgagcagtccttc	tgtgccagcagttta	0	0	ga	cc	gggacagggg	0	ttacgagcagtc	0	cttc	45	15	0	0	2	2	10	0	12
481	EEM(3)-TR36	TRAV8-3*02	TRAJ4*01	tgtgctgtgggtttttctggtggctacaataagctgattttt	tgtgctgtgg		gt		ttttctggtggctacaataagctgattttt	42	10	0	2	0	30	2	2	1/2	12	1475.73	9.07239	gctgtgggtttttctggtggctacaataagctgatt	36	AVGFSGGYNKLI	CAVGFSGGYNKLIF	EEM(3)-TRB36	TRBV20-1*01	TRBJ1-2*01	TRBD1*01	tgcagtgctataaagacaaagactcgggcctggggctacaccttc	tgcagtgcta	0	0	taaa	0	gaca	0	aagactcgggcctgg	0	ggctacaccttc	45	10	0	0	4	0	4	0	15
482	EEM(3)-TR38	TRAV8-4*01	TRAJ5*01	tgtgctgtgagtcgcaggagagcacttactttt	tgtgctgtgagt		c		gcaggagagcacttactttt	33	12	0	1	0	20	2	9	1/1	9	1279.53	12.3009	gctgtgagtcgcaggagagcacttact	27	AVSRRRALT	CAVSRRRALTF	EEM(3)-TRB38	TRBV12-3*01	TRBJ2-7*01	TRBD1*01	tgtgccagcagcgtcagagtatacgagcagtacttc	tgtgccagcag	0	0	cgt	0	cag	0	agta	0	tacgagcagtacttc	36	11	0	0	3	0	3	0	4
483	EEM(3)-TR60	TRAV4*01	TRAJ43*01	tgcctcgtgggtgacacctccgggaataacaatgacatgcgcttt	tgcctcgtgggtgaca		cctccggg		aataacaatgacatgcgcttt	45	16	0	8	0	21	0	2	7/8	13	1642.79	4.40027	ctcgtgggtgacacctccgggaataacaatgacatgcgc	39	LVGDTSGNNNDMR	CLVGDTSGNNNDMRF	EEM(3)-TRB60	TRBV5-4*01	TRBJ2-3*01	0	tgtgccagcagcttcacagatacgcagtatttt	tgtgccagcagctt	0	0	0	0	0	0	0	0	cacagatacgcagtatttt	33	14	0	0	0	0	0	0	0
484	EEM(3)-TR70	TRAV8-1*01	TRAJ17*01	tgtgccgtgaatgaggcagctgcaggcaacaagctaactttt	tgtgccgtgaatg		aggc		agctgcaggcaacaagctaactttt	42	13	0	4	0	25	1	7	3/4	12	1408.6	6.44299	gccgtgaatgaggcagctgcaggcaacaagctaact	36	AVNEAAAGNKLT	CAVNEAAAGNKLTF	EEM(3)-TRB70	TRBV7-9*07	TRBJ2-1*01	TRBD2*01	tgtgccagcagcttaggcggtagtgagcagttcttc	tgtgccagcagc	0	0	ttag	0	gcgg	0	tag	0	tgagcagttcttc	36	12	0	0	4	0	4	0	3
485	EEM(3)-TR78	TRAV12-1*01	TRAJ22*01	tgtgtggtgcccctttcttctggttctgcaaggcaactgaccttt	tgtgtggtg		cccc		tttcttctggttctgcaaggcaactgaccttt	45	9	0	4	0	32	4	0	4/4	13	1564.83	10.2501	gtggtgcccctttcttctggttctgcaaggcaactgacc	39	VVPLSSGSARQLT	CVVPLSSGSARQLTF	EEM(3)-TRB78	TRBV20-1*01	TRBJ2-7*01	TRBD1*01	tgcagtgctagagatgacggcaccgtatacgagcagtacttc	tgcagtgctagaga	t	0	0	0	gac	0	ggcaccgta	0	tacgagcagtacttc	42	14	1	0	0	0	3	0	9
486	EEM(3)-TR95	TRAV21*01	TRAJ23*01	tgtgctgtgatgggtaaccagggaggaaagcttatcttc	tgtgctgtga		tggg		taaccagggaggaaagcttatcttc	39	10	0	4	0	25	2	7	3/4	11	1337.63	9.25037	gctgtgatgggtaaccagggaggaaagcttatc	33	AVMGNQGGKLI	CAVMGNQGGKLIF	EEM(3)-TRB95	TRBV7-8*01	TRBJ1-5*01	TRBD1*01	tgtgccagcagctcctacagggtcgtggggttaaaaggcaatcagccccagcatttt	tgtgccagcagct	0	0	cct	0	acaggg	0	tcgtggggttaaaag	0	gcaatcagccccagcatttt	57	13	0	0	3	0	6	0	15
487	EEM(3)-TR97	TRAV3*01	TRAJ8*01	tgtgctgtgagaggcatgaacacaggctttcagaaacttgtattt	tgtgctgtgagag		g	ca	tgaacacaggctttcagaaacttgtattt	45	13	0	1	2	29	3	0	1/1	13	1671.02	11.0082	gctgtgagaggcatgaacacaggctttcagaaacttgta	39	AVRGMNTGFQKLV	CAVRGMNTGFQKLVF	EEM(3)-TRB97	TRBV3-1*01	TRBJ2-7*01	TRBD1*01	tgtgccagcagccatgaggggccgggatacgagcagtacttc	tgtgccagcagcca	0	0	tg	0	agggg	0	ccggga	0	tacgagcagtacttc	42	14	0	0	2	0	5	0	6
488	EEM(3)-TR106	TRAV14/DV4*01	TRAJ42*01	tgtgcaatgagagagggcctagaggattatggaggaagccaaggaaatctcatcttt	tgtgcaatgagagaggg	cc	tagagg		attatggaggaagccaaggaaatctcatcttt	57	17	2	6	0	32	0	3	3/6	17	2060.3	4.09924	gcaatgagagagggcctagaggattatggaggaagccaaggaaatctcatc	51	AMREGLEDYGGSQGNLI	CAMREGLEDYGGSQGNLIF	EEM(3)-TRB106	TRBV28*01	TRBJ2-1*01	TRBD1*01	tgtgccagcagccttatcccggacaggtccgtgcggggagtatcctacaatgagcagttcttc	tgtgccagcag	0	0	ccttatccc	0	ggacagg	0	tccgtgcggggagta	0	tcctacaatgagcagttcttc	63	11	0	0	9	0	7	0	15
489	EEM(3)-TR111-2	TRAV19*01	TRAJ12*01	tgtgctctgagtgagatggatagcagctataaattgatcttc	tgtgctctgagtgag				atggatagcagctataaattgatcttc	42	15	0	0	0	27	2	2	0/0	12	1606.88	4.40027	gctctgagtgagatggatagcagctataaattgatc	36	ALSEMDSSYKLI	CALSEMDSSYKLIF	EEM(3)-TRB111-2	TRBV4-3*01	TRBJ1-5*01	TRBD1*01	tgcgccagcagcctgggttacaatcagccccagcatttt	tgcgccagcagcc	0	0	t	0	ggg	0	tta	0	caatcagccccagcatttt	39	13	0	0	1	0	3	0	3
490	EEM(3)-TR115-1	TRAV19*01	TRAJ27*01	tgtgctctgagtgaggcaaccaatgcaggcaaatcaaccttt	tgtgctctgagtgaggc		a		accaatgcaggcaaatcaaccttt	42	17	0	1	0	24	0	4	0/1	12	1399.54	6.44299	gctctgagtgaggcaaccaatgcaggcaaatcaacc	36	ALSEATNAGKST	CALSEATNAGKSTF	EEM(3)-TRB115-1	TRBV9*01	TRBJ1-2*01	TRBD1*01	tgtgccagcagcggcaggggcggctatggctacaccttc	tgtgccagcagcg	0	0	g	0	cagggg	0	cgg	0	ctatggctacaccttc	39	13	0	0	1	0	6	0	3
491	EEM(3)-TR116	TRAV1-2*01	TRAJ12*01	tgtgctgtgatggatagcagctataaattgatcttc	tgtgctgtga				tggatagcagctataaattgatcttc	36	10	0	0	0	26	4	3	0/0	10	1376.66	6.4364	gctgtgatggatagcagctataaattgatc	30	AVMDSSYKLI	CAVMDSSYKLIF	EEM(3)-TRB116	TRBV6-4*01	TRBJ2-2*01	TRBD2*01	tgtgccagcagtgacgggactaacaccggggagctgtttttt	tgtgccagcagtgac	0	0	0	0	gggact	0	0	0	aacaccggggagctgtttttt	42	15	0	0	0	0	6	0	0
492	EEM(3)-TR124	TRAV12-1*01	TRAJ52*01	tgtgtggtgaaccccttggaggctggtggtactagctatggaaagctgacattt	tgtgtggtgaac		cccttggag		gctggtggtactagctatggaaagctgacattt	54	12	0	9	0	33	1	5	6/9	16	1856.13	6.4364	gtggtgaaccccttggaggctggtggtactagctatggaaagctgaca	48	VVNPLEAGGTSYGKLT	CVVNPLEAGGTSYGKLTF	EEM(3)-TRB124	TRBV13*01	TRBJ1-1*01	TRBD1*01	tgtgccagcagcaaaagggggcctaagaacactgaagctttcttt	tgtgccagcagc	0	0	aaa	0	agggggc	0	ctaa	0	gaacactgaagctttcttt	45	12	0	0	3	0	7	0	4
493	EEM(3)-TR129	TRAV20*02	TRAJ42*01	tgtgctgtgatctttggaggaagccaaggaaatctcatcttt	tgtgctgtg		atctt		tggaggaagccaaggaaatctcatcttt	42	9	0	5	0	28	4	7	1/5	12	1425.67	12.9996	gctgtgatctttggaggaagccaaggaaatctcatc	36	AVIFGGSQGNLI	CAVIFGGSQGNLIF	EEM(3)-TRB129	TRBV29-1*03	TRBJ2-7*01	TRBD1*01	tgcagcgttgcaaagggacagggatacgagcagtacttc	tgcagcg	0	0	ttgcaaa	0	gggacaggg	0	a	0	tacgagcagtacttc	39	7	0	0	7	0	9	0	1
494	EEM(3)-TR139	TRAV10*01	TRAJ45*01	tgtgtggtctcaggaggaggtgctgacggactcaccttt	tgtgtggt		c		tcaggaggaggtgctgacggactcaccttt	39	8	0	1	0	30	5	5	1/1	11	1182.32	12.9996	gtggtctcaggaggaggtgctgacggactcacc	33	VVSGGGADGLT	CVVSGGGADGLTF	EEM(3)-TRB139	TRBV29-1*03	TRBJ2-7*01	TRBD1*01	tgcagcgttatcgcagcagactcctacgagcagtacttc	tgcagcg	0	0	ttatcg	0	cag	0	caga	0	ctcctacgagcagtacttc	39	7	0	0	6	0	3	0	4
495	EEM(3)-TR146	TRAV1-2*01	TRAJ34*01	tgtgcctattataacaccgacaagctcatcttt	tgtgc		cta		ttataacaccgacaagctcatcttt	33	5	0	3	0	25	9	2	1/3	9	1350.56	6.42981	gcctattataacaccgacaagctcatc	27	AYYNTDKLI	CAYYNTDKLIF	EEM(3)-TRB146	TRBV7-8*03	TRBJ1-2*01	TRBD2*01	tgtgccagcagcttagggggggcgagtctctatggctacaccttc	tgtgccagcagc	0	0	tta	0	ggggggg	0	cgagtct	0	ctatggctacaccttc	45	12	0	0	3	0	7	0	7
496	EEM(3)-TR152	TRAV13-2*01	TRAJ3*01	tgtcagagaaaaccccccgcgggcagcgcttcccagataatcttt	tgt		cagagaaaaccccccgcgggcagcgcttccc		agataatcttt	45	3	0	31	0	11	10	20	22/31	13	1602.88	11.0082	cagagaaaaccccccgcgggcagcgcttcccagataatc	39	QRKPPAGSASQII	CQRKPPAGSASQIIF	EEM(3)-TRB152	TRBV6-2*01	TRBJ2-1*01	TRBD2*01	tgtgccataaccgggactagcgactacaatgagcagttcttc	tgtgcca	0	0	taacc	0	gggactagcg	0	a	0	ctacaatgagcagttcttc	42	7	0	0	5	0	10	0	1
497	EEM(3)-TR169	TRAV12-2*01	TRAJ29*01	tgtgccgtgataggaaacacacctcttgtcttt	tgtgccgtga		t		aggaaacacacctcttgtcttt	33	10	0	1	0	22	3	7	0/1	9	1133.38	12.9996	gccgtgataggaaacacacctcttgtc	27	AVIGNTPLV	CAVIGNTPLVF	EEM(3)-TRB169	TRBV20-1*04	TRBJ2-7*01	TRBD2*02	tgcagtgctgaagcagcgggagggggcgagcagtacttc	tgcagtgct	0	0	gaagc	0	agcgggaggg	0	gg	0	cgagcagtacttc	39	9	0	0	5	0	10	0	2
498	EEM(3)-TR170	TRAV9-2*02	TRAJ9*01	tgtgcctatactggaggcttcaaaactatcttt	tgtgc		ct		atactggaggcttcaaaactatcttt	33	5	0	2	0	26	9	4	1/2	9	1207.42	9.07239	gcctatactggaggcttcaaaactatc	27	AYTGGFKTI	CAYTGGFKTIF	EEM(3)-TRB170	TRBV29-1*01	TRBJ2-3*01	TRBD2*02	tgcagcgttgaagattccctagcgggagagatggatacgcagtatttt	tgcagcgttgaaga	t	0	tcc	0	ctagcgggag	0	agatg	0	gatacgcagtatttt	48	14	1	0	3	0	10	0	5
499	EEM(3)-TR171	TRAV26-2*01	TRAJ37*01	tgcatctcaaagatccccggcaacacaggcaaactaatcttt	tgcatc		tcaaagatcccc		ggcaacacaggcaaactaatcttt	42	6	0	12	0	24	9	7	6/12	12	1490.83	10.0253	atctcaaagatccccggcaacacaggcaaactaatc	36	ISKIPGNTGKLI	CISKIPGNTGKLIF	EEM(3)-TRB171	TRBV6-5*01	TRBJ2-7*01	TRBD1*01	tgtgccagcaaaacctcctcgacaggagcctacgagcagtacttc	tgtgccagca	0	0	aaacctcctc	0	gacagg	0	ag	0	cctacgagcagtacttc	45	10	0	0	10	0	6	0	2
500	EEM(3)-TR171	TRAV36/DV7*01	TRAJ45*01	tgtgctgtgaacaaaggaggaggaggtgctgacggactcaccttt	tgtgctgtg		aacaaagg		aggaggaggtgctgacggactcaccttt	45	9	0	8	0	28	4	7	3/8	13	1366.52	6.44299	gctgtgaacaaaggaggaggaggtgctgacggactcacc	39	AVNKGGGGADGLT	CAVNKGGGGADGLTF	EEM(3)-TRB171	TRBV6-5*01	TRBJ2-7*01	TRBD1*01	tgtgccagcaaaacctcctcgacaggagcctacgagcagtacttc	tgtgccagca	0	0	aaacctcctc	0	gacagg	0	ag	0	cctacgagcagtacttc	45	10	0	0	10	0	6	0	2
501	EEM(3)-TR177	TRDV1*01	TRAJ45*01	tgtgctcttggggaactgaggtcaggaggaggtgctgacggactcaccttt	tgtgctcttggggaact		gagg		tcaggaggaggtgctgacggactcaccttt	51	17	0	4	0	30	0	5	3/4	15	1623.81	4.40027	gctcttggggaactgaggtcaggaggaggtgctgacggactcacc	45	ALGELRSGGGADGLT	CALGELRSGGGADGLTF	EEM(3)-TRB177	TRBV4-1*01	TRBJ1-5*01	TRBD1*01	tgcgccagcagccaagtaccaggggtcggtcagccccagcatttt	tgcgccagcagccaag	0	0	tac	0	cagggg	0	tcgg	0	tcagccccagcatttt	45	16	0	0	3	0	6	0	4
502	EEM(3)-TR188	TRAV12-1*01	TRAJ4*01	tgtgtggtgcccctttggaggggtggctacaataagctgattttt	tgtgtggtg		cccctttggagg		ggtggctacaataagctgattttt	45	9	0	12	0	24	4	8	8/12	13	1765.16	10.0165	gtggtgcccctttggaggggtggctacaataagctgatt	39	VVPLWRGGYNKLI	CVVPLWRGGYNKLIF	EEM(3)-TRB188	TRBV19*01	TRBJ2-2*01	TRBD2*02	tgtgccagtaggactagcgggacgaacaccggggagctgtttttt	tgtgccagtag	0	0	0	0	gactagcggga	0	0	0	cgaacaccggggagctgtttttt	45	11	0	0	0	0	11	0	0
503	LEM(3)-TR2	TRAV12-1*01	TRAJ26*01	tgtgtggtgaacgactatggtcagaattttgtcttt	tgtgtggtgaac		g		actatggtcagaattttgtcttt	36	12	0	1	0	23	1	6	1/1	10	1404.57	12.9996	gtggtgaacgactatggtcagaattttgtc	30	VVNDYGQNFV	CVVNDYGQNFVF	LEM(3)-TRB2	TRBV12-3*01	TRBJ2-5*01	TRBD1*01	tgtgccagcagtttaaagggggctgtcgagacccagtacttc	tgtgccagcagttta	0	0	a	0	agggggc	0	tgtc	0	gagacccagtacttc	42	15	0	0	1	0	7	0	4
504	LEM(3)-TR5	TRAV8-3*02	TRAJ3*01	tgtgctgtgggtgcgcttgacagcagtgcttccaagataatcttt	tgtgctgtgg		gtgcgcttg		acagcagtgcttccaagataatcttt	45	10	0	9	0	26	2	5	6/9	13	1481.73	6.44299	gctgtgggtgcgcttgacagcagtgcttccaagataatc	39	AVGALDSSASKII	CAVGALDSSASKIIF	LEM(3)-TRB5	TRBV5-6*01	TRBJ2-5*01	TRBD1*01	tgtgccagcagattcggcacggaagagacccagtacttc	tgtgccagcag	0	0	attc	0	ggc	0	acgg	0	aagagacccagtacttc	39	11	0	0	4	0	3	0	4
505	LEM(3)-TR26	TRAV8-1*01	TRAJ9*01	tgtgccgccacccctactggaggcttcaaaactatcttt	tgtgccg		ccacccc		tactggaggcttcaaaactatcttt	39	7	0	7	0	25	7	5	6/7	11	1313.54	9.25037	gccgccacccctactggaggcttcaaaactatc	33	AATPTGGFKTI	CAATPTGGFKTIF	LEM(3)-TRB26	TRBV7-2*01	TRBJ2-1*01	TRBD2*01	tgtgccagcagcttacgactagcggggaacaatgagcagttcttc	tgtgccagcagctta	0	0	c	0	gactagcgggg	0	a	0	acaatgagcagttcttc	45	15	0	0	1	0	11	0	1
506	LEM(3)-TR31-1	TRAV35*01	TRAJ57*01	tgtgctgggcaccagggcggatctgaaaagctggtcttt	tgtgctgggca		c		cagggcggatctgaaaagctggtcttt	39	11	0	1	0	27	1	5	1/1	11	1332.5	7.49402	gctgggcaccagggcggatctgaaaagctggtc	33	AGHQGGSEKLV	CAGHQGGSEKLVF	LEM(3)-TRB31-1	TRBV4-3*04	TRBJ1-1*01	TRBD2*01	tgcgccagcagacccggggggcaggggaacactgaagctttcttt	tgcgccagcag	0	0	acc	0	cgggggg	0	caggg	0	gaacactgaagctttcttt	45	11	0	0	3	0	7	0	5
507	LEM(3)-TR33	TRAV19*01	TRAJ7*01	tgtgctctgagtgcgtcttatgggaacaacagactcgctttt	tgtgctctgagtg		cgtct		tatgggaacaacagactcgctttt	42	13	0	5	0	24	4	4	3/5	12	1486.67	9.2467	gctctgagtgcgtcttatgggaacaacagactcgct	36	ALSASYGNNRLA	CALSASYGNNRLAF	LEM(3)-TRB33	TRBV5-1*01	TRBJ2-3*01	TRBD1*01	tgcgccagcagcttagtctgggacggcacagatacgcagtatttt	tgcgccagcagctt	0	0	agtct	0	gggac	0	g	0	gcacagatacgcagtatttt	45	14	0	0	5	0	5	0	1
508	LEM(3)-TR47	TRAV12-2*01	TRAJ29*01	tgtgccgtgataggaaacacacctcttgtcttt	tgtgccgtga		t		aggaaacacacctcttgtcttt	33	10	0	1	0	22	3	7	0/1	9	1133.38	12.9996	gccgtgataggaaacacacctcttgtc	27	AVIGNTPLV	CAVIGNTPLVF	LEM(3)-TRB47	TRBV20-1*05	TRBJ2-7*01	TRBD2*01	tgcagtgccaccgggactagcgaccgcgagcagtacttc	tgcagtgc	0	0	cacc	0	gggactagcg	0	accg	0	cgagcagtacttc	39	8	0	0	4	0	10	0	4
509	LEM(3)-TR49	TRAV12-2*01	TRAJ56*01	tgtgccgtggttcaggcggggactggagccaatagtaagctgacattt	tgtgccgtg		gttcaggcgggg		actggagccaatagtaagctgacattt	48	9	0	12	0	27	4	4	9/12	14	1566.8	9.25037	gccgtggttcaggcggggactggagccaatagtaagctgaca	42	AVVQAGTGANSKLT	CAVVQAGTGANSKLTF	LEM(3)-TRB49	TRBV9*01	TRBJ2-7*01	TRBD1*01	tgtgccagcagcgtagaagaggggtacgagcagtacttc	tgtgccagcagcgtag	0	0	aag	0	agggg	0	0	0	tacgagcagtacttc	39	16	0	0	3	0	5	0	0
510	LEM(3)-TR51	TRAV38-2/DV8*01	TRAJ34*01	tgtgcttatagggccttcgggaccgacaagctcatcttt	tgtgcttatagg		gccttcggg		accgacaagctcatcttt	39	12	0	9	0	18	4	9	7/9	11	1504.77	9.07092	gcttatagggccttcgggaccgacaagctcatc	33	AYRAFGTDKLI	CAYRAFGTDKLIF	LEM(3)-TRB51	TRBV29-1*01	TRBJ1-4*01	0	tgcagcgttgaagtcgaagtgaagttatcaactaatgaaaaactgtttttt	tgcagcgttgaag	0	tcgaagtgaagttat	0	0	0	0	0	0	caactaatgaaaaactgtttttt	51	13	0	15	0	0	0	0	0
511	LEM(3)-TR56	TRAV13-1*01	TRAJ10*01	tgtgcagcaagtatggcgggaggaggaaacaaactcaccttt	tgtgcagcaagta	t	gg		cgggaggaggaaacaaactcaccttt	42	13	1	2	0	26	0	7	2/2	12	1327.55	9.25037	gcagcaagtatggcgggaggaggaaacaaactcacc	36	AASMAGGGNKLT	CAASMAGGGNKLTF	LEM(3)-TRB56	TRBV7-2*01	TRBJ2-1*01	TRBD2*01	tgtgccagcagcttacgactagcggggaacaatgagcagttcttc	tgtgccagcagctta	0	0	c	0	gactagcgggg	0	a	0	acaatgagcagttcttc	45	15	0	0	1	0	11	0	1
512	LEM(3)-TR68	TRAV12-1*01	TRAJ26*01	tgtgtggtgaacgactatggtcagaattttgtcttt	tgtgtggtgaac		g		actatggtcagaattttgtcttt	36	12	0	1	0	23	1	6	1/1	10	1404.57	12.9996	gtggtgaacgactatggtcagaattttgtc	30	VVNDYGQNFV	CVVNDYGQNFVF	LEM(3)-TRB68	TRBV5-1*01	TRBJ2-1*01	TRBD1*01	tgcgccagcagcttggatggggtgagctcctacaatgagcagttcttc	tgcgccagcagcttgg	0	0	at	0	gggg	0	t	gag	ctcctacaatgagcagttcttc	48	16	0	0	2	0	4	0	1
513	LEM(3)-TR89	TRAV20*02	TRAJ37*01	tgtgctgcgcggactggcaacacaggcaaactaatcttt	tgtgctg		cgcgga		ctggcaacacaggcaaactaatcttt	39	7	0	6	0	26	6	5	5/6	11	1351.59	11.0082	gctgcgcggactggcaacacaggcaaactaatc	33	AARTGNTGKLI	CAARTGNTGKLIF	LEM(3)-TRB89	TRBV7-8*01	TRBJ2-3*01	TRBD1*01	tgtgccagcagcttagaaaaaggggtgctagtaggaacagatacgcagtatttt	tgtgccagcagcttag	0	0	aaaa	0	agggg	0	tgctagtagga	0	acagatacgcagtatttt	54	16	0	0	4	0	5	0	11
514	LEM(3)-TR101	TRAV12-3*01	TRAJ10*01	tgtgcaatgagcgggcgtctggtgggaggaggaaacaaactcaccttt	tgtgcaatgagcg		ggcgtctggt		gggaggaggaaacaaactcaccttt	48	13	0	10	0	25	0	8	7/10	14	1610.92	11.0082	gcaatgagcgggcgtctggtgggaggaggaaacaaactcacc	42	AMSGRLVGGGNKLT	CAMSGRLVGGGNKLTF	LEM(3)-TRB101	TRBV5-5*02	TRBJ2-1*01	TRBD2*01	tgtgccagcagctcaagttcccgccgggagcagttcttc	tgtgccagcagct	0	0	caagttcccgc	0	cgg	0	0	0	gagcagttcttc	39	13	0	0	11	0	3	0	0
515	LEM(3)-TR103	TRAV13-1*01	TRAJ10*01	tgtgcagcaagtatggcgggaggaggaaacaaactcaccttt	tgtgcagcaagta	t	gg		cgggaggaggaaacaaactcaccttt	42	13	1	2	0	26	0	7	2/2	12	1327.55	9.25037	gcagcaagtatggcgggaggaggaaacaaactcacc	36	AASMAGGGNKLT	CAASMAGGGNKLTF	LEM(3)-TRB103	TRBV7-8*01	TRBJ2-3*01	TRBD2*02	tgtgccagcagcttagagctgggactagcgggagtaagcacagatacgcagtatttt	tgtgccagcagcttag	0	0	agct	0	gggactagcgggag	0	ta	0	agcacagatacgcagtatttt	57	16	0	0	4	0	14	0	2
516	LEM(3)-TR112	TRAV13-1*01	TRAJ10*01	tgtgcagcaagtatggcgggaggaggaaacaaactcaccttt	tgtgcagcaagta	t	gg		cgggaggaggaaacaaactcaccttt	42	13	1	2	0	26	0	7	2/2	12	1327.55	9.25037	gcagcaagtatggcgggaggaggaaacaaactcacc	36	AASMAGGGNKLT	CAASMAGGGNKLTF	LEM(3)-TRB112	TRBV29-1*01	TRBJ2-7*01	TRBD2*01	tgcagcgttcagttagcggactcctacgagcagtacttc	tgcagcgtt	0	0	cagt	0	tagcgg	0	a	0	ctcctacgagcagtacttc	39	9	0	0	4	0	6	0	1
517	LEM(3)-TR113	TRAV8-2*01	TRAJ45*01	tgtgttgtgagtgagacaggaggtgctgacggactcaccttt	tgtgttgtgagtga		gac		aggaggtgctgacggactcaccttt	42	14	0	3	0	25	0	10	2/3	12	1355.49	12.9996	gttgtgagtgagacaggaggtgctgacggactcacc	36	VVSETGGADGLT	CVVSETGGADGLTF	LEM(3)-TRB113	TRBV5-5*01	TRBJ2-1*01	TRBD2*01	tgtgccagcagcagtagcggctggggagtatacaatgagcagttgttc	tgtgccagcagc	0	0	ag	0	tagcgg	0	ctggggagtatacaatgagcagttg	0	ttc	48	12	0	0	2	0	6	0	25
518	LEM(3)-TRA116	TRAV13-1*01	TRAJ10*01	tgtgcagcaagtatggcgggaggaggaaacaaactcaccttt	tgtgcagcaagta	t	gg		cgggaggaggaaacaaactcaccttt	42	13	1	2	0	26	0	7	2/2	12	1327.55	9.25037	gcagcaagtatggcgggaggaggaaacaaactcacc	36	AASMAGGGNKLT	CAASMAGGGNKLTF	LEM(3)-TRB116	TRBV29-1*01	TRBJ2-3*01	TRBD2*02	tgcagcgttgaagattccctagcgggagagatggatacgcagtatttt	tgcagcgttgaaga	t	0	tcc	0	ctagcgggag	0	agatg	0	gatacgcagtatttt	48	14	1	0	3	0	10	0	5
519	LEM(3)-TR122	TRAV16*01	TRAJ48*01	tgtggaaggtgctttggaaatgagaaattaaccttt	tgtg		gaaggtg		ctttggaaatgagaaattaaccttt	36	4	0	7	0	25	10	7	4/7	10	1374.61	8.47473	ggaaggtgctttggaaatgagaaattaacc	30	GRCFGNEKLT	CGRCFGNEKLTF	LEM(3)-TRB122	TRBV10-3*02	TRBJ1-4*01	TRBD1*01	tgtgccatcagtgagtcaggtgggaatgaaaaactgtttttt	tgtgccatcagtgagtc	0	0	0	0	agg	0	tggg	0	aatgaaaaactgtttttt	42	17	0	0	0	0	3	0	4
520	LEM(3)-TR124	TRAV19*01	TRAJ40*01	tgtgctctgagttttacctcaggaacctacaaatacatcttt	tgtgctctgagt		tt		tacctcaggaacctacaaatacatcttt	42	12	0	2	0	28	5	2	0/2	12	1600.86	8.96692	gctctgagttttacctcaggaacctacaaatacatc	36	ALSFTSGTYKYI	CALSFTSGTYKYIF	LEM(3)-TRB124	TRBV9*01	TRBJ2-7*01	TRBD2*01	tgtgccagcagcgtagacggggcgggggggcacgacgagcagtacttc	tgtgccagcagcgtag	0	0	acggg	0	gcggggggg	0	cacg	0	acgagcagtacttc	48	16	0	0	5	0	9	0	4
521	LEM(3)-TR125	TRAV19*01	TRAJ48*01	tgtgctctgagtgaccttggttttggaaatgagaaattaaccttt	tgtgctctgagtga		ccttggt		tttggaaatgagaaattaaccttt	45	14	0	7	0	24	3	8	4/7	13	1614.84	4.40027	gctctgagtgaccttggttttggaaatgagaaattaacc	39	ALSDLGFGNEKLT	CALSDLGFGNEKLTF	LEM(3)-TRB125	TRBV4-3*02	TRBJ1-5*01	TRBD1*01	tgtgccagcagccaagaaaggcagggctggcagccccagcatttt	tg	0	0	tgccagcagccaagaaagg	0	caggg	0	ctgg	0	cagccccagcatttt	45	2	0	0	19	0	5	0	4
522	LEM(3)-TR126-1	TRAV13-1*01	TRAJ31*01	tgtgcagcaagggaagccagactcatgttt	tgtgcagcaag		ggaa		gccagactcatgttt	30	11	0	4	0	15	2	10	2/4	8	1167.42	10.097	gcagcaagggaagccagactcatg	24	AAREARLM	CAAREARLMF	LEM(3)-TRB126-1	TRBV27*01	TRBJ2-7*01	TRBD1*01	tgtgccagcagtcccatagggcttcgcgagcagtacttc	tgtgccagcagt	0	0	cccat	0	aggg	0	cttcg	0	cgagcagtacttc	39	12	0	0	5	0	4	0	5
523	LEM(3)-TR126-2	TRAV13-1*01	TRAJ31*01	tgtgcagcaagggaagccagactcatgttt	tgtgcagcaag		ggaa		gccagactcatgttt	30	11	0	4	0	15	2	10	2/4	8	1167.42	10.097	gcagcaagggaagccagactcatg	24	AAREARLM	CAAREARLMF	LEM(3)-TRB126-2	TRBV6-7*01	TRBJ1-1*01	TRBD1*01	tgtgccagcagttgttcaggggacactgaagctttcttt	tgtgccagcagtt	0	0	gtt	0	cagggg	0	0	0	acactgaagctttcttt	39	13	0	0	3	0	6	0	0
524	LEM(3)-TR127	TRAV9-2*02	TRAJ49*01	tgtgctcagacactcaccggtaaccagttctatttt	tgtgctc		agacact		caccggtaaccagttctatttt	36	7	0	7	0	22	7	3	3/7	10	1392.56	12.9996	gctcagacactcaccggtaaccagttctat	30	AQTLTGNQFY	CAQTLTGNQFYF	LEM(3)-TRB127	TRBV5-4*01	TRBJ2-3*01	TRBD2*02	tgtgccagcagcttgggagcgggagggccggcggatacgcagtatttt	tgtgccagcagcttgg	0	0	g	0	agcgggaggg	0	ccggcg	0	gatacgcagtatttt	48	16	0	0	1	0	10	0	6
525	LEM(3)-TR129	TRAV12-2*01	TRAJ39*01	tgtgccgtgaaactaggcaataatgcaggcaacatgctcaccttt	tgtgccgtgaa		actaggc		aataatgcaggcaacatgctcaccttt	45	11	0	7	0	27	2	5	4/7	13	1552.84	9.25037	gccgtgaaactaggcaataatgcaggcaacatgctcacc	39	AVKLGNNAGNMLT	CAVKLGNNAGNMLTF	LEM(3)-TRB129	TRBV5-1*01	TRBJ2-1*01	TRBD2*02	tgcgccagcagcttggggtcgggagggccctatagtgagcagttcttc	tgcgccagcagcttgg	0	0	ggt	0	cgggaggg	0	ccctatag	0	tgagcagttcttc	48	16	0	0	3	0	8	0	8
526	LEM(3)-TR145	TRAV8-2*01	TRAJ45*01	tgtgttgtgagtgagacaggaggtgctgacggactcaccttt	tgtgttgtgagtga		gac		aggaggtgctgacggactcaccttt	42	14	0	3	0	25	0	10	2/3	12	1355.49	12.9996	gttgtgagtgagacaggaggtgctgacggactcacc	36	VVSETGGADGLT	CVVSETGGADGLTF	LEM(3)-TRB145	TRBV5-5*02	TRBJ2-1*01	TRBD2*01	tgtgccagcagcagtagcggctggggagtctacaatgagcagttcttc	tgtgccagcagc	0	0	ag	0	tagcgg	0	ctggggagt	0	ctacaatgagcagttcttc	48	12	0	0	2	0	6	0	9
527	LEM(3)-TR147	TRAV19*01	TRAJ49*01	tgtgctctgagtgaggctagcggtaaccagttctatttt	tgtgctctgagtgaggc		tag		cggtaaccagttctatttt	39	17	0	3	0	19	0	6	1/3	11	1436.56	12.9996	gctctgagtgaggctagcggtaaccagttctat	33	ALSEASGNQFY	CALSEASGNQFYF	LEM(3)-TRB147	TRBV7-8*03	TRBJ2-3*01	TRBD1*01	tgtgccagcagcttggttgtctggggagatacgcagtatttt	tgtgccagcagc	0	0	ttggttgtct	0	gggg	0	0	0	agatacgcagtatttt	42	12	0	0	10	0	4	0	0
528	LEM(3)-TR148	TRDV1*01	TRAJ40*01	tgtgctcttggggaacttgccccaggaacctacaaatacatcttt	tgtgctcttggggaact		tgccc		caggaacctacaaatacatcttt	45	17	0	5	0	23	0	7	4/5	13	1645.94	6.42981	gctcttggggaacttgccccaggaacctacaaatacatc	39	ALGELAPGTYKYI	CALGELAPGTYKYIF	LEM(3)-TRB148	TRBV20-1*04	TRBJ2-4*01	TRBD1*01	tgcagtgctagatcccgggacaggggcaacattcagtacttc	tgcagtgctaga	0	0	0	tccc	gggacagggg	0	c	0	aacattcagtacttc	42	12	0	0	0	4	10	0	1
529	LEM(3)-TR158	TRAV27*01	TRAJ24*02	tgtgcaggggctactccaactgacagctgggggaaattgcagttt	tgtgcagg		ggctactc		caactgacagctgggggaaattgcagttt	45	8	0	8	0	29	2	3	5/8	13	1581.77	6.44299	gcaggggctactccaactgacagctgggggaaattgcag	39	AGATPTDSWGKLQ	CAGATPTDSWGKLQF	LEM(3)-TRB158	TRBV29-1*01	TRBJ2-7*01	TRBD1*01	tgcagcgtttccccccagggggctgttcacgagcagtccttc	tgcagcgtt	0	0	tccccc	0	cagggggc	0	tgttcacgagcagtc	0	cttc	42	9	0	0	6	0	8	0	15
530	LEM(3)-TR160	TRAV13-1*01	TRAJ10*01	tgtgcagcaagtatggcgggaggaggaaacaaactcaccttt	tgtgcagcaagta	t	gg		cgggaggaggaaacaaactcaccttt	42	13	1	2	0	26	0	7	2/2	12	1327.55	9.25037	gcagcaagtatggcgggaggaggaaacaaactcacc	36	AASMAGGGNKLT	CAASMAGGGNKLTF	LEM(3)-TRB160	TRBV5-5*02	TRBJ2-1*01	TRBD2*01	tgtgccagcagcagtagcggctggggagtctacaatgagcagttcttc	tgtgccagcagc	0	0	ag	0	tagcgg	0	ctggggagt	0	ctacaatgagcagttcttc	48	12	0	0	2	0	6	0	9
531	LEM(3)-TR164	TRAV14/DV4*01	TRAJ26*01	tgtgcaatgagagaaaactatggtcagaattttgtcttt	tgtgcaatgagaga		a		aactatggtcagaattttgtcttt	39	14	0	1	0	24	3	5	0/1	11	1578.79	6.44299	gcaatgagagaaaactatggtcagaattttgtc	33	AMRENYGQNFV	CAMRENYGQNFVF	LEM(3)-TRB164	TRBV9*01	TRBJ2-3*01	TRBD1*01	tgtgccagcagcgtagaagggggcacagatacgcagtatttt	tgtgccagcagcgtag	0	0	a	0	agggg	0	0	0	gcacagatacgcagtatttt	42	16	0	0	1	0	5	0	0
532	LEM(3)-TR168	TRAV29/DV5*01	TRAJ41*01	tgtgcagcaagcgggcggaactcaaattccgggtatgcactcaacttc	tgtgcagcaagcg		ggcg		gaactcaaattccgggtatgcactcaacttc	48	13	0	4	0	31	0	0	4/4	14	1631.75	9.2467	gcagcaagcgggcggaactcaaattccgggtatgcactcaac	42	AASGRNSNSGYALN	CAASGRNSNSGYALNF	LEM(3)-TRB168	TRBV28*01	TRBJ2-5*01	TRBD1*01	tgtgccagcagttatcagggccaagagacccagtacttc	tgtgccagcagtt	0	0	at	0	caggg	0	0	0	ccaagagacccagtacttc	39	13	0	0	2	0	5	0	0
533	E(3)-TR6	TRAV21*02	TRAJ20*01	tgtgctgctcgcaacgactacaagctcagcttt	tgtgctg		ctcgc		aacgactacaagctcagcttt	33	7	0	5	0	21	5	5	4/5	9	1287.46	9.07092	gctgctcgcaacgactacaagctcagc	27	AARNDYKLS	CAARNDYKLSF	E(3)-TRB6	TRBV11-1*01	TRBJ2-1*01	TRBD1*01	tgtgccagcagcccggccgacctgggcacctacaatgagcagttcttc	tgtgccagcagc	0	0	ccggccgacct	0	gggc	0	a	0	cctacaatgagcagttcttc	48	12	0	0	11	0	4	0	1
534	E(3)-TR7	TRAV12-3*01	TRAJ10*01	tgtgcaatgagcgggcgtctggtgggaggaggaaacaaactcaccttt	tgtgcaatgagcg		ggcgtctggt		gggaggaggaaacaaactcaccttt	48	13	0	10	0	25	0	8	7/10	14	1610.92	11.0082	gcaatgagcgggcgtctggtgggaggaggaaacaaactcacc	42	AMSGRLVGGGNKLT	CAMSGRLVGGGNKLTF	E(3)-TRB7	TRBV3-1*01	TRBJ2-2*01	TRBD1*01	tgtgccagcagcccgcgtgcaggggcgggcggggagctgtttttt	tgtgccagcagcc	0	0	cgcgtg	0	cagggg	0	cggg	0	cggggagctgtttttt	45	13	0	0	6	0	6	0	4
535	E(3)-TR10	TRAV14/DV4*01	TRAJ13*02	tgtgcactaaacggttaccagaaagttaccttt	tgtgca		ctaaac		ggttaccagaaagttaccttt	33	6	0	6	0	21	11	11	2/6	9	1243.45	9.07239	gcactaaacggttaccagaaagttacc	27	ALNGYQKVT	CALNGYQKVTF	E(3)-TRB10	TRBV19*01	TRBJ2-7*01	TRBD2*02	tgtgccagtaccataggactagcgggattttacgagcagtacttc	tgtgccagta	0	0	ccata	0	ggactagcggga	0	ttt	0	tacgagcagtacttc	45	10	0	0	5	0	12	0	3
536	E(3)-TR10	TRAV8-2*02	TRAJ44*01	tgtgttgtgacctctaccggcactgccagtaaactcaccttt	tgtgttgtga		cctc		taccggcactgccagtaaactcaccttt	42	10	0	4	0	28	4	4	3/4	12	1414.64	9.25037	gttgtgacctctaccggcactgccagtaaactcacc	36	VVTSTGTASKLT	CVVTSTGTASKLTF	E(3)-TRB10	TRBV19*01	TRBJ2-7*01	TRBD2*02	tgtgccagtaccataggactagcgggattttacgagcagtacttc	tgtgccagta	0	0	ccata	0	ggactagcggga	0	ttt	0	tacgagcagtacttc	45	10	0	0	5	0	12	0	3
537	E(3)-TR14	TRAV21*01	TRAJ20*01	tgtgctgctcgcaacgactacaagctcagcttt	tgtgctg		ctcgc		aacgactacaagctcagcttt	33	7	0	5	0	21	5	5	4/5	9	1287.46	9.07092	gctgctcgcaacgactacaagctcagc	27	AARNDYKLS	CAARNDYKLSF	E(3)-TRB14	TRBV3-1*01	TRBJ2-2*01	TRBD1*01	tgtgccagcagcccgcgtgcaggggcgggcggggagctgtttttt	tgtgccagcagcc	0	0	cgcgtg	0	cagggg	0	cggg	0	cggggagctgtttttt	45	13	0	0	6	0	6	0	4
538	E(3)-TR18	TRAV26-1*01	TRAJ49*01	tgcatctctacgatcggtaaccagttctatttt	tgcatc		tctacgat		cggtaaccagttctatttt	33	6	0	8	0	19	10	6	3/8	9	1292.48	12.9996	atctctacgatcggtaaccagttctat	27	ISTIGNQFY	CISTIGNQFYF	E(3)-TRB18	TRBV14*01	TRBJ2-5*01	TRBD1*01	tgtgccagcagccaagatccgtggccacgagagacccagtacttc	tgtgccagcagccaaga	tc	0	cgt	0	ggc	0	cacg	0	agagacccagtacttc	45	17	2	0	3	0	3	0	4
539	E(3)-TR42	TRAV8-1*01	TRAJ20*01	tgtgccgtctttagaggggactacaagctcagcttt	tgtgccgt		ctttagaggg		gactacaagctcagcttt	36	8	0	10	0	18	6	8	5/10	10	1405.64	9.07092	gccgtctttagaggggactacaagctcagc	30	AVFRGDYKLS	CAVFRGDYKLSF	E(3)-TRB42	TRBV10-3*02	TRBJ2-1*01	TRBD2*02	tgtgccatcagtgaatctagcgggatcccaacctcctacaatgagcagttcttc	tgtgccatcagtga	0	0	at	0	ctagcggga	0	tcccaac	0	ctcctacaatgagcagttcttc	54	14	0	0	2	0	9	0	7
540	E(3)-TR53	TRAV26-2*01	TRAJ37*01	tgcatctcaaagatccccggcaacacaggcaaactaatcttt	tgcatc		tcaaagatcccc		ggcaacacaggcaaactaatcttt	42	6	0	12	0	24	9	7	6/12	12	1490.83	10.0253	atctcaaagatccccggcaacacaggcaaactaatc	36	ISKIPGNTGKLI	CISKIPGNTGKLIF	E(3)-TRB53	TRBV14*01	TRBJ2-5*01	TRBD1*01	tgtgccagcagccaagatccgtggccacgagagacccagtacttc	tgtgccagcagccaaga	tc	0	cgt	0	ggc	0	cacg	0	agagacccagtacttc	45	17	2	0	3	0	3	0	4
541	E(3)-TR65	TRAV8-3*02	TRAJ43*01	tgtgctgtgggtgcgctcaataacaatgacatgcgcttt	tgtgctgtgg		gtgcgct		caataacaatgacatgcgcttt	39	10	0	7	0	22	2	1	5/7	11	1424.62	6.44958	gctgtgggtgcgctcaataacaatgacatgcgc	33	AVGALNNNDMR	CAVGALNNNDMRF	E(3)-TRB65	TRBV3-1*01	TRBJ2-2*01	TRBD1*01	tgtgccagcagcccgcgtgcaggggcgggcggggagctgtttttt	tgtgccagcagcc	0	0	cgcgtg	0	cagggg	0	cggg	0	cggggagctgtttttt	45	13	0	0	6	0	6	0	4
542	E(3)-TR68	TRAV26-1*01	TRAJ49*01	tgcatctctacgatcggtaaccagttctatttt	tgcatc		tctacgat		cggtaaccagttctatttt	33	6	0	8	0	19	10	6	3/8	9	1292.48	12.9996	atctctacgatcggtaaccagttctat	27	ISTIGNQFY	CISTIGNQFYF	E(3)-TRB68	TRBV29-1*01	TRBJ2-7*01	TRBD2*01	tgcagcgttttactagcggatacctacgagcagtacttc	tgcagcgtt	0	0	tt	0	actagcgg	0	ata	0	cctacgagcagtacttc	39	9	0	0	2	0	8	0	3
543	E(3)-TR71	TRAV12-3*01	TRAJ49*01	tgtgcaatgaaacacaccggtaaccagttctatttt	tgtgcaatga		aac		acaccggtaaccagttctatttt	36	10	0	3	0	23	3	2	1/3	10	1446.67	9.07532	gcaatgaaacacaccggtaaccagttctat	30	AMKHTGNQFY	CAMKHTGNQFYF	E(3)-TRB71	TRBV12-4*01	TRBJ2-7*01	0	tgtgccagctcgatcgccttaccgtacgagcagtacttc	tgtgccagc	0	tcgatcgccttaccg	0	0	0	0	0	0	tacgagcagtacttc	39	9	0	15	0	0	0	0	0
544	E(3)-TR72	TRDV1*01	TRAJ40*01	tgtgctcttggggaacttgccccaggaacctacaaatacatcttt	tgtgctcttggggaact		tgccc		caggaacctacaaatacatcttt	45	17	0	5	0	23	0	7	4/5	13	1645.94	6.42981	gctcttggggaacttgccccaggaacctacaaatacatc	39	ALGELAPGTYKYI	CALGELAPGTYKYIF	E(3)-TRB72	TRBV20-1*01	TRBJ1-2*01	TRBD1*01	tgcagtgctagagattcaacagggaatggctacaccttc	tgcagtgctagaga	t	0	tca	0	acaggg	0	a	0	atggctacaccttc	39	14	1	0	3	0	6	0	1
545	E(3)-TR114	TRAV41*01	TRAJ42*01	tgtgctgtcagaggaagccaaggaaatctcatcttt	tgtgctgtcaga				ggaagccaaggaaatctcatcttt	36	12	0	0	0	24	0	11	0/0	10	1264.47	10.2501	gctgtcagaggaagccaaggaaatctcatc	30	AVRGSQGNLI	CAVRGSQGNLIF	E(3)-TRB114	TRBV6-5*01	TRBJ2-7*01	TRBD2*02	tgtgccagcagttactcgagtggcgagcagtacttc	tgtgccagcagttactc	0	0	0	0	gag	0	tgg	0	cgagcagtacttc	36	17	0	0	0	0	3	0	3
546	E(3)-TR115	TRAV14/DV4*01	TRAJ26*01	tgtgcaatgagagaaaactatggtcagaattttgtcttt	tgtgcaatgagaga		a		aactatggtcagaattttgtcttt	39	14	0	1	0	24	3	5	0/1	11	1578.79	6.44299	gcaatgagagaaaactatggtcagaattttgtc	33	AMRENYGQNFV	CAMRENYGQNFVF	E(3)-TRB115	TRBV7-8*01	TRBJ2-3*01	TRBD2*02	tgtgccagcagcttagagctgggactagcgggagtaagcacagatacgcagtatttt	tgtgccagcagcttag	0	0	agct	0	gggactagcgggag	0	ta	0	agcacagatacgcagtatttt	57	16	0	0	4	0	14	0	2
547	E(3)-TR138	TRAV13-1*02	TRAJ9*01	tgtgcagcaagtagtggtggaggcttcaaaactatcttt	tgtgcagcaagta		gtgg		tggaggcttcaaaactatcttt	39	13	0	4	0	22	0	8	3/4	11	1245.42	9.25037	gcagcaagtagtggtggaggcttcaaaactatc	33	AASSGGGFKTI	CAASSGGGFKTIF	E(3)-TRB138	TRBV27*01	TRBJ2-7*01	TRBD1*01	tgtgccagcagtttcggacaggggccctacgagcagtacttc	tgtgccagcagttt	0	0	c	0	ggacagggg	0	c	0	cctacgagcagtacttc	42	14	0	0	1	0	9	0	1
548	E(3)-TR167	TRAV14/DV4*01	TRAJ26*01	tgtgcaatgagagaaaactatggtcagaattttgtcttt	tgtgcaatgagaga		a		aactatggtcagaattttgtcttt	39	14	0	1	0	24	3	5	0/1	11	1578.79	6.44299	gcaatgagagaaaactatggtcagaattttgtc	33	AMRENYGQNFV	CAMRENYGQNFVF	E(3)-TRB167	TRBV7-8*01	TRBJ2-3*01	TRBD2*02	tgtgccagcagcttagagctgggactagcgggagtaagcacagataggcagtatttt	tgtgccagcagcttag	0	0	agct	0	gggactagcgggag	0	taagcacagatag	0	gcagtatttt	57	16	0	0	4	0	14	0	13
549	E(3)-TR179	TRAV1-2*01	TRAJ15*01	tgtgctgtgagagataatctacgggcaggaactgctctgatcttt	tgtgctgtgagaga	t	aatctacg		ggcaggaactgctctgatcttt	45	14	1	8	0	22	0	7	3/8	13	1619.91	10.097	gctgtgagagataatctacgggcaggaactgctctgatc	39	AVRDNLRAGTALI	CAVRDNLRAGTALIF	E(3)-TRB179	TRBV29-1*01	TRBJ2-5*01	TRBD1*01	tgcagcgttgaagatcgggacaggggggcacaagagacccagtacttc	tgcagcgttgaaga	tc	0	0	0	gggacaggggg	0	gca	0	caagagacccagtacttc	48	14	2	0	0	0	11	0	3
550	Donor4-TRA1	TRAV38-2/DV8*01	TRAJ34*01	tgtgcttctacccccaacaccgacaagctcatcttt	tgtgctt		ctaccccc		aacaccgacaagctcatcttt	36	7	0	8	0	21	9	6	6/8	10	1309.51	6.14783	gcttctacccccaacaccgacaagctcatc	30	ASTPNTDKLI	CASTPNTDKLIF	Donor4-TRB1	TRBV19*01	TRBJ1-1*01	TRBD1*01	tgtgccagtagccaagacagggggctgcctgaagctttcttt	tgtgccagtag			ccaa		gacagggggc		tgc		ctgaagctttcttt	42	11	0	0	4	0	10	0	3
551	Donor4-TRA2	TRAV29/DV5*01	TRAJ43*01	tgtgcagcaagcacggcagaggagaacaatgacatgcgcttt	tgtgcagcaagc		acggcagaggag		aacaatgacatgcgcttt	42	12	0	12	0	18	1	5	8/12	12	1558.67	4.15125	gcagcaagcacggcagaggagaacaatgacatgcgc	36	AASTAEENNDMR	CAASTAEENNDMRF	Donor4-TRB2	TRBV27*01	TRBJ2-5*01	TRBD1*01	tgtgccagcagttccggacaggcccaagagacccagtacttc	tgtgccagcagtt			cc		ggacagg		c		ccaagagacccagtacttc	42	13	0	0	2	0	7	0	1
552	Donor4-TRA3	TRAV8-4*01	TRAJ48*01	tgtgctgtgagtgatgggtatgactttggaaatgagaaattaaccttt	tgtgctgtgagtga	t	gggtatg		actttggaaatgagaaattaaccttt	48	14	1	7	0	26	0	6	4/7	14	1765.92	4.15125	gctgtgagtgatgggtatgactttggaaatgagaaattaacc	42	AVSDGYDFGNEKLT	CAVSDGYDFGNEKLTF	Donor4-TRB3	TRBV6-5*01	TRBJ2-1*01	TRBD2*01	tgtgccagccttaatttggcgggcatggataatgagcagttcttc	tgtgccagc			cttaatttg		gcggg		catggat		aatgagcagttcttc	45	9	0	0	9	0	5	0	7
553	Donor4-TRA4	TRAV6*02	TRAJ35*01	tgtgctctagaggcgtcgggagggaatgtgctgcatttc	tgtgctctaga		ggcgtcgggagggaatgtgctgcattt		c	39	11	0	27	0	1	2	27	16/27	11	1317.49	5.45203	gctctagaggcgtcgggagggaatgtgctgcat	33	ALEASGGNVLH	CALEASGGNVLHF	Donor4-TRB4	TRBV12-3*01	TRBJ2-1*01	TRBD1*01	tgtgccagcagttcttacagggggagctcctacaatgagcagttcttc	tgtgccagcagtt			ctt		acaggggg			ag	ctcctacaatgagcagttcttc	48	13	0	0	3	0	8	0	0
554	Donor4-TRA5	TRAV12-1*01	TRAJ41*01	tgtgcggtgaacaagagaaattccgggtatgcactcagcttt	tgtg		cggtgaacaagagaaattccgggtatgcactcagcttt			42	4	0	38	0	0	9	31	18/38	12	1529.74	9.15002	gcggtgaacaagagaaattccgggtatgcactcagc	36	AVNKRNSGYALS	CAVNKRNSGYALSF	Donor4-TRB5	TRBV20-1*01	TRBJ2-7*01	TRBD1*01	tgcagtgtcaggacctttagctcctacgagcagtacttc	tgcagtg			tca		ggac		cttt	ag	ctcctacgagcagtacttc	39	7	0	0	3	0	4	0	4
555	Donor4-TRA6	TRAV1-2*01	TRAJ33*01	tgtgctgtgctggatagcaactatcagttaatctgg	tgtgctgtg		c		tggatagcaactatcagttaatctgg	36	9	0	1	0	26	5	0	1/1	10	1424.64	3.74988	gctgtgctggatagcaactatcagttaatc	30	AVLDSNYQLI	CAVLDSNYQLIW	Donor4-TRB6	TRBV20-1*01	TRBJ2-3*01	TRBD1*01	tgtgtgccaccagatgttcggacaggaggggcagatacgcagtatttt	tg			tgtgccaccagatgttc		ggacagg		agggg		cagatacgcagtatttt	48	2	0	0	17	0	7	0	5
556	Donor4-TRA7	TRAV8-2*01	TRAJ30*01	tgtgttgtgagtggaacccgagatgacaagatcatc	tgtgttgtgagtg		gaacccgagatgacaagatcatc			36	13	0	23	0	0	1	26	11/23	10	1305.52	6.29504	gttgtgagtggaacccgagatgacaagatc	30	VVSGTRDDKI	CVVSGTRDDKII	Donor4-TRB7	TRBV7-3*01	TRBJ1-1*01	TRBD2*01	tgtgccagcagcttcgggggtgacactgaagctttcttt	tgtgccagcagctt					cggggg		tg		acactgaagctttcttt	39	14	0	0	0	0	6	0	2
557	Donor4-TRA8	TRAV29/DV5*01	TRAJ37*01	tgtgcagcaagcctctctggcaacacaggcaaactaatcttt	tgtgcagcaagc		ct		ctctggcaacacaggcaaactaatcttt	42	12	0	2	0	28	1	3	1/2	12	1381.62	8.23376	gcagcaagcctctctggcaacacaggcaaactaatc	36	AASLSGNTGKLI	CAASLSGNTGKLIF	Donor4-TRB8	TRBV2*01	TRBJ2-7*01	TRBD2*01	tgtgccagcagtgaaactagcgggtactcctacgagcagtacttc	tgtgccagcagtgaa					actagcggg		ta		ctcctacgagcagtacttc	45	15	0	0	0	0	9	0	2
558	Donor4-TRA9	TRAV2*01	TRAJ32*02	tgtgctgtggagccccccgaagggtggtgctacaaacaagctcatttt	tgtgctgtggag		ccccccgaagggtggtgctacaaacaagctcat		ttt	48	12	0	33	0	3	2	32	19/33	14	1865.12	5.60657	gctgtggagccccccgaagggtggtgctacaaacaagctcat	42	AVEPPEGWCYKQAH	CAVEPPEGWCYKQAHF	Donor4-TRB9	TRBV9*01	TRBJ2-1*01	TRBD2*02	tgtgccagcagcgtagtagcgggagggaacaatgagcagttcttc	tgtgccagcagcgtag					tagcgggaggg		a		acaatgagcagttcttc	45	16	0	0	0	0	11	0	1
559	Donor4-TRA10	TRAV12-2*03	TRAJ22*01	tgtgccgcccgccggccagaccctggttctgcaaggcaactgaccttt	tgtgccg		cccgccggccagacc		ctggttctgcaaggcaactgaccttt	48	7	0	15	0	26	6	6	13/15	14	1745.98	10.0685	gccgcccgccggccagaccctggttctgcaaggcaactgacc	42	AARRPDPGSARQLT	CAARRPDPGSARQLTF	Donor4-TRB10	TRBV6-1*01	TRBJ2-2*01	TRBD1*01	tgtgccagcagttatatcggaccaaccggggagctgtttttt	tgtgccagcagt			tatatc		ggac		ca		accggggagctgtttttt	42	12	0	0	6	0	4	0	2
560	Donor4-TRA11	TRAV21*02	TRAJ15*01	tgtgctgtccctaaccaggcaggaactgctgtgatcttt	tgtgctgt		ccctaaccaggcaggaactgctg		tgatcttt	39	8	0	23	0	8	4	21	13/23	11	1304.53	5.49011	gctgtccctaaccaggcaggaactgctgtgatc	33	AVPNQAGTALI	CAVPNQAGTALIF	Donor4-TRB11	TRBV11-2*01	TRBJ2-2*01	TRBD2*02	tgtgccagcagcccctgggcgggagaggacaccggggagctgtttttt	tgtgccagcagc			ccctgg		gcgggag		agg		acaccggggagctgtttttt	48	12	0	0	6	0	7	0	3
561	Donor4-TRA12	TRAV12-2*02	TRAJ6*01	tgtgtcggcccaagctacatacctacattt	tgtg		tcggccc		aagctacatacctacattt	30	4	0	7	0	19	9	12	6/7	8	1083.27	5.48865	gtcggcccaagctacatacctaca	24	VGPSYIPT	CVGPSYIPTF	Donor4-TRB12	TRBV7-9*03	TRBJ2-1*01	TRBD2*01	tgtgccagcagcccgctgcagcgggggactccactcaatgagcagttcttc	tgtgccagcagc			ccgctgc		agcggggg		actccact		caatgagcagttcttc	51	12	0	0	7	0	8	0	8
562	Donor4-TRA13	TRAV41*01	TRAJ48*01	tgtgctgtcgccggagataactttggaaatgagaaattaaccttt	tgtgctgtc		gccggaga		taactttggaaatgagaaattaaccttt	45	9	0	8	0	28	3	4	6/8	13	1585.76	4.43762	gctgtcgccggagataactttggaaatgagaaattaacc	39	AVAGDNFGNEKLT	CAVAGDNFGNEKLTF	Donor4-TRB13	TRBV14*01	TRBJ2-1*01		tgtgccagcagccaagcccacaatgagcagttcttc	tgtgccagcagccaag		ccc							acaatgagcagttcttc	36	16	0	3	0	0	0	0	0
563	Donor4-TRA14	TRAV4*01	TRAJ43*01	tgcctcgtggccgatgggggcatgcgcttt	tgcctcgtgg		ccgatggggg		catgcgcttt	30	10	0	10	0	10	6	13	8/10	8	1068.29	6.15002	ctcgtggccgatgggggcatgcgc	24	LVADGGMR	CLVADGGMRF	Donor4-TRB14	TRBV2*02	TRBJ2-1*01	TRBD2*01	tgtgccagcagtgaagggggtagcggatacaatgagcagttcttc	tgtgccagcagtgaag			gggg		tagcgg		a		tacaatgagcagttcttc	45	16	0	0	4	0	6	0	1
564	Donor4-TRA15	TRAV26-1*01	TRAJ54*01	tgcatcacaccttggattcagggagcccagaagctggtattt	tgcatc		acaccttgg		attcagggagcccagaagctggtattt	42	6	0	9	0	27	10	2	5/9	12	1603.95	8.23376	atcacaccttggattcagggagcccagaagctggta	36	ITPWIQGAQKLV	CITPWIQGAQKLVF	Donor4-TRB15	TRBV27*01	TRBJ1-5*01	TRBD2*01	tgtgccagcagttcccgaaccggggggccccagcatttt	tgtgccagcagtt			cccgaac		cggggg				gccccagcatttt	39	13	0	0	7	0	6	0	0
565	Donor4-TRA16	TRAV14/DV4*02	TRAJ49*01	tgtgcaatggggttttttaccggtaaccagttctatttt	tgtgcaatg		gggtttttt		accggtaaccagttctatttt	39	9	0	9	0	21	8	4	3/9	11	1532.76	5.48865	gcaatggggttttttaccggtaaccagttctat	33	AMGFFTGNQFY	CAMGFFTGNQFYF	Donor4-TRB16	TRBV27*01	TRBJ2-1*01	TRBD2*02	tgtgccagcagtccctacagggagggatgctcctacaatgagcagttcttc	tgtgccagcagt			ccctaca		gggaggg		at	g	ctcctacaatgagcagttcttc	51	12	0	0	7	0	7	0	2
566	Donor4-TRA17	TRAV13-2*01	TRAJ5*01	tgtgcagatcatagtgacacgggcaggagagcacttactttt	tgtgcaga		tcatagt		gacacgggcaggagagcacttactttt	42	8	0	7	0	27	5	2	2/7	12	1549.69	7.17834	gcagatcatagtgacacgggcaggagagcacttact	36	ADHSDTGRRALT	CADHSDTGRRALTF	Donor4-TRB17	TRBV12-3*01	TRBJ2-7*01	TRBD1*01	tgtgccagcgggcactacgagcagtacttc	tgtgccagc					gggc		a		ctacgagcagtacttc	30	9	0	0	0	0	4	0	1
567	Donor4-TRA18	TRAV14/DV4*03	TRAJ52*01	tgtgcaatgagagtaacacctcgtgacggtggtactagctatggaaagctgacattt	tgtgcaatgagag		taacacctcgtgac		ggtggtactagctatggaaagctgacattt	57	13	0	14	0	30	4	8	7/14	17	2060.39	9.14856	gcaatgagagtaacacctcgtgacggtggtactagctatggaaagctgaca	51	AMRVTPRDGGTSYGKLT	CAMRVTPRDGGTSYGKLTF	Donor4-TRB18	TRBV3-1*01	TRBJ2-5*01	TRBD2*02	tgtgccagcagccaagaggtagcgggagatggggagacccagtacttc	tgtgccagcagccaaga			gg		tagcgggag		atggg		gagacccagtacttc	48	17	0	0	2	0	9	0	5
568	Donor4-TRA19	TRAV17*01	TRAJ30*01	tgtgctacggagcagtcggggaccagagatgacaagatcatcttt	tgtgctacgga		gcagtcggggac		cagagatgacaagatcatcttt	45	11	0	12	0	22	2	4	9/12	13	1683.86	4.71594	gctacggagcagtcggggaccagagatgacaagatcatc	39	ATEQSGTRDDKII	CATEQSGTRDDKIIF	Donor4-TRB19	TRBV30*05	TRBJ2-7*01	TRBD1*01	tgtgcctggtcgggggacaggggatacgagcagtacttc	tgtgcctgg			tcgg		gggacagggg		a		tacgagcagtacttc	39	9	0	0	4	0	10	0	1
569	Donor4-TRA20	TRAV17*01	TRAJ20*01	tgtgctacggagcgcgactacaagctcagcttt	tgtgctacgga		gcg		cgactacaagctcagcttt	33	11	0	3	0	19	2	7	3/3	9	1332.5	6.29358	gctacggagcgcgactacaagctcagc	27	ATERDYKLS	CATERDYKLSF	Donor4-TRB20	TRBV29-1*01	TRBJ2-7*01	TRBD1*01	tgcagcgtgtcagggggccagaacctctacgagcagtacttc	tgcagcgt			gt		cagggggc		cagaacct		ctacgagcagtacttc	42	8	0	0	2	0	8	0	8
570	Donor4-TRA21	TRAV29/DV5*01	TRAJ49*01	tgtgcagcaagcgaagacaccggtaaccagttctatttt	tgtgcagcaagcg		aag		acaccggtaaccagttctatttt	39	13	0	3	0	23	0	2	1/3	11	1452.52	3.56531	gcagcaagcgaagacaccggtaaccagttctat	33	AASEDTGNQFY	CAASEDTGNQFYF	Donor4-TRB21	TRBV9*01	TRBJ2-7*01	TRBD1*01	tgtgccagcagcgttatggcagactcctacgagcagtacttc	tgtgccagcagcgt			tatgg		cag		a		ctcctacgagcagtacttc	42	14	0	0	5	0	3	0	1
571	Donor4-TRA22	TRAV12-2*02	TRAJ22*01	tgtgccgtgaaagaggggcaactgaccttt	tgtgccgtgaa		agagg		ggcaactgaccttt	30	11	0	5	0	14	2	18	3/5	8	1095.29	6.14783	gccgtgaaagaggggcaactgacc	24	AVKEGQLT	CAVKEGQLTF	Donor4-TRB22	TRBV5-1*01	TRBJ1-4*01	TRBD2*01	tgcgccagcagcgccttcggggaggaaaaactgtttttt	tgcgccagcagc			gcctt		cgggg		ag		gaaaaactgtttttt	39	12	0	0	5	0	5	0	2
572	Donor4-TRA23	TRAV12-2*02	TRAJ45*01	tgtgccggaatattcggggtagattcaggaggaggtgctgacggactcaccttt	tgtgccg		gaatattcggggtag		attcaggaggaggtgctgacggactcaccttt	54	7	0	15	0	32	6	3	7/15	16	1643.79	3.56531	gccggaatattcggggtagattcaggaggaggtgctgacggactcacc	48	AGIFGVDSGGGADGLT	CAGIFGVDSGGGADGLTF	Donor4-TRB23	TRBV9*01	TRBJ2-7*01	TRBD1*01	tgtgccagcagcgccacagggggcttggacgagcagtacttc	tgtgccagcagcg			cc		acagggggc		ttgg		acgagcagtacttc	42	13	0	0	2	0	9	0	4
573	Donor4-TRA24	TRAV13-1*02	TRAJ9*01	tgtgcagcaaatcatactggaggcttcaaaactatctat	tgtgcagcaa		atcatactggaggcttcaaaactatcta		t	39	10	0	28	0	1	3	29	10/28	11	1382.56	8.23523	gcagcaaatcatactggaggcttcaaaactatc	33	AANHTGGFKTI	CAANHTGGFKTIY	Donor4-TRB24	TRBV11-2*01	TRBJ2-1*01	TRBD2*01	tgtgccagcagcttagtgatagaaacccccaatgagcagttcttc	tgtgccagcagcttag			tga		tag		aaacccc		caatgagcagttcttc	45	16	0	0	3	0	3	0	7
574	Donor4-TRA25	TRAV13-1*02	TRAJ28*01	tgtgcagaggcgtactctggggctgggagttaccaactcactttc	tgtgcag		aggcg		tactctggggctgggagttaccaactcactttc	45	7	0	5	0	33	6	2	4/5	13	1567.7	3.74988	gcagaggcgtactctggggctgggagttaccaactcact	39	AEAYSGAGSYQLT	CAEAYSGAGSYQLTF	Donor4-TRB25	TRBV19*01	TRBJ2-7*01	TRBD2*01	tgtgccagtagtataacgggactagccacctacgagcagtacttc	tgtgccagtagtata			ac		gggactagc		ca		cctacgagcagtacttc	45	15	0	0	2	0	9	0	2
575	Donor4-TRA26	TRAV21*02	TRAJ28*01	tgtgttccgagtcaaggtgactctggggctgggagttaccaactcactttc	tgtg		ttccgagtcaaggtg		actctggggctgggagttaccaactcactttc	51	4	0	15	0	32	8	3	8/15	15	1716.85	3.74988	gttccgagtcaaggtgactctggggctgggagttaccaactcact	45	VPSQGDSGAGSYQLT	CVPSQGDSGAGSYQLTF	Donor4-TRB26	TRBV19*01	TRBJ1-1*01	TRBD1*01	tgtgccagtagtgcccagggcactgaagctttcttt	tgtgccagtagt			gcc		caggg				cactgaagctttcttt	36	12	0	0	3	0	5	0	0
576	Donor4-TRA27	TRAV13-1*02	TRAJ37*01	tgtgcagaagttccttactctggcaacacaggcaaactaatcttt	tgtgcag		aagttcctta		ctctggcaacacaggcaaactaatcttt	45	7	0	10	0	28	6	3	3/10	13	1598.84	6.14636	gcagaagttccttactctggcaacacaggcaaactaatc	39	AEVPYSGNTGKLI	CAEVPYSGNTGKLIF	Donor4-TRB27	TRBV7-9*01	TRBJ2-1*01	TRBD2*01	tgtgccagcagctcctggctagctagctcctacaatgagcagttcttc	tgtgccagcagct			cctgg		ctagc		t	ag	ctcctacaatgagcagttcttc	48	13	0	0	5	0	5	0	1
577	Donor4-TRA28	TRAV8-2*01	TRAJ45*01	tgtgttgttgtgaagggaggaggtgctgacggactcaccttt	tgtgttgt		tgtgaag		ggaggaggtgctgacggactcaccttt	42	8	0	7	0	27	6	8	3/7	12	1322.55	6.14783	gttgttgtgaagggaggaggtgctgacggactcacc	36	VVVKGGGADGLT	CVVVKGGGADGLTF	Donor4-TRB28	TRBV6-5*01	TRBJ1-2*01	TRBD2*01	tgtgccagcaactcggtgtggcgggggtccaactatggctacaccttc	tgtgccagca			actcggtgtg		gcggggg		tcc		aactatggctacaccttc	48	10	0	0	10	0	7	0	3
578	Donor4-TRA29	TRAV16*01	TRAJ4*01	tgtgctctaagtggcctttctggtggctacaataagctgattttt	tgtgctctaagtgg	cc			tttctggtggctacaataagctgattttt	45	14	2	0	0	29	0	3	0/0	13	1542.82	8.21912	gctctaagtggcctttctggtggctacaataagctgatt	39	ALSGLSGGYNKLI	CALSGLSGGYNKLIF	Donor4-TRB29	TRBV4-1*01	TRBJ2-7*01	TRBD2*02	tgcgccagcagccaagtaaaggagtacgagcagtacttc	tgcgccagcagccaag			taaa		ggag				tacgagcagtacttc	39	16	0	0	4	0	4	0	0
579	Donor4-TRA30	TRAV13-2*01	TRAJ37*01	tgtgcagagaatatgggcaacacaggcaaactaatcttt	tgtgcagagaata	t	g		ggcaacacaggcaaactaatcttt	39	13	1	1	0	24	0	7	1/1	11	1397.64	6.14783	gcagagaatatgggcaacacaggcaaactaatc	33	AENMGNTGKLI	CAENMGNTGKLIF	Donor4-TRB30	TRBV4-1*01	TRBJ2-2*01	TRBD1*01	tgcgccagcagcctgggacagaccggggagctgtttttt	tgcgccagcagcc			t		gggacag				accggggagctgtttttt	39	13	0	0	1	0	7	0	0
580	Donor4-TRA31	TRAV14/DV4*02	TRAJ43*01	tgtgcaatgagagagttcgccctgaatgacatgcgcttt	tgtgcaatgagagag		ttcgccctg		aatgacatgcgcttt	39	15	0	9	0	15	2	8	6/9	11	1603.91	6.29724	gcaatgagagagttcgccctgaatgacatgcgc	33	AMREFALNDMR	CAMREFALNDMRF	Donor4-TRB31	TRBV25-1*01	TRBJ2-7*01	TRBD1*01	tgtgccagcagtgaatatggacagaactacgagcagtacttc	tgtgccagcagtgaata	t				ggacag		aa		ctacgagcagtacttc	42	17	1	0	0	0	6	0	2
581	Donor4-TRA32	TRAV29/DV5*01	TRAJ26*01	tgtgcagcagactatggtcagaattttgtcttt	tgtgcagca		g		actatggtcagaattttgtcttt	33	9	0	1	0	23	4	6	1/1	9	1234.35	3.74988	gcagcagactatggtcagaattttgtc	27	AADYGQNFV	CAADYGQNFVF	Donor4-TRB32	TRBV4-2*01	TRBJ2-7*01	TRBD2*02	tgtgccagcagccaagatccgcgacgggagtcctacgagcagtacttc	tgtgccagcagccaaga	tc		cgcga		cgggag				tcctacgagcagtacttc	48	17	2	0	5	0	6	0	0
582	Donor4-TRA33	TRAV8-1*01	TRAJ26*01	tgtgccgtgaatgcccgggactatggtcagaatttt	tgtgccgtgaatgc		ccgggactatggtcagaat		ttt	36	14	0	19	0	3	0	26	10/19	10	1357.47	6.14783	gccgtgaatgcccgggactatggtcagaat	30	AVNARDYGQN	CAVNARDYGQNF	Donor4-TRB33	TRBV5-4*01	TRBJ1-2*01	TRBD2*02	tgtgccagcagcctmccytgggagggctayggttacaccttc	tgtgccagcagc			ctmccyt		gggaggg		ctayggt		tacaccttc	42	12	0	0	7	0	7	0	7
583	Donor4-TRA34	TRAV35*02	TRAJ28*01	tgtgctggcttatctggggctgggagttaccaactcactttc	tgtgctgg		ctta		tctggggctgggagttaccaactcactttc	42	8	0	4	0	30	4	5	1/4	12	1374.54	5.48865	gctggcttatctggggctgggagttaccaactcact	36	AGLSGAGSYQLT	CAGLSGAGSYQLTF	Donor4-TRB34	TRBV7-2*02	TRBJ2-1*01	TRBD2*01	tgtgccagcagcttctatcattggactagcggtgacaatgagcagttcttc	tgtgccagcagctt			ctatcatt		ggactagcgg		tg		acaatgagcagttcttc	51	14	0	0	8	0	10	0	2
584	Donor4-TRA35	TRAV17*01	TRAJ57*01	tgcgtttctcagggcggatctttaaagctggtcttt	tg		cgtttctcagggcggatcttt		aaagctggtcttt	36	2	0	21	0	13	11	19	11/21	10	1237.49	8.23376	gtttctcagggcggatctttaaagctggtc	30	VSQGGSLKLV	CVSQGGSLKLVF	Donor4-TRB35	TRBV7-9*03	TRBJ2-1*01	TRBD2*01	tgtgccagcagctcctggctagctagctcctacaatgagcagttcttc	tgtgccagcagct			cctgg		ctagc		t	ag	ctcctacaatgagcagttcttc	48	13	0	0	5	0	5	0	1
585	Donor4-TRA36	TRAV12-1*01	TRAJ11*01	tgtgtggtgtcagcgcggggatacagcaccctcaccttt	tgtgtggtg		tcagcgcgg		ggatacagcaccctcaccttt	39	9	0	9	0	21	4	8	7/9	11	1403.62	8.23376	gtggtgtcagcgcggggatacagcaccctcacc	33	VVSARGYSTLT	CVVSARGYSTLTF	Donor4-TRB36	TRBV9*01	TRBJ2-2*01	TRBD2*01	tgtgccagcagcccccatccggtggaggactattcgggcggggagctgtttttt	tgtgccagcagc			ccccatccggtgga		ggacta		ttcggg		cggggagctgtttttt	54	12	0	0	14	0	6	0	6
586	Donor4-TRA37	TRAV41*01	TRAJ48*01	tgtgctgtcagatttcaaggtagaaagaaattaaccttt	tgtgctgtcaga	t	ttcaaggtagaa		agaaattaaccttt	39	12	1	12	0	14	0	18	4/12	11	1553.9	11.0052	gctgtcagatttcaaggtagaaagaaattaacc	33	AVRFQGRKKLT	CAVRFQGRKKLTF	Donor4-TRB37	TRBV7-9*03	TRBJ2-7*01	TRBD1*01	tgtgccagcagtagggtttcctacgagcagtacttc	tgtgccagcag			t		aggg		tt		tcctacgagcagtacttc	36	11	0	0	1	0	4	0	2
587	Donor4-TRA38	TRAV38-1*03	TRAJ54*01	tgtgctttcatatccgcgggagcccagaagctggtattt	tgtgctttcat		atccgc		gggagcccagaagctggtattt	39	11	0	6	0	22	6	7	4/6	11	1354.64	8.23376	gctttcatatccgcgggagcccagaagctggta	33	AFISAGAQKLV	CAFISAGAQKLVF	Donor4-TRB38	TRBV9*01	TRBJ1-4*01	TRBD1*01	tgtgccagcagcccccgcggacaggccacccacaaggatgaaaaactgtttttt	tgtgccagcagc			ccccgc		ggacagg		ccacccacaagg		atgaaaaactgtttttt	54	12	0	0	6	0	7	0	12
588	Donor4-TRA39	TRAV8-1*01	TRAJ39*01	tgtgccgtgatcctcgataatgcaggcaacatgctcaccttt	tgtgccgtga		tcctcg		ataatgcaggcaacatgctcaccttt	42	10	0	6	0	26	4	6	4/6	12	1481.76	3.74988	gccgtgatcctcgataatgcaggcaacatgctcacc	36	AVILDNAGNMLT	CAVILDNAGNMLTF	Donor4-TRB39	TRBV5-1*01	TRBJ2-3*01	TRBD2*01	tgcgccagcagcaccttaactagcgacccagatacgcagtatttt	tgcgccagcagc			acctta		actagcg		acc		cagatacgcagtatttt	45	12	0	0	6	0	7	0	3
589	Donor4-TRA40	TRAV12-1*01	TRAJ44*01	tgtgtggtgaacagggcagccggcactgccagtaaactcaccttt	tgtgtggtgaaca		gggcag		ccggcactgccagtaaactcaccttt	45	13	0	6	0	26	0	6	5/6	13	1537.8	9.32288	gtggtgaacagggcagccggcactgccagtaaactcacc	39	VVNRAAGTASKLT	CVVNRAAGTASKLTF	Donor4-TRB40	TRBV2*01	TRBJ2-6*01	TRBD1*01	tgtgccagcagtgaggacaggggtttaccaagctctggggccaacgtcctgactttc	tgtgccagcagtga					ggacagggg		tttacca	ag	ctctggggccaacgtcctgactttc	57	14	0	0	0	0	9	0	7
590	Donor4-TRA41	TRAV19*01	TRAJ17*01	tgtgctctgagtctcctgagagctgcaggcaacaagctaactttt	tgtgctctgagt		ctcctgag		agctgcaggcaacaagctaactttt	45	12	0	8	0	25	5	7	5/8	13	1577.91	9.32288	gctctgagtctcctgagagctgcaggcaacaagctaact	39	ALSLLRAAGNKLT	CALSLLRAAGNKLTF	Donor4-TRB41	TRBV27*01	TRBJ1-1*01	TRBD1*01	tgtgccagcagttcagacaggggtcctgggaacactgaagctttcttt	tgtgccagcagtt			ca		gacagggg		tcctgg		gaacactgaagctttcttt	48	13	0	0	2	0	8	0	6
591	Donor4-TRA42	TRAV12-1*01	TRAJ20*01	tgtgcggtgaacggcgactacaagctcagcttt	tgtg		cggtgaacgg		cgactacaagctcagcttt	33	4	0	10	0	19	9	7	7/10	9	1216.38	6.14636	gcggtgaacggcgactacaagctcagc	27	AVNGDYKLS	CAVNGDYKLSF	Donor4-TRB42	TRBV7-9*07	TRBJ1-1*01	TRBD1*01	tgtgccagcagctcgacagagactaacactgaagctttcttt	tgtgccagcagc			tc		gacag		agact		aacactgaagctttcttt	42	12	0	0	2	0	5	0	5
592	Donor4-TRA43	TRAV38-2/DV8*01	TRAJ15*01	tgtgcttcctccaaccaggcaggaactgctctgatcttt	tgtgctt		cct		ccaaccaggcaggaactgctctgatcttt	39	7	0	3	0	29	9	0	2/3	11	1282.44	5.49011	gcttcctccaaccaggcaggaactgctctgatc	33	ASSNQAGTALI	CASSNQAGTALIF	Donor4-TRB43	TRBV4-1*01	TRBJ2-3*01		tgcgccagcagccaagatttcagcacagatacgcagtatttt	tgcgccagcagccaaga	t	ttc							agcacagatacgcagtatttt	42	17	1	3	0	0	0	0	0
593	Donor4-TRA44	TRAV8-4*01	TRAJ47*02	tgtgctgtgagacacatggaatatggaaacaagctggtcttt	tgtgctgtgag		aca	ca	tggaatatggaaacaagctggtcttt	42	11	0	3	2	26	3	0	1/3	12	1666.99	8.23523	gctgtgagacacatggaatatggaaacaagctggtc	36	AVRHMEYGNKLV	CAVRHMEYGNKLVF	Donor4-TRB44	TRBV7-9*07	TRBJ2-5*01	TRBD1*01	tgtgccagctctttgggacaggggtcagagacccagtacttc	tgtgccagc			tcttt		gggacagggg		tc		agagacccagtacttc	42	9	0	0	5	0	10	0	2
594	Donor4-TRA45	TRAV39*01	TRAJ31*01	tgtgccgtggacaggacgaacaatgccagactcatgttt	tgtgccgtggaca		ggacg		aacaatgccagactcatgttt	39	13	0	5	0	21	0	4	4/5	11	1510.76	8.24988	gccgtggacaggacgaacaatgccagactcatg	33	AVDRTNNARLM	CAVDRTNNARLMF	Donor4-TRB45	TRBV6-5*01	TRBJ2-7*01	TRBD2*02	tgtgccagcagagtagcgggagcttacgagcagtacttc	tgtgccagcag			ag		tagcgggag		ct		tacgagcagtacttc	39	11	0	0	2	0	9	0	2
595	Donor4-TRA46	TRAV13-2*01	TRAJ23*01	tgtgcagagaacgagtataaccagggaggaaagcttatcttc	tgtgcagagaa		cgag		tataaccagggaggaaagcttatcttc	42	11	0	4	0	27	2	5	3/4	12	1585.76	4.43762	gcagagaacgagtataaccagggaggaaagcttatc	36	AENEYNQGGKLI	CAENEYNQGGKLIF	Donor4-TRB46	TRBV5-1*01	TRBJ2-1*01	TRBD2*02	tgcgccagcagcttgggcgctagcgggaggcttgagcagttcttc	tgcgccagcagcttgg			gcg		ctagcgggagg		ct		tgagcagttcttc	45	16	0	0	3	0	11	0	2
596	Donor4-TRA47	TRAV19*01	TRAJ21*01	tgtgctctgagtgagccggtatacaacttcaacaaattttacttt	tgtgctctgagtgag		ccg	gta	tacaacttcaacaaattttacttt	45	15	0	3	3	24	2	0	3/3	13	1842.11	6.1449	gctctgagtgagccggtatacaacttcaacaaattttac	39	ALSEPVYNFNKFY	CALSEPVYNFNKFYF	Donor4-TRB47	TRBV24-1*01	TRBJ1-2*01	TRBD1*01	tgtgccaccagtgatcgacagggaagggagggctacaccttc	tgtgccaccagtgat			c		gacaggg		aagggag		ggctacaccttc	42	15	0	0	1	0	7	0	7
597	Donor4-TRA48	TRAV20*02	TRAJ4*01	tgtgctgtgcaggccctattttctggtggctacaataagctgattttt	tgtgctgtgcagg	cc	cta		ttttctggtggctacaataagctgattttt	48	13	2	3	0	30	0	2	1/3	14	1731.05	8.21912	gctgtgcaggccctattttctggtggctacaataagctgatt	42	AVQALFSGGYNKLI	CAVQALFSGGYNKLIF	Donor4-TRB48	TRBV12-3*01	TRBJ2-2*01	TRBD2*01	tgtgccagcagtttagcccgcactagcgaaaacaccggggagctgtttttt	tgtgccagcagtttagc			ccgc		actagcg		aa		aacaccggggagctgtttttt	51	17	0	0	4	0	7	0	2
598	Donor4-TRA49	TRAV13-2*01	TRAJ32*01	tgtgcagagaccgggggtgctacaaacaagctcatcttt	tgtgcagaga		ccggg		ggtgctacaaacaagctcatcttt	39	10	0	5	0	24	3	11	5/5	11	1324.52	6.14783	gcagagaccgggggtgctacaaacaagctcatc	33	AETGGATNKLI	CAETGGATNKLIF	Donor4-TRB49	TRBV19*01	TRBJ2-7*01	TRBD1*01	tgtgcctgctcaccaggcgttgactacgagcagtacttc	tgtgcc			tgctcac		cagg		cgttga		ctacgagcagtacttc	39	6	0	0	7	0	4	0	6
599	Donor4-TRA50	TRAV13-2*01	TRAJ31*01	tgtgctcgatggagagccagactcatgttt	tgtgc		tcgatggaga		gccagactcatgttt	30	5	0	10	0	15	8	10	5/10	8	1309.63	11.6996	gctcgatggagagccagactcatg	24	ARWRARLM	CARWRARLMF	Donor4-TRB50	TRBV4-1*01	TRBJ2-7*01	TRBD2*01	tgcgccagcagccaagcgggactagcgaactacgagcagtacttc	tgcgccagcagccaag			c		gggactagcg		aa		ctacgagcagtacttc	45	16	0	0	1	0	10	0	2
600	Donor4-TRA51	TRAV8-4*01	TRAJ57*01	tgtgctgtgagacggtccggatctgaaaagctggtcttt	tgtgctgtgag		acggtc		cggatctgaaaagctggtcttt	39	11	0	6	0	22	3	10	4/6	11	1451.71	9.31995	gctgtgagacggtccggatctgaaaagctggtc	33	AVRRSGSEKLV	CAVRRSGSEKLVF	Donor4-TRB51	TRBV28*01	TRBJ2-3*01	TRBD2*01	tgtgccagcagttggactagcgggttagattcgcagtatttt	tgtgccagcagtt					ggactagcggg		ttagatt		cgcagtatttt	42	13	0	0	0	0	11	0	7
601	Donor4-TRA52	TRAV39*01	TRAJ61*01	tgtgccgtggactttaatacatatcagatcagccgggttaataggaaactgacattt	tgtgccgtggac		tttaatacatatcagatcag		ccgggttaataggaaactgacattt	57	12	0	20	0	25	1	4	5/20	17	2275.62	9.14856	gccgtggactttaatacatatcagatcagccgggttaataggaaactgaca	51	AVDFNTYQISRVNRKLT	CAVDFNTYQISRVNRKLTF	Donor4-TRB52	TRBV9*01	TRBJ2-3*01	TRBD1*01	tgtgccagcagcgtccgggacggtagcacagatacgcagtatttt	tgtgccagcagcgt			cc		gggac		gg	t	agcacagatacgcagtatttt	45	14	0	0	2	0	5	0	2
602	Donor4-TRA53	TRAV13-2*01	TRAJ20*01	tgtgcagagaataccaacgacgactacaagctcagcttt	tgtgcagagaata		ccaacg		acgactacaagctcagcttt	39	13	0	6	0	20	0	6	4/6	11	1519.61	4.15125	gcagagaataccaacgacgactacaagctcagc	33	AENTNDDYKLS	CAENTNDDYKLSF	Donor4-TRB53	TRBV5-5*01	TRBJ2-5*01	TRBD2*02	tgtgccagcagcttgttagcgggaggcgagacccagtacttc	tgtgccagcagcttg			t		tagcgggagg		c		gagacccagtacttc	42	15	0	0	1	0	10	0	1
603	Donor4-TRA54	TRAV3*01	TRAJ47*02	tgtgctgtgaggtgggccatggaatatggaaacaagctggtcttt	tgtgctgtgag		gtggg	cca	tggaatatggaaacaagctggtcttt	45	11	0	5	3	26	5	0	4/5	13	1787.14	8.21912	gctgtgaggtgggccatggaatatggaaacaagctggtc	39	AVRWAMEYGNKLV	CAVRWAMEYGNKLVF	Donor4-TRB54	TRBV6-6*01	TRBJ2-7*01	TRBD1*01	tgtgccagcagtacggacagggggcaaggagagcagtacttc	tgtgccagcagt			ac		ggacagggggc		aagga		gagcagtacttc	42	12	0	0	2	0	11	0	5
604	Donor4-TRA55	TRAV8-6*02	TRAJ28*01	tgtgctgtgacctctggggctgggagttaccaactcactttc	tgtgctgtga		c		ctctggggctgggagttaccaactcactttc	42	10	0	1	0	31	4	4	1/1	12	1404.56	5.48865	gctgtgacctctggggctgggagttaccaactcact	36	AVTSGAGSYQLT	CAVTSGAGSYQLTF	Donor4-TRB55	TRBV2*01	TRBJ2-7*01		tgtgccagcagggacgagcagtacttc	tgtgccagcag		gg							acgagcagtacttc	27	11	0	2	0	0	0	0	0
605	Donor4-TRA56	TRAV13-2*01	TRAJ23*01	tgtgcagagaatggtaataaccagggaggaaagcttatcttc	tgtgcagagaat		ggta		ataaccagggaggaaagcttatcttc	42	12	0	4	0	26	1	6	2/4	12	1464.62	6.14783	gcagagaatggtaataaccagggaggaaagcttatc	36	AENGNNQGGKLI	CAENGNNQGGKLIF	Donor4-TRB56	TRBV5-1*01	TRBJ2-3*01	TRBD2*01	tgcgccagcagcttggaactagcgctcgcagatacgcagtatttt	tgcgccagcagcttgg			a		actagcg		ctcg		cagatacgcagtatttt	45	16	0	0	1	0	7	0	4
606	Donor4-TRA57	TRAV19*01	TRAJ39*01	tgtgctctgagtgagggcggtaatgcaggcaacatgctcaccttt	tgtgctctgagtgagg		gcgg		taatgcaggcaacatgctcaccttt	45	16	0	4	0	25	1	7	4/4	13	1484.67	3.74988	gctctgagtgagggcggtaatgcaggcaacatgctcacc	39	ALSEGGNAGNMLT	CALSEGGNAGNMLTF	Donor4-TRB57	TRBV7-9*01	TRBJ1-1*01	TRBD1*01	tgtgccagcagccccccccggggacagctcactgaagctttcttt	tgtgccagcagc			cccccccg		gggacag		ct		cactgaagctttcttt	45	12	0	0	8	0	7	0	2
607	Donor4-TRA58	TRAV29/DV5*01	TRAJ9*01	tgtgcagcccgaggccccccttatactggaggcttcaaaactatcttt	tgtgcagc		ccgaggcccccctt		atactggaggcttcaaaactatcttt	48	8	0	14	0	26	5	4	11/14	14	1685.97	9.15002	gcagcccgaggccccccttatactggaggcttcaaaactatc	42	AARGPPYTGGFKTI	CAARGPPYTGGFKTIF	Donor4-TRB58	TRBV28*01	TRBJ1-2*01	TRBD1*01	tgtgccagcctatacgcagggggcgttgactatggctacaccttc	tgtgccagc			ctatacg		cagggggc		gttg		actatggctacaccttc	45	9	0	0	7	0	8	0	4
608	Donor4-TRA59	TRAV20*02	TRAJ57*01	tgtgctgtgcagactcagggcggatctgaaaagctggtcttt	tgtgctgtgcag				actcagggcggatctgaaaagctggtcttt	42	12	0	0	0	30	1	2	0/0	12	1466.68	6.14783	gctgtgcagactcagggcggatctgaaaagctggtc	36	AVQTQGGSEKLV	CAVQTQGGSEKLVF	Donor4-TRB59	TRBV7-9*03	TRBJ2-1*01	TRBD2*01	tgtgccagcagcagccgactggggactccatacaatgagcagttcttc	tgtgccagcagc			agccgactg		gggact		cca		tacaatgagcagttcttc	48	12	0	0	9	0	6	0	3
609	Donor4-TRA60	TRAV20*01	TRAJ49*01	tgtgctgtgcaggcgggacgcagaccggtaaccagttctttt	tgtgctgtgcagg	c	gggacgcagaccggtaaccagttc		tttt	42	13	1	24	0	4	0	21	15/24	12	1478.7	10.1586	gctgtgcaggcgggacgcagaccggtaaccagttct	36	AVQAGRRPVTSS	CAVQAGRRPVTSSF	Donor4-TRB60	TRBV2*01	TRBJ2-3*01	TRBD2*02	tgtgccagctggagggatctcacagacggatatacgcagtatttt	tgtgccagc			t		ggaggg		atctcacagacggat		atacgcagtatttt	45	9	0	0	1	0	6	0	15
610	Donor4-TRA61	TRAV21*02	TRAJ42*01	tgcgctgtcccctatggaggaagccaaggaaatctcatcttt	tg		cgctgtcccc		tatggaggaagccaaggaaatctcatcttt	42	2	0	10	0	30	10	5	8/10	12	1425.63	5.48865	gctgtcccctatggaggaagccaaggaaatctcatc	36	AVPYGGSQGNLI	CAVPYGGSQGNLIF	Donor4-TRB61	TRBV6-5*01	TRBJ2-1*01	TRBD1*01	tgtgccagcactacggataatgagcagttcttc	tgtgccagca			ctac		gga		t		aatgagcagttcttc	33	10	0	0	4	0	3	0	1
611	Donor4-TRA62	TRAV9-2*01	TRAJ50*01	tgtgctccgaaagggggtgtagcctcctacgacaaggtgatattt	tgtgctc		cgaaagggggtgtag		cctcctacgacaaggtgatattt	45	7	0	15	0	23	7	6	9/15	13	1554.83	8.2052	gctccgaaagggggtgtagcctcctacgacaaggtgata	39	APKGGVASYDKVI	CAPKGGVASYDKVIF	Donor4-TRB62	TRBV4-1*01	TRBJ2-7*01	TRBD1*01	tgcgccagcagccggaggacagggggcatctacgagcagtacttc	tgcgccagcagcc			gga		ggacagggggc		at		ctacgagcagtacttc	45	13	0	0	3	0	11	0	2
612	Donor4-TRA63	TRAV12-1*01	TRAJ43*01	tgtgtggtgaggggctacaatgacatgcgcttt	tgtgtggtga		ggggct		acaatgacatgcgcttt	33	10	0	6	0	17	3	6	5/6	9	1359.6	8.23376	gtggtgaggggctacaatgacatgcgc	27	VVRGYNDMR	CVVRGYNDMRF	Donor4-TRB63	TRBV27*01	TRBJ2-3*01	TRBD1*01	tgtgccagcagttggggcagcacagatacgcagtatttt	tgtgccagcagtt					ggggc				agcacagatacgcagtatttt	39	13	0	0	0	0	5	0	0
613	Donor4-TRA64	TRAV26-2*01	TRAJ23*01	tgcatcctgccccagtccaaccagggaggaaagcttatcttc	tgcatcctg		ccccagtcc		aaccagggaggaaagcttatcttc	42	9	0	9	0	24	6	8	7/9	12	1517.81	8.23376	atcctgccccagtccaaccagggaggaaagcttatc	36	ILPQSNQGGKLI	CILPQSNQGGKLIF	Donor4-TRB64	TRBV7-6*01	TRBJ1-6*01	TRBD2*02	tgtgccagcagcttaaggaggggatgggattcacccctccacttt	tgtgccagcagctta			a		ggaggg		gatggg		attcacccctccacttt	45	15	0	0	1	0	6	0	6
614	Donor4-TRA65	TRAV12-1*01	TRAJ18*01	tgtgtggtgaaccccgacagaggctcaaccctggggaggctatacttt	tgtgtggtgaac		c		ccgacagaggctcaaccctggggaggctatacttt	48	12	0	1	0	35	1	0	1/1	14	1797.07	8.23376	gtggtgaaccccgacagaggctcaaccctggggaggctatac	42	VVNPDRGSTLGRLY	CVVNPDRGSTLGRLYF	Donor4-TRB65	TRBV20-1*04	TRBJ2-4*01	TRBD1*01	tgcagtgctagatgggcagggaacattcagtacttc	tgcagtgctaga			tggg		caggg				aacattcagtacttc	36	12	0	0	4	0	5	0	0
615	Donor4-TRA66	TRAV26-1*01	TRAJ47*01	tgcatcgtcatggaatatggaaacaaactggtcttt	tgcatcgtca				tggaatatggaaacaaactggtcttt	36	10	0	0	0	26	6	0	0/0	10	1415.74	6.14636	atcgtcatggaatatggaaacaaactggtc	30	IVMEYGNKLV	CIVMEYGNKLVF	Donor4-TRB66	TRBV29-1*03	TRBJ1-1*01	TRBD2*02	tgcagcgttgaagaggagtcaatagaagctttcttt	tgcagcg			ttgaaga		ggag		tcaata		gaagctttcttt	36	7	0	0	7	0	4	0	6
616	Donor4-TRA67	TRAV26-1*02	TRAJ45*01	tgcatcgtcccgtattcaggaggaggtgctgacggactcaccttt	tgcatcgtc		cc		gtattcaggaggaggtgctgacggactcaccttt	45	9	0	2	0	34	7	1	2/2	13	1456.64	3.74988	atcgtcccgtattcaggaggaggtgctgacggactcacc	39	IVPYSGGGADGLT	CIVPYSGGGADGLTF	Donor4-TRB67	TRBV7-9*01	TRBJ2-1*01	TRBD1*01	tgtgccagcagcattagtggggagcagttcttc	tgtgccagcagc			attagt		ggg				gagcagttcttc	33	12	0	0	6	0	3	0	0
617	Donor4-TRA68	TRAV5*01	TRAJ4*01	tgtgcagagacaggtggctacaataagctgattttt	tgtgcagaga		ca		ggtggctacaataagctgattttt	36	10	0	2	0	24	3	8	1/2	10	1315.51	6.14636	gcagagacaggtggctacaataagctgatt	30	AETGGYNKLI	CAETGGYNKLIF	Donor4-TRB68	TRBV27*01	TRBJ2-1*01	TRBD2*02	tgtgccagcagtttatccagcgggattacgaatgagcagttcttc	tgtgccagcagtttatc			c		agcggga		ttacg		aatgagcagttcttc	45	17	0	0	1	0	7	0	5
618	Donor4-TRA69	TRAV12-1*01	TRAJ28*01	tgtgcggtgaacccaactggggctgggagttaccaactcactttc	tgtg		cggtgaacccaa		ctggggctgggagttaccaactcactttc	45	4	0	12	0	29	9	6	7/12	13	1528.71	5.48865	gcggtgaacccaactggggctgggagttaccaactcact	39	AVNPTGAGSYQLT	CAVNPTGAGSYQLTF	Donor4-TRB69	TRBV11-2*01	TRBJ2-2*01	TRBD1*01	tgtgccaccctggggcagggggttgtcggggagctgtttttt	tgtgcca			ccctgggg		caggggg		ttgt		cggggagctgtttttt	42	7	0	0	8	0	7	0	4
619	Donor4-TRA70	TRAV19*01	TRAJ48*01	tgtgctctgagtgggacgtcctctaactttggaaatgagaaattaaccttt	tgtgctctgagtg		ggacgtcc		tctaactttggaaatgagaaattaaccttt	51	13	0	8	0	30	4	2	6/8	15	1775.96	6.14783	gctctgagtgggacgtcctctaactttggaaatgagaaattaacc	45	ALSGTSSNFGNEKLT	CALSGTSSNFGNEKLTF	Donor4-TRB70	TRBV27*01	TRBJ2-7*01	TRBD2*02	tgtgccagcagtttccacctgagctcctacgagcagtacttc	tgtgccagcagttt			ccacct		gag				ctcctacgagcagtacttc	42	14	0	0	6	0	3	0	0
620	Donor4-TRA71	TRAV14/DV4*02	TRAJ23*01	tgtgcaatgagtgagatttataaccagggaggaaagcttatcttc	tgtgcaatgag		tga		gatttataaccagggaggaaagcttatcttc	45	11	0	3	0	31	6	1	1/3	13	1673.98	6.14636	gcaatgagtgagatttataaccagggaggaaagcttatc	39	AMSEIYNQGGKLI	CAMSEIYNQGGKLIF	Donor4-TRB71	TRBV29-1*01	TRBJ2-3*01	TRBD2*01	tgcagcgttctgctagcgggggtgacagatacgcagtatttt	tgcagcgtt			ctg		ctagcggggg		tg		acagatacgcagtatttt	42	9	0	0	3	0	10	0	2
621	Donor4-TRA72	TRAV1-1*01	TRAJ32*01	tgcgctgtgaattatggtggtgctacaaacaagctcatcttt	tgcgctgtga		attatggt		ggtgctacaaacaagctcatcttt	42	10	0	8	0	24	4	11	2/8	12	1470.71	8.21912	gctgtgaattatggtggtgctacaaacaagctcatc	36	AVNYGGATNKLI	CAVNYGGATNKLIF	Donor4-TRB72	TRBV7-8*01	TRBJ2-7*01	TRBD1*01	tgtgccagcagcttatatgacggggcaatatacgagcagtacttc	tgtgccagcagctta			tatgac		ggggc		aata		tacgagcagtacttc	45	15	0	0	6	0	5	0	4
622	Donor4-TRA73	TRAV12-3*01	TRAJ10*01	tgtgccctagggggaggaggaaacaaactcaccttt	tgtgc		cctagg		gggaggaggaaacaaactcaccttt	36	5	0	6	0	25	8	8	4/6	10	1137.33	8.23376	gccctagggggaggaggaaacaaactcacc	30	ALGGGGNKLT	CALGGGGNKLTF	Donor4-TRB73	TRBV6-1*01	TRBJ2-1*01	TRBD1*01	tgtgccagcagtccccacagggagaatgagcagttcttc	tgtgccagcagt			cccc		acaggg		ag		aatgagcagttcttc	39	12	0	0	4	0	6	0	2
623	Donor4-TRA74	TRAV29/DV5*01	TRAJ53*01	tgtgcagcaagcgcgagtggaggtagcaactataaactgacattt	tgtgcagcaagcg	cg			agtggaggtagcaactataaactgacattt	45	13	2	0	0	30	0	5	0/0	13	1476.63	8.21912	gcagcaagcgcgagtggaggtagcaactataaactgaca	39	AASASGGSNYKLT	CAASASGGSNYKLTF	Donor4-TRB74	TRBV29-1*01	TRBJ2-2*01		tgcagcgttgatcaaccgaacaccggggagctgtttttt	tgcagcgttga		tcaac							cgaacaccggggagctgtttttt	39	11	0	5	0	0	0	0	0
624	Donor4-TRA75	TRAV12-1*01	TRAJ38*01	tgtgtggtgaactgggatgctggcaacaaccgtaagctgatttgg	tgtgtggtgaac		tggg		atgctggcaacaaccgtaagctgatttgg	45	12	0	4	0	29	1	2	3/4	13	1788.06	8.23376	gtggtgaactgggatgctggcaacaaccgtaagctgatt	39	VVNWDAGNNRKLI	CVVNWDAGNNRKLIW	Donor4-TRB75	TRBV7-8*01	TRBJ2-7*01	TRBD1*01	tgtgccagcagcttagccgggacagggcactacgagcagtacttc	tgtgccagcagcttagc				c	gggacaggg		ca		ctacgagcagtacttc	45	17	0	0	0	1	9	0	2
625	Donor4-TRA76	TRAV14/DV4*03	TRAJ9*01	tgtgcaatgagagaggaccatactggaggcttcaaaactatcttt	tgtgcaatgagagagg		acc		atactggaggcttcaaaactatcttt	45	16	0	3	0	26	1	4	2/3	13	1712.97	7.17688	gcaatgagagaggaccatactggaggcttcaaaactatc	39	AMREDHTGGFKTI	CAMREDHTGGFKTIF	Donor4-TRB76	TRBV6-2*01	TRBJ2-2*01	TRBD1*01	tgtgccagcactctggggcagagcaccggggagctgtttttt	tgtgccagca			ctct		ggggc		agag		caccggggagctgtttttt	42	10	0	0	4	0	5	0	4
626	Donor4-TRA77	TRAV36/DV7*04	TRAJ40*01	tgtgctgtcgtctcaggaacctacaaatacatcttt	tgtgctgt		cgt		ctcaggaacctacaaatacatcttt	36	8	0	3	0	25	5	5	2/3	10	1350.6	8.2052	gctgtcgtctcaggaacctacaaatacatc	30	AVVSGTYKYI	CAVVSGTYKYIF	Donor4-TRB77	TRBV30*01	TRBJ2-7*01	TRBD1*01	tgtgcctgggaaccgggacagggggccgagcagtacttc	tgtgcctgg			gaacc		gggacagggggc				cgagcagtacttc	39	9	0	0	5	0	12	0	0
627	Donor4-TRA78	TRAV38-2/DV8*01	TRAJ30*01	tgtgcttataatggagatgacaagatcatcttt	tgtgcttata		atg		gagatgacaagatcatcttt	33	10	0	3	0	20	6	6	1/3	9	1258.42	4.43762	gcttataatggagatgacaagatcatc	27	AYNGDDKII	CAYNGDDKIIF	Donor4-TRB78	TRBV25-1*01	TRBJ1-1*01	TRBD1*01	tgtgccagcagtgaatgggggacggggaacactgaagctttcttt	tgtgccagcagtgaat					ggggg		acggg		gaacactgaagctttcttt	45	16	0	0	0	0	5	0	5
628	Donor4-TRA79	TRAV9-2*01	TRAJ21*01	tgtgctctggtggaggacaacttcaacaaattttacttt	tgtgctctg		gtggagg		acaacttcaacaaattttacttt	39	9	0	7	0	23	5	1	5/7	11	1609.82	4.43762	gctctggtggaggacaacttcaacaaattttac	33	ALVEDNFNKFY	CALVEDNFNKFYF	Donor4-TRB79	TRBV24-1*01	TRBJ2-1*01	TRBD2*01	tgtgccaccagtgatagctctagctcctacaatgagcagttcttc	tgtgccaccagtgat			agct		ctag				ctcctacaatgagcagttcttc	45	15	0	0	4	0	4	0	0
629	Donor4-TRA80	TRAV12-2*02	TRAJ10*01	tgtgccgtgaacaggggaggaggaaacaaactcaccttt	tgtgccgtgaaca		g		gggaggaggaaacaaactcaccttt	39	13	0	1	0	25	0	8	1/1	11	1336.54	9.32288	gccgtgaacaggggaggaggaaacaaactcacc	33	AVNRGGGNKLT	CAVNRGGGNKLTF	Donor4-TRB80	TRBV7-6*01	TRBJ2-3*01	TRBD2*01	tgtgccagcagcttagcgcggggcacagatacgcagtatttt	tgtgccagcagcttagc					gcggg				gcacagatacgcagtatttt	42	17	0	0	0	0	5	0	0
630	Donor4-TRA81	TRAV12-2*02	TRAJ5*01	tgtgccgtgaaaccatcgggcaggagagcacttactttt	tgtgccgtgaa		accat		cgggcaggagagcacttactttt	39	11	0	5	0	23	2	6	2/5	11	1405.69	10.8456	gccgtgaaaccatcgggcaggagagcacttact	33	AVKPSGRRALT	CAVKPSGRRALTF	Donor4-TRB81	TRBV19*01	TRBJ2-1*01	TRBD1*01	tgtgccagtagtatagaattttcagggctggatgagcagttcttc	tgtgccagtagtataga			atttt		caggg		ctgg		atgagcagttcttc	45	17	0	0	5	0	5	0	4
631	Donor4-TRA82	TRAV3*01	TRAJ27*01	tgtgctgtgagagacggtgcaggcaaatcaaccttt	tgtgctgtgagagac		gg		tgcaggcaaatcaaccttt	36	15	0	2	0	19	1	9	2/2	10	1211.36	8.23376	gctgtgagagacggtgcaggcaaatcaacc	30	AVRDGAGKST	CAVRDGAGKSTF	Donor4-TRB82	TRBV11-2*01	TRBJ1-1*01	TRBD2*02	tgtgccagcagctggggagacatgaacactgaagctttcttt	tgtgccagcagct			g		gggag		a	ca	tgaacactgaagctttcttt	42	13	0	0	1	0	5	0	1
632	Donor4-TRA83	TRAV39*01	TRAJ52*01	tgtgccggcactggtggtactagctatggaaagctgacattt	tgtgccg		gca		ctggtggtactagctatggaaagctgacattt	42	7	0	3	0	32	6	6	2/3	12	1362.53	8.21912	gccggcactggtggtactagctatggaaagctgaca	36	AGTGGTSYGKLT	CAGTGGTSYGKLTF	Donor4-TRB83	TRBV24-1*01	TRBJ1-5*01	TRBD1*01	tgtgccaccagtgattatcaggggagccagccccagcatttt	tgtgccaccagtgatt			at		cagggg		agc		cagccccagcatttt	42	16	0	0	2	0	6	0	3
633	Donor4-TRA84	TRAV19*01	TRAJ42*01	tgtgctctgagtcaacacaattcaggaggaggtgctgacggactcaccttt	tgtgctctgagt		caacaca		attcaggaggaggtgctgacggactcaccttt	51	12	0	7	0	32	5	3	3/7	15	1634.75	5.45203	gctctgagtcaacacaattcaggaggaggtgctgacggactcacc	45	ALSQHNSGGGADGLT	CALSQHNSGGGADGLTF	Donor4-TRB84	TRBV27*01	TRBJ1-5*01	TRBD1*01	tgtgccagcagttggggacagggggggaatcagccccagcatttt	tgtgccagcagtt			g		gggacaggggg		gg		aatcagccccagcatttt	45	13	0	0	1	0	11	0	2
634	Donor4-TRA85	TRAV10*01	TRAJ43*01	tgtgtggtgagcgcgtggaatgacatgcgcttt	tgtgtggtgagcg	cg	tgg		aatgacatgcgcttt	33	13	2	3	0	15	0	8	2/3	9	1327.55	6.15002	gtggtgagcgcgtggaatgacatgcgc	27	VVSAWNDMR	CVVSAWNDMRF	Donor4-TRB85	TRBV6-5*01	TRBJ1-1*01	TRBD2*01	tgtgccagcagttctttaagcccgggacagggggacactgaagctttcttt	tgtgccagcagtt			ctttaag	ccc	gggacaggggg				acactgaagctttcttt	51	13	0	0	7	3	11	0	0
635	Donor4-TRA86	TRAV16*01	TRAJ23*01	tgtgctctaggggataaccagggaggaaagcttatcttc	tgtgctcta		gggg		ataaccagggaggaaagcttatcttc	39	9	0	4	0	26	5	6	4/4	11	1335.55	6.14783	gctctaggggataaccagggaggaaagcttatc	33	ALGDNQGGKLI	CALGDNQGGKLIF	Donor4-TRB86	TRBV6-5*01	TRBJ2-7*01	TRBD2*01	tgtgccagctctaggcggggggcaggcgagcagtacttc	tgtgccagc			tctag		gcgggggg		cagg		cgagcagtacttc	39	9	0	0	5	0	8	0	4
636	Donor4-TRA87	TRAV17*01	TRAJ57*01	tgtgctacggtctttctccttcagactcagggcggatctgaaaagctggtcttt	tgtgctacgg		tctttctccttcag		actcagggcggatctgaaaagctggtcttt	54	10	0	14	0	30	3	2	6/14	16	1941.28	6.14783	gctacggtctttctccttcagactcagggcggatctgaaaagctggtc	48	ATVFLLQTQGGSEKLV	CATVFLLQTQGGSEKLVF	Donor4-TRB87	TRBV21-1*01	TRBJ2-5*01	TRBD1*01	tgtgccagccccaggggacagggggcgggagagccccagtacttc	tgtgccagc			cccag		gggacagggggc		gggagagc		cccagtacttc	45	9	0	0	5	0	12	0	8
637	Donor4-TRA88	TRAV41*01	TRAJ34*01	tgtgctgtgttcccctataacaccgacaagctcatcttt	tgtgctgt		gttcccc		tataacaccgacaagctcatcttt	39	8	0	7	0	24	4	3	5/7	11	1530.81	6.14636	gctgtgttcccctataacaccgacaagctcatc	33	AVFPYNTDKLI	CAVFPYNTDKLIF	Donor4-TRB88	TRBV27*01	TRBJ2-1*01		tgtgccagcagtttacgtcccctcaatgagcagttcttc	tgtgccagcagttta		cgtcccct							caatgagcagttcttc	39	15	0	8	0	0	0	0	0
638	Donor4-TRA89	TRAV12-2*02	TRAJ39*01	tgtgccgtgaacggtaatgcaggcaacatgctcaccttt	tgtgccgtgaac		gg		taatgcaggcaacatgctcaccttt	39	12	0	2	0	25	1	7	2/2	11	1311.51	5.49011	gccgtgaacggtaatgcaggcaacatgctcacc	33	AVNGNAGNMLT	CAVNGNAGNMLTF	Donor4-TRB89	TRBV16*01	TRBJ2-7*01	TRBD1*01	tgtgccagcagccaattgggacagggctacgagcagtacttc	tgtgccagcagccaat			t		gggacaggg				ctacgagcagtacttc	42	16	0	0	1	0	9	0	0
639	Donor4-TRA90	TRAV19*01	TRAJ58*01	tgtgctctgagtgaggcccggaaggaaaccagtggctctaggttgaccttt	tgtgctctgagtgaggc		ccggaag		gaaaccagtggctctaggttgaccttt	51	17	0	7	0	27	0	5	5/7	15	1856.09	8.23376	gctctgagtgaggcccggaaggaaaccagtggctctaggttgacc	45	ALSEARKETSGSRLT	CALSEARKETSGSRLTF	Donor4-TRB90	TRBV27*01	TRBJ2-1*01	TRBD2*02	tgtgccagcagtttgaccggactagcgggaacctacaatgagcagttcttc	tgtgccagcagttt			gacc		ggactagcggga		a		cctacaatgagcagttcttc	51	14	0	0	4	0	12	0	1
640	Donor4-TRA91	TRAV8-6*01	TRAJ30*01	tgtgctgtgagaagagatgacaagatcatcttt	tgtgctgtgag		a		agagatgacaagatcatcttt	33	11	0	1	0	21	3	5	0/1	9	1335.59	8.23376	gctgtgagaagagatgacaagatcatc	27	AVRRDDKII	CAVRRDDKIIF	Donor4-TRB91	TRBV15*02	TRBJ1-5*01	TRBD1*01	tgtgccaccagcagagacggggccttaaatcagccccagcatttt	tgtgccaccagcagaga			c		ggggc		ctta		aatcagccccagcatttt	45	17	0	0	1	0	5	0	4
641	Donor4-TRA92	TRAV21*02	TRAJ48*01	tgtgcccccggaaatgagaaattaaccttt	tgtgc		cccc		ggaaatgagaaattaaccttt	30	5	0	4	0	21	7	11	4/4	8	1079.24	6.14783	gcccccggaaatgagaaattaacc	24	APGNEKLT	CAPGNEKLTF	Donor4-TRB92	TRBV29-1*03	TRBJ2-7*01	TRBD1*01	tgcagcgttgaattggtcccatacgagcagtacttc	tgcagcgttgaa		ttggtccca							tacgagcagtacttc	36	12	0	9	0	0	0	0	0
642	Donor4-TRA93	TRAV13-2*01	TRAJ30*01	tgtgcagatgtccccatcgaagatgacaagatcatcttt	tgtgcaga		tgtccccatcga		agatgacaagatcatcttt	39	8	0	12	0	19	5	7	7/12	11	1477.7	3.98718	gcagatgtccccatcgaagatgacaagatcatc	33	ADVPIEDDKII	CADVPIEDDKIIF	Donor4-TRB93	TRBV12-4*01	TRBJ2-1*01	TRBD2*02	tgtgccagcagatggactagcgggacttacaatgagcagttcttc	tgtgccagcag			at		ggactagcggga		ct		tacaatgagcagttcttc	45	11	0	0	2	0	12	0	2
643	Donor4-TRA94	TRAV8-6*01	TRAJ23*01	tgtgctgtgatttataaccagggaggaaagcttatcttc	tgtgctgtga				tttataaccagggaggaaagcttatcttc	39	10	0	0	0	29	4	3	0/0	11	1425.72	8.21912	gctgtgatttataaccagggaggaaagcttatc	33	AVIYNQGGKLI	CAVIYNQGGKLIF	Donor4-TRB94	TRBV5-4*01	TRBJ2-3*01	TRBD2*01	tgtgccagcggattgtgggactatcgagatacgctgtccttt	tgtgccagc			ggattgt		gggacta		tcgagatacgctgtcc		ttt	42	9	0	0	7	0	7	0	16
644	Donor4-TRA95	TRAV19*01	TRAJ18*01	tgtgctctgagtgaggacagaggctcaaccctggggaggctatacttt	tgtgctctgagtgagg				acagaggctcaaccctggggaggctatacttt	48	16	0	0	0	32	1	3	0/0	14	1788.01	6.29504	gctctgagtgaggacagaggctcaaccctggggaggctatac	42	ALSEDRGSTLGRLY	CALSEDRGSTLGRLYF	Donor4-TRB95	TRBV28*01	TRBJ1-1*01	TRBD2*01	tgtgccagcagctccgcggtcgtcaacactgaagctttcttt	tgtgccagcag			ctcc		gcgg		tcgtc		aacactgaagctttcttt	42	11	0	0	4	0	4	0	5
645	Donor4-TRA96	TRAV12-3*01	TRAJ5*01	tgtgcagttcacatggacacgggcaggagagcacttactttt	tgtgca		gttca	ca	tggacacgggcaggagagcacttactttt	42	6	0	5	2	29	7	0	2/5	12	1577.85	8.26599	gcagttcacatggacacgggcaggagagcacttact	36	AVHMDTGRRALT	CAVHMDTGRRALTF	Donor4-TRB96	TRBV4-3*04	TRBJ2-1*01	TRBD1*01	tgtgccagcagccaagagcagggggagtcctacaatgagcagttcttc	tg			tgccagcagccaagag		caggggg		ag		tcctacaatgagcagttcttc	48	2	0	0	16	0	7	0	2
646	Donor4-TRA97	TRAV3*01	TRAJ32*02	tgtgctgtgagaggcctctatggtggtgctacaaacaagctcatcttt	tgtgctgtgagag		gcctctatggt		ggtgctacaaacaagctcatcttt	48	13	0	11	0	24	3	11	6/11	14	1683.01	9.15002	gctgtgagaggcctctatggtggtgctacaaacaagctcatc	42	AVRGLYGGATNKLI	CAVRGLYGGATNKLIF	Donor4-TRB97	TRBV19*01	TRBJ2-1*01	TRBD1*01	tgtgccagcaacgctcgtctagggaatgagcagttcttc	tgtgccag			caacgctcgtct		aggg				aatgagcagttcttc	39	8	0	0	12	0	4	0	0
647	Donor4-TRA98	TRAV16*01	TRAJ12*01	tgtgctctaagtgaggcggatagcagctataaattgatcttc	tgtgctctaagtg		aggc		ggatagcagctataaattgatcttc	42	13	0	4	0	25	1	4	3/4	12	1546.76	4.43762	gctctaagtgaggcggatagcagctataaattgatc	36	ALSEADSSYKLI	CALSEADSSYKLIF	Donor4-TRB98	TRBV12-3*01	TRBJ2-4*01	TRBD1*01	tgtgccagcagcctatggggccaattagccaaaaacattcagtacttc	tgtgccagcag			cctat		ggggc		caat	t	agccaaaaacattcagtacttc	48	11	0	0	5	0	5	0	4
648	Donor4-TRA99	TRAV12-2*02	TRAJ34*01	tgtgccgttccagtatcttataacaccgacaagctcatcttt	tgtgccgt		tccagt	a	tcttataacaccgacaagctcatcttt	42	8	0	6	1	27	5	0	3/6	12	1569.84	6.14636	gccgttccagtatcttataacaccgacaagctcatc	36	AVPVSYNTDKLI	CAVPVSYNTDKLIF	Donor4-TRB99	TRBV6-5*01	TRBJ2-3*01	TRBD1*01	tgtgccagcagttactccccagcctcagatacgcagtatttt	tgtgccagcagttactc			cc		cag		cct		cagatacgcagtatttt	42	17	0	0	2	0	3	0	3
649	Donor4-TRA100	TRAV22*01	TRAJ23*01	tgtgctgccgcatataaccagggaggaaagcttatcttc	tgtgctg		ccgca		tataaccagggaggaaagcttatcttc	39	7	0	5	0	27	6	5	4/5	11	1355.58	8.21912	gctgccgcatataaccagggaggaaagcttatc	33	AAAYNQGGKLI	CAAAYNQGGKLIF	Donor4-TRB100	TRBV6-5*01	TRBJ2-7*01	TRBD2*02	tgtgccagcagtcgcatccgggatcagcactacgagcagtacttc	tgtgccagcagt			cgcatc		cggga		tcagca		ctacgagcagtacttc	45	12	0	0	6	0	5	0	6
650	Donor4-TRA101	TRAV19*01	TRAJ42*01	tgtgctctgatgaatggaggaagccaaggaaatctcatcttt	tgtgctctga		tga		atggaggaagccaaggaaatctcatcttt	42	10	0	3	0	29	7	6	1/3	12	1424.67	5.49011	gctctgatgaatggaggaagccaaggaaatctcatc	36	ALMNGGSQGNLI	CALMNGGSQGNLIF	Donor4-TRB101	TRBV6-5*01	TRBJ2-5*01	TRBD1*01	tgtgccagcagttactcaaatacagggatcactgaagctttyttt	tgtgccagcagttactc			aaat		acaggg		atcactgaagcttty		ttt	45	17	0	0	4	0	6	0	15
651	Donor4-TRA102	TRAV41*01	TRAJ34*01	tgtgctgccctatcttataacaccgacaagctcatcttt	tgtgctg		ccct	a	tcttataacaccgacaagctcatcttt	39	7	0	4	1	27	5	0	3/4	11	1458.7	6.14636	gctgccctatcttataacaccgacaagctcatc	33	AALSYNTDKLI	CAALSYNTDKLIF	Donor4-TRB102	TRBV23-1*01	TRBJ2-5*01	TRBD1*01	tgcgccagcagtcaatcattaagggttttgggccaagagacccagtacttc	tgcgccagcagtcaatc			atta		aggg		ttttggg		ccaagagacccagtacttc	51	17	0	0	4	0	4	0	7
652	Donor4-TRA103	TRAV4*01	TRAJ39*01	tgcctcgtgggcccctatgcaggcaacatgctcaccttt	tgcctcgtggg		cccct		atgcaggcaacatgctcaccttt	39	11	0	5	0	23	5	9	4/5	11	1385.67	5.48865	ctcgtgggcccctatgcaggcaacatgctcacc	33	LVGPYAGNMLT	CLVGPYAGNMLTF	Donor4-TRB103	TRBV6-6*01	TRBJ2-7*01	TRBD2*02	tgtgccagcagttactccgaagcgggagtcccctcctacgagcagtacttc	tgtgccagcagttactc			cga		agcgggag		tccc		ctcctacgagcagtacttc	51	17	0	0	3	0	8	0	4
653	Donor4-TRA104	TRAV8-6*02	TRAJ15*01	tgtgctgtttcgaaccaggcaggaactgctctgatcttt	tgtgctgt		ttcg		aaccaggcaggaactgctctgatcttt	39	8	0	4	0	27	6	2	2/4	11	1294.49	5.49011	gctgtttcgaaccaggcaggaactgctctgatc	33	AVSNQAGTALI	CAVSNQAGTALIF	Donor4-TRB104	TRBV7-9*03	TRBJ1-2*01	TRBD1*01	tgtgccagcagcctcgacagggttggtggctacaccttc	tgtgccagcagc			ctc		gacaggg		ttgg		tggctacaccttc	39	12	0	0	3	0	7	0	4
654	Donor4-TRA105	TRAV17*01	TRAJ43*01	tgtggttcggacgaagcaaacaacataatcttt	tgtg		gttcggacgaagcaaacaacataat		cttt	33	4	0	25	0	4	9	19		9		1182.28	ggttcggacgaagcaaacaacataatc	27	GSDEANNII	CGSDEANNIIF	Donor4-TRB105	TRBV27*01	TRBJ1-5*01	TRBD1*01	tgtgccagcagtccctccgccagggggccagcccatcagccccagcatttt	tgtgccagcagt			ccctccgc		cagggggc		cagccc		atcagccccagcatttt	51	12	0	0	8	0	8	0	6
655	Donor4-TRA106	TRAV29/DV5*01	TRAJ48*01	tgtgcaggcatgcccatatctaactttggaaatgagaaattaaccttt	tgtgcag		gcatgccc	a	tatctaactttggaaatgagaaattaaccttt	48	7	0	8	1	32	6	0	6/8	14	1729.01	6.14783	gcaggcatgcccatatctaactttggaaatgagaaattaacc	42	AGMPISNFGNEKLT	CAGMPISNFGNEKLTF	Donor4-TRB106	TRBV27*01	TRBJ2-7*01	TRBD1*01	tgtgccagcagtttagggtcagagcagtacttc	tgtgccagcagttta					ggg		tca		gagcagtacttc	33	15	0	0	0	0	3	0	3
656	Donor4-TRA107	TRAV23/DV6*01	TRAJ12*01	tgtgcagcaagcagggatagcagctataaattgatcttc	tgtgcagcaagca		g		ggatagcagctataaattgatcttc	39	13	0	1	0	25	0	4	1/1	11	1460.67	8.21912	gcagcaagcagggatagcagctataaattgatc	33	AASRDSSYKLI	CAASRDSSYKLIF	Donor4-TRB107	TRBV4-1*01	TRBJ2-1*01	TRBD1*01	tgcgccagcagccaagtaggggcacatgagcagttcttc	tgcgccagcagccaag			t		agggg		cac		atgagcagttcttc	39	16	0	0	1	0	5	0	3
657	Donor4-TRA108	TRAV24*01	TRAJ26*01	tgtgcccgtgcccataactatggtcagaattttgtcttt	tgtgcc		cgtgccc		ataactatggtcagaattttgtcttt	39	6	0	7	0	26	4	3	6/7	11	1526.7	8.24988	gcccgtgcccataactatggtcagaattttgtc	33	ARAHNYGQNFV	CARAHNYGQNFVF	Donor4-TRB108	TRBV6-5*01	TRBJ2-7*01	TRBD1*01	tgtgccagcagttactcgagggacaggtctttatacgagcagtacttc	tgtgccagcagttactc	ga				gggacagg		tcttta		tacgagcagtacttc	48	17	2	0	0	0	8	0	6
658	Donor4-TRA109	TRAV38-2/DV8*01	TRAJ34*01	tgtgcttataggaccctcccgtataacaccgacaagctcatcttt	tgtgcttatagga		ccctcccg		tataacaccgacaagctcatcttt	45	13	0	8	0	24	3	3	7/8	13	1818.13	8.2052	gcttataggaccctcccgtataacaccgacaagctcatc	39	AYRTLPYNTDKLI	CAYRTLPYNTDKLIF	Donor4-TRB109	TRBV3-1*01	TRBJ1-4*01	TRBD1*01	tgtgccagcagctacggggacagtaaygaaaaactktttttt	tgtgccagcagc			tacg		gggacag		taaygaaaaactk		tttttt	42	12	0	0	4	0	7	0	13
659	Donor4-TRA110	TRAV17*01	TRAJ39*01	tgtgccccccgtcatgcaggcaacatgctcaccttt	tgtgc		cccccgtc		atgcaggcaacatgctcaccttt	36	5	0	8	0	23	8	9	7/8	10	1317.56	8.26599	gccccccgtcatgcaggcaacatgctcacc	30	APRHAGNMLT	CAPRHAGNMLTF	Donor4-TRB110	TRBV3-1*01	TRBJ2-7*01	TRBD2*01	tgtgccagcagccaagataattcggcgggcgagcagtacttc	tgtgccagcagccaaga	t		aattcg		gcggg				cgagcagtacttc	42	17	1	0	6	0	5	0	0
660	Donor4-TRA111	TRAV5*01	TRAJ43*01	tgtgcagagaggaacaatgacatgcgcttt	tgtgcagagag		g		aacaatgacatgcgcttt	30	11	0	1	0	18	2	5	1/1	8	1255.4	6.29724	gcagagaggaacaatgacatgcgc	24	AERNNDMR	CAERNNDMRF	Donor4-TRB111	TRBV12-4*01	TRBJ1-3*01	TRBD1*01	tgtgccagcagttttccacgctctggaaacaccatatatttt	tgtgccagcagttt		tccac						g	ctctggaaacaccatatatttt	42	14	0	5	0	0	0	0	0
661	Donor4-TRA112	TRAV19*01	TRAJ9*01	tgtgctctggacaatactggaggcttcaaaactatcttt	tgtgctctg		gac		aatactggaggcttcaaaactatcttt	39	9	0	3	0	27	8	3	2/3	11	1386.59	6.14783	gctctggacaatactggaggcttcaaaactatc	33	ALDNTGGFKTI	CALDNTGGFKTIF	Donor4-TRB112	TRBV7-8*01	TRBJ1-1*01	TRBD1*01	tgtgccagcagctccgtaaatccggagaacactgaagctttcttt	tgtgccagcagct			ccgtaaatcc		gga				gaacactgaagctttcttt	45	13	0	0	10	0	3	0	0
662	Donor4-TRA113	TRAV14/DV4*03	TRAJ24*02	tgtgcaatgagagttgcccgaagtgagacagacagctgggggaaattccagttt	tgtgcaatgagag		ttgcccgaagtgagacagacagctgggggaaattcc		agttt	54	13	0	36	0	5	4	27	20/36	16	2119.41	8.23376	gcaatgagagttgcccgaagtgagacagacagctgggggaaattccag	48	AMRVARSETDSWGKFQ	CAMRVARSETDSWGKFQF	Donor4-TRB113	TRBV7-9*03	TRBJ2-7*01	TRBD2*01	tgtgccagcagcttaggggctagcgagatctacgagcagtacttc	tgtgccagcagcttag			ggg		ctagcg		agat		ctacgagcagtacttc	45	16	0	0	3	0	6	0	4
663	Donor4-TRA114	TRAV19*01	TRAJ45*01	tgtgctctgagtcaacacaattcaggaggaggtgctgacggactcaccttt	tgtgctctgagt		caacaca		attcaggaggaggtgctgacggactcaccttt	51	12	0	7	0	32	5	3	3/7	15	1634.75	5.45203	gctctgagtcaacacaattcaggaggaggtgctgacggactcacc	45	ALSQHNSGGGADGLT	CALSQHNSGGGADGLTF	Donor4-TRB114	TRBV19*01	TRBJ2-1*01	TRBD1*01	tgtgccagtagacccccgggacagggaatctatgagcagttcttc	tgtgccagtag			accccc		gggacaggg		aatct		atgagcagttcttc	45	11	0	0	6	0	9	0	5
664	Donor4-TRA115	TRAV22*01	TRAJ21*01	tgtcgggacaacttcaacaaattttacttt	tgt		cggg		acaacttcaacaaattttacttt	30	3	0	4	0	23	10	1	4/4	8	1353.52	8.21912	cgggacaacttcaacaaattttac	24	RDNFNKFY	CRDNFNKFYF	Donor4-TRB115	TRBV5-5*01	TRBJ2-6*01	TRBD1*01	tgtgccagcagcttgttggtgacagcctctggggccaacgtcctgactttc	tgtgccagcagcttg			ttggt		gacag		c		ctctggggccaacgtcctgactttc	51	15	0	0	5	0	5	0	1
665	Donor4-TRA116	TRAV12-1*01	TRAJ26*01	tgtgcgtttcttatctatggtcagaattttgtcttt	tgtg		cgtttcttat		ctatggtcagaattttgtcttt	36	4	0	10	0	22	9	7	3/10	10	1421.68	5.48865	gcgtttcttatctatggtcagaattttgtc	30	AFLIYGQNFV	CAFLIYGQNFVF	Donor4-TRB116	TRBV12-3*01	TRBJ1-2*01	TRBD1*01	tgtgccagctcagtggtaggggcttcctatggctacaccttc	tgtgccagc			tcagtggt		agggg		cttc		ctatggctacaccttc	42	9	0	0	8	0	5	0	4
666	Donor4-TRA117	TRAV26-1*02	TRAJ17*01	tgcatcgtcagagtcgcgggggctgcaggcaacaagctaactttt	tgcatcgtcagagtcg	cg	ggg		gctgcaggcaacaagctaactttt	45	16	2	3	0	24	0	8	3/3	13	1519.83	9.32288	atcgtcagagtcgcgggggctgcaggcaacaagctaact	39	IVRVAGAAGNKLT	CIVRVAGAAGNKLTF	Donor4-TRB117	TRBV27*01	TRBJ2-3*01	TRBD1*01	tgctaccgcctccaggacgttagcacagatgcgcagtatttt	tg			ctaccgcctcca		ggac		gttagcacagatg		cgcagtatttt	42	2	0	0	12	0	4	0	13
667	Donor4-TRA118	TRAV35*02	TRAJ50*01	tgtgctgggcagggagaaacctcctacgacaaggtgatattt	tgtgctgggcag		ggag		aaacctcctacgacaaggtgatattt	42	12	0	4	0	26	0	3	3/4	12	1517.68	4.43762	gctgggcagggagaaacctcctacgacaaggtgata	36	AGQGETSYDKVI	CAGQGETSYDKVIF	Donor4-TRB118	TRBV5-5*02	TRBJ2-7*01	TRBD1*01	tgtgccagcagcttgggggtaacagggctcagctcctacgagcagtacttc	tgtgccagcagcttgg			gggta		acaggg		ctc	ag	ctcctacgagcagtacttc	51	16	0	0	5	0	6	0	3
668	Donor4-TRA119	TRAV19*01	TRAJ13*02	tgtgctaaggcatctgggggttaccagaaagttaccttt	tgtgct		aaggca		tctgggggttaccagaaagttaccttt	39	6	0	6	0	27	11	5	3/6	11	1359.57	9.04895	gctaaggcatctgggggttaccagaaagttacc	33	AKASGGYQKVT	CAKASGGYQKVTF	Donor4-TRB119	TRBV30*01	TRBJ2-7*01	TRBD2*01	tgtgcctggagtctatcccggggtcacgagcagtacttc	tgtgcctggagt			ctatcc		cgggg		tc		acgagcagtacttc	39	12	0	0	6	0	5	0	2
669	Donor4-TRA120	TRAV29/DV5*01	TRAJ53*01	tgtgcagcaagcgcggagaatagtggaggtagcaactataaactgacattt	tgtgcagcaagcg	cg	g		agaatagtggaggtagcaactataaactgacattt	51	13	2	1	0	35	0	0	1/1	15	1719.85	6.14636	gcagcaagcgcggagaatagtggaggtagcaactataaactgaca	45	AASAENSGGSNYKLT	CAASAENSGGSNYKLTF	Donor4-TRB120	TRBV27*01	TRBJ2-3*01	TRBD2*01	tgtgccagcagtggcctcgggacgcagtatttt	tgtgccagcagt			ggcct		cggg				acgcagtatttt	33	12	0	0	5	0	4	0	0
670	Donor4-TRA121	TRAV21*02	TRAJ56*01	tgtgctgtgaggtatactggagccaatagtaagctgacattt	tgtgctgtgagg				tatactggagccaatagtaagctgacattt	42	12	0	0	0	30	0	1	0/0	12	1530.77	9.15002	gctgtgaggtatactggagccaatagtaagctgaca	36	AVRYTGANSKLT	CAVRYTGANSKLTF	Donor4-TRB121	TRBV5-5*02	TRBJ1-5*01	TRBD1*01	tgtgccagcagcttcgccgggacaggtagcaatcagccccagcatttt	tgtgccagcagctt			cg	cc	gggacagg				tagcaatcagccccagcatttt	48	14	0	0	2	2	8	0	0
671	Donor4-TRA122	TRAV13-2*01	TRAJ50*01	tgtgcagagaggtcctcctacgacaaggtgatattt	tgtgcagaga		ggt		cctcctacgacaaggtgatattt	36	10	0	3	0	23	3	6	2/3	10	1417.61	6.29358	gcagagaggtcctcctacgacaaggtgata	30	AERSSYDKVI	CAERSSYDKVIF	Donor4-TRB122	TRBV25-1*01	TRBJ2-4*01	TRBD1*01	tgtgccagcagtgaagggaaggggcgcggcaaaaacattcagtacttc	tgtgccagcagtgaa			ggga		agggg		cgcgg		caaaaacattcagtacttc	48	15	0	0	4	0	5	0	5
672	Donor4-TRA123	TRAV12-3*01	TRAJ52*01	tgtgcaatgagcgcaagtggtactagctatggaaagctgacattt	tgtgcaatgagcg	c	aa		gtggtactagctatggaaagctgacattt	45	13	1	2	0	29	0	9	0/2	13	1523.75	8.21912	gcaatgagcgcaagtggtactagctatggaaagctgaca	39	AMSASGTSYGKLT	CAMSASGTSYGKLTF	Donor4-TRB123	TRBV27*01	TRBJ2-7*01	TRBD2*02	tgtgccagcagtgagggaggagggcagtacttc	tgtgccagcagt			ga		gggagg		agg		gcagtacttc	33	12	0	0	2	0	6	0	3
673	Donor4-TRA124	TRAV21*02	TRAJ28*01	tgtgctgtgaggtcatactctggggctgggagttaccaactcactttc	tgtgctgtgagg		t		catactctggggctgggagttaccaactcactttc	48	12	0	1	0	35	0	0	0/1	14	1709.9	8.21912	gctgtgaggtcatactctggggctgggagttaccaactcact	42	AVRSYSGAGSYQLT	CAVRSYSGAGSYQLTF	Donor4-TRB124	TRBV2*01	TRBJ2-1*01	TRBD1*01	tgtgccagcagccaattacgtttcgttgagcagttcttc	tgtgccagcag		ccaattacgtttcgt							tgagcagttcttc	39	11	0	15	0	0	0	0	0
674	Donor4-TRA125	TRAV13-1*02	TRAJ49*01	tgtgcagctagtggtaaccagttctatttt	tgtgcagc		tagt		ggtaaccagttctatttt	30	8	0	4	0	18	5	7	1/4	8	1107.21	5.48865	gcagctagtggtaaccagttctat	24	AASGNQFY	CAASGNQFYF	Donor4-TRB125	TRBV7-9*02	TRBJ2-1*01	TRBD2*02	tgtgccagcagcccaagaggactagcgggaggctcctacaatgagcagttcttc	tgtgccagcagc			ccaaga		ggactagcgggagg				ctcctacaatgagcagttcttc	54	12	0	0	6	0	14	0	0
675	Donor4-TRA126	TRAV12-2*02	TRAJ26*01	tgtgccgtggaggactatggtcagaattttgtcttt	tgtgccgtg		gagg		actatggtcagaattttgtcttt	36	9	0	4	0	23	4	6	3/4	10	1391.52	3.56531	gccgtggaggactatggtcagaattttgtc	30	AVEDYGQNFV	CAVEDYGQNFVF	Donor4-TRB126	TRBV19*01	TRBJ2-7*01	TRBD2*01	tgtgccagtagtataaaacctacctacgagcagtacttc	tgtgccagtagtata			aaac		cta				cctacgagcagtacttc	39	15	0	0	4	0	3	0	0
676	Donor4-TRA127	TRAV19*01	TRAJ47*01	tgtgctctgagtgaggcccgggaatatggaaacaaactggtcttt	tgtgctctgagtgaggc		ccg		ggaatatggaaacaaactggtcttt	45	17	0	3	0	25	0	1	3/3	13	1699.95	6.29358	gctctgagtgaggcccgggaatatggaaacaaactggtc	39	ALSEAREYGNKLV	CALSEAREYGNKLVF	Donor4-TRB127	TRBV4-1*01	TRBJ2-1*01	TRBD1*01	tgcgccagcagccggacaggggggaatgagcagttcttc	tgcgccagcagcc					ggacaggggg		g		aatgagcagttcttc	39	13	0	0	0	0	10	0	1
677	Donor4-TRA128	TRAV12-2*02	TRAJ17*01	tgtgcccccaggggcggagctgcaggcaacaagctaactttt	tgtgcc		cccaggggcgg		agctgcaggcaacaagctaactttt	42	6	0	11	0	25	7	7	10/11	12	1362.58	9.32288	gcccccaggggcggagctgcaggcaacaagctaact	36	APRGGAAGNKLT	CAPRGGAAGNKLTF	Donor4-TRB128	TRBV12-3*01	TRBJ2-3*01	TRBD1*01	tgtgccagcagtctcacaggggttgcagatacgcagtatttt	tgtgccagcagt			ctc		acagggg		ttg		cagatacgcagtatttt	42	12	0	0	3	0	7	0	3
678	Donor4-TRA129	TRAV12-1*01	TRAJ49*01	tgtgcggtgaacaccggtaaccagttctatttt	tgtg		cggt		gaacaccggtaaccagttctatttt	33	4	0	4	0	25	9	0	3/4	9	1263.4	5.48865	gcggtgaacaccggtaaccagttctat	27	AVNTGNQFY	CAVNTGNQFYF	Donor4-TRB129	TRBV27*01	TRBJ2-5*01	TRBD1*01	tgtgccagcagtttatggccggaagagacccagtacttc	tgtgccagcagtttat					ggc		cgg		aagagacccagtacttc	39	16	0	0	0	0	3	0	3
679	Donor4-TRA130	TRAV38-2/DV8*01	TRAJ50*01	tgtgcttataggagcgcggaaacctcctacgacaaggtgatattt	tgtgcttataggagcg	cg	g		aaacctcctacgacaaggtgatattt	45	16	2	1	0	26	0	3	1/1	13	1752.97	6.29211	gcttataggagcgcggaaacctcctacgacaaggtgata	39	AYRSAETSYDKVI	CAYRSAETSYDKVIF	Donor4-TRB130	TRBV4-1*01	TRBJ1-1*01	TRBD2*02	tgcgccagcagccaagataccagcccttggagagctttcttt	tgcgccagcagccaaga	t		accagccctt		ggag				agctttcttt	42	17	1	0	10	0	4	0	0
680	Donor4-TRA131	TRAV19*01	TRAJ43*01	tgtgctctgaaggggaatgacatgcgcttt	tgtgctctga		agggg		aatgacatgcgcttt	30	10	0	5	0	15	7	8	4/5	8	1154.38	8.23376	gctctgaaggggaatgacatgcgc	24	ALKGNDMR	CALKGNDMRF	Donor4-TRB131	TRBV4-1*01	TRBJ2-7*01	TRBD1*01	tgcgccagcagcttccgcgggggacagtcctacgagcagtacttc	tgcgccagcagc			ttccgcgg		gggacag				tcctacgagcagtacttc	45	12	0	0	8	0	7	0	0
681	Donor4-TRA132	TRAV13-1*02	TRAJ4*01	tgtgcagcggaatctggtggctacaataagctgattttt	tgtgcagc		ggaa		tctggtggctacaataagctgattttt	39	8	0	4	0	27	5	5	2/4	11	1372.57	6.14636	gcagcggaatctggtggctacaataagctgatt	33	AAESGGYNKLI	CAAESGGYNKLIF	Donor4-TRB132	TRBV24-1*01	TRBJ2-2*01	TRBD2*02	tgtgccaccagtgatcctccgggttcggctagcgggaagaacaccggggagctgtttttt	tgtgccaccagtgat			cctccgggttcgg		ctagcggga		a		gaacaccggggagctgtttttt	60	15	0	0	13	0	9	0	1
682	Donor4-TRA133	TRAV12-1*01	TRAJ53*01	tgtgcggtgaggggcagtggaggtagcaactataaactgacattt	tgtg		cggtgaggggc		agtggaggtagcaactataaactgacattt	45	4	0	11	0	30	9	5	9/11	13	1559.77	9.15002	gcggtgaggggcagtggaggtagcaactataaactgaca	39	AVRGSGGSNYKLT	CAVRGSGGSNYKLTF	Donor4-TRB133	TRBV7-2*02	TRBJ1-6*01	TRBD1*01	tgtgccagcagtcgcggcagggaacggaattcacccctccacttt	tgtgccagcag			tcgcgg		caggg		aacgg		aattcacccctccacttt	45	11	0	0	6	0	5	0	5
683	Donor4-TRA134	TRAV14/DV4*03	TRAJ12*01	tgtgcaatggaggtggatagcagctataaattgatcttc	tgtgcaatg		gagg		tggatagcagctataaattgatcttc	39	9	0	4	0	26	8	3	3/4	11	1505.78	4.43762	gcaatggaggtggatagcagctataaattgatc	33	AMEVDSSYKLI	CAMEVDSSYKLIF	Donor4-TRB134	TRBV29-1*01	TRBJ1-4*01	TRBD1*01	tgcagcgtttccggggccgcagggacccggggccaactgtttttt	tgcagcgtt			tccggggccgca		gggac		ccggggcc		aactgtttttt	45	9	0	0	12	0	5	0	8
684	Donor4-TRA135	TRAV8-1*01	TRAJ37*02	tgtgccgtgaatgcgtcctctagcaacacaggcaaactaatcttt	tgtgccgtgaatgc	g	tc		ctctagcaacacaggcaaactaatcttt	45	14	1	2	0	28	0	3	1/2	13	1511.72	8.23376	gccgtgaatgcgtcctctagcaacacaggcaaactaatc	39	AVNASSSNTGKLI	CAVNASSSNTGKLIF	Donor4-TRB135	TRBV4-1*01	TRBJ2-5*01	TRBD1*01	tgcgccagcagccaagtcgacagcaaccaagagacccagtacttc	tgcgccagcagccaag			tc		gacag		ca		accaagagacccagtacttc	45	16	0	0	2	0	5	0	2
685	Donor4-TRA136	TRAV12-3*01	TRAJ58*01	tgtgcaatgagcgagggggaaaccagtggctctaggttgaccttt	tgtgcaatgagcg		agggg		gaaaccagtggctctaggttgaccttt	45	13	0	5	0	27	0	5	4/5	13	1575.74	4.43762	gcaatgagcgagggggaaaccagtggctctaggttgacc	39	AMSEGETSGSRLT	CAMSEGETSGSRLTF	Donor4-TRB136	TRBV24-1*01	TRBJ1-2*01	TRBD2*02	tgtgccaccagtgatatcgagggctacaccttc	tgtgccaccagtgat			atc		gag				ggctacaccttc	33	15	0	0	3	0	3	0	0
686	Donor4-TRA137	TRAV13-1*02	TRAJ11*01	tgtgcagcaagtattccgggatacagcaccctcaccttt	tgtgcagcaagta	t	tccg		ggatacagcaccctcaccttt	39	13	1	4	0	21	0	8	3/4	11	1330.52	5.48865	gcagcaagtattccgggatacagcaccctcacc	33	AASIPGYSTLT	CAASIPGYSTLTF	Donor4-TRB137	TRBV6-1*01	TRBJ1-1*01	TRBD1*01	tgtgccagcagtggccaaggacaggggaacactgaagctttcttt	tgtgccagcagtg			gccaa		ggacaggg				gaacactgaagctttcttt	45	13	0	0	5	0	8	0	0
687	Donor4-TRA138	TRAV8-6*02	TRAJ28*01	tgtgctttacctgggagttaccaactcactttc	tgtgct		ttac		ctgggagttaccaactcactttc	33	6	0	4	0	23	8	12	1/4	9	1199.39	5.48865	gctttacctgggagttaccaactcact	27	ALPGSYQLT	CALPGSYQLTF	Donor4-TRB138	TRBV6-5*01	TRBJ1-2*01	TRBD1*01	tgtgccagcagccccatttccgggacggggtatggctacaccttc	tgtgccagcag			ccccattt	cc	gggac		gggg		tatggctacaccttc	45	11	0	0	8	2	5	0	4
688	Donor4-TRA139	TRAV19*01	TRAJ48*01	tgtgctctgagtgaggcgcttgataactttggaaatgagaaattaaccttt	tgtgctctgagtgaggc	gc	ttga		taactttggaaatgagaaattaaccttt	51	17	2	4	0	28	0	4	1/4	15	1872.09	4.15125	gctctgagtgaggcgcttgataactttggaaatgagaaattaacc	45	ALSEALDNFGNEKLT	CALSEALDNFGNEKLTF	Donor4-TRB139	TRBV12-4*01	TRBJ2-1*01	TRBD2*01	tgtgccagcagtttagatagctcctacaatgagcagttcttc	tgtgccagcagtttag			a		tag				ctcctacaatgagcagttcttc	42	16	0	0	1	0	3	0	0
689	Donor4-TRA140	TRAV41*01	TRAJ33*01	tgtgccatcatggatagcaactatcagttaatctgg	tgtgc		cat	ca	tggatagcaactatcagttaatctgg	36	5	0	3	2	26	7	0	1/3	10	1456.71	3.74988	gccatcatggatagcaactatcagttaatc	30	AIMDSNYQLI	CAIMDSNYQLIW	Donor4-TRB140	TRBV29-1*01	TRBJ2-7*01	TRBD2*02	tgcagcgggactagcgggacctacgagcagtacttc	tgcagcg					ggactagcggga				cctacgagcagtacttc	36	7	0	0	0	0	12	0	0
690	Donor4-TRA141	TRAV4*01	TRAJ37*01	tgcctcgtgggtgaactgggcaacacaggcaaactaatcttt	tgcctcgtgggtga		actg		ggcaacacaggcaaactaatcttt	42	14	0	4	0	24	2	7	2/4	12	1463.76	6.14783	ctcgtgggtgaactgggcaacacaggcaaactaatc	36	LVGELGNTGKLI	CLVGELGNTGKLIF	Donor4-TRB141	TRBV12-3*01	TRBJ2-7*01	TRBD2*01	tgtgccagcagttttggcggggcctacgagcagtacttc	tgtgccagcagttt			tg		gcgggg				cctacgagcagtacttc	39	14	0	0	2	0	6	0	0
691	Donor4-TRA142	TRAV14/DV4*03	TRAJ48*01	tgtgcaatgaggacggtctttggaaatgagaaattaaccttt	tgtgcaatgag		gacggt		ctttggaaatgagaaattaaccttt	42	11	0	6	0	25	6	7	4/6	12	1616.93	8.23376	gcaatgaggacggtctttggaaatgagaaattaacc	36	AMRTVFGNEKLT	CAMRTVFGNEKLTF	Donor4-TRB142	TRBV6-2*01	TRBJ2-3*01	TRBD2*01	tgtgccagcagttaccccgactcgggcacagatacgcagtatttt	tgtgccagcagttac			ccc		gact		cgg		gcacagatacgcagtatttt	45	15	0	0	3	0	4	0	3
692	Donor4-TRA143	TRAV21*02	TRAJ47*02	tgtgctgccatggaatatggaaacaagctggtcttt	tgtgctg			cca	tggaatatggaaacaagctggtcttt	36	7	0	0	3	26	5	0	0/0	10	1345.61	6.14636	gctgccatggaatatggaaacaagctggtc	30	AAMEYGNKLV	CAAMEYGNKLVF	Donor4-TRB143	TRBV6-5*01	TRBJ2-5*01	TRBD1*01	tgtgccagcagttacgggacaggccaagagacccagtacttc	tgtgccagcagttac					gggacagg				ccaagagacccagtacttc	42	15	0	0	0	0	8	0	0
693	Donor4-TRA144	TRAV3*01	TRAJ20*01	tgtgctgtgagagactacaagctcagcttt	tgtgctgtgagagac				tacaagctcagcttt	30	15	0	0	0	15	1	11	0/0	8	1201.41	8.21912	gctgtgagagactacaagctcagc	24	AVRDYKLS	CAVRDYKLSF	Donor4-TRB144	TRBV28*01	TRBJ1-5*01	TRBD1*01	tgtgccagcaccggacagaacgatagcaatcagccccagcatttt	tgtgccagca			cc		ggacag		aacg	a	tagcaatcagccccagcatttt	45	10	0	0	2	0	6	0	4
694	Donor4-TRA145	TRAV19*01	TRAJ24*02	tgtgctctgactgacagctgggggaaattgcagttt	tgtgctctga				ctgacagctgggggaaattgcagttt	36	10	0	0	0	26	7	6	0/0	10	1368.58	6.14783	gctctgactgacagctgggggaaattgcag	30	ALTDSWGKLQ	CALTDSWGKLQF	Donor4-TRB145	TRBV12-3*01	TRBJ2-7*01	TRBD2*01	tgtgccagcagcctgggacttaactacgagcagtacttc	tgtgccagcag			cct		gggact		taa		ctacgagcagtacttc	39	11	0	0	3	0	6	0	3
695	Donor4-TRA146	TRAV14/DV4*02	TRAJ57*01	tgtgcaatgagagagaaccagggcggatctgaaaagctggtcttt	tgtgcaatgagagag		aac		cagggcggatctgaaaagctggtcttt	45	15	0	3	0	27	2	5	1/3	13	1668.92	6.29504	gcaatgagagagaaccagggcggatctgaaaagctggtc	39	AMRENQGGSEKLV	CAMRENQGGSEKLVF	Donor4-TRB146	TRBV7-8*01	TRBJ2-3*01	TRBD2*02	tgtgccagcagtcatgagcgggagtggtcagatacgcagtatttt	tgtgccagcag			tcatg		agcgggag		tggt		cagatacgcagtatttt	45	11	0	0	5	0	8	0	4
696	Donor4-TRA147	TRAV9-2*01	TRAJ49*01	tgtgctctgagtgaagtaaacggtaaccagttctatttt	tgtgctctgagtga		agtaaa		cggtaaccagttctatttt	39	14	0	6	0	19	0	6	1/6	11	1491.64	3.74988	gctctgagtgaagtaaacggtaaccagttctat	33	ALSEVNGNQFY	CALSEVNGNQFYF	Donor4-TRB147	TRBV27*01	TRBJ1-5*01	TRBD1*01	tgtgccagcagttttacgacagggggcgttcagccccagcatttt	tgtgccagcagttt			tac		gacagggggc		gt		tcagccccagcatttt	45	14	0	0	3	0	10	0	2
697	Donor4-TRA148	TRAV19*01	TRAJ42*01	tgtgctctgagtgaggcccgggggggaggaagccaaggaaatctcatcttt	tgtgctctgagtgaggc		ccggggg		ggaggaagccaaggaaatctcatcttt	51	17	0	7	0	27	0	8	7/7	15	1679.87	6.15002	gctctgagtgaggcccgggggggaggaagccaaggaaatctcatc	45	ALSEARGGGSQGNLI	CALSEARGGGSQGNLIF	Donor4-TRB148	TRBV4-1*01	TRBJ2-1*01	TRBD2*02	tgcgccagcagccaagtggtggctagcgggagtttctatgagcagttcttc	tgcgccagcagccaag			tggtgg		ctagcgggag		tttct		atgagcagttcttc	51	16	0	0	6	0	10	0	5
698	Donor4-TRA149	TRAV14/DV4*02	TRAJ54*01	tgtgcaatgagagaggaaattcagggagcccagaagctggtattt	tgtgcaatgagagagg		a		aattcagggagcccagaagctggtattt	45	16	0	1	0	28	1	1	0/1	13	1723.05	6.29504	gcaatgagagaggaaattcagggagcccagaagctggta	39	AMREEIQGAQKLV	CAMREEIQGAQKLVF	Donor4-TRB149	TRBV27*01	TRBJ1-2*01	TRBD1*01	tgtgccagcaggaccctggggcagcccgccccctatggctacaccttc	tgtgccagcag			gaccct		ggggc		agcccgcccc		ctatggctacaccttc	48	11	0	0	6	0	5	0	10
699	Donor4-TRA150	TRAV13-1*02	TRAJ33*01	tgtgcagcaagtataaacggcaactatcagttaatctgg	tgtgcagcaagta	ta	aacg		gcaactatcagttaatctgg	39	13	2	4	0	20	0	6	2/4	11	1452.65	5.48865	gcagcaagtataaacggcaactatcagttaatc	33	AASINGNYQLI	CAASINGNYQLIW	Donor4-TRB150	TRBV7-6*01	TRBJ2-7*01	TRBD1*01	tgtgccagcaccccccccccccattcggggctgagctcctacgagcagtacttc	tgtgccagca			ccccccccccccattc		ggggc		t	gag	ctcctacgagcagtacttc	54	10	0	0	16	0	5	0	1
700	Donor4-TRA151	TRAV13-1*02	TRAJ8*01	tgtgcagcaagtatcgaggacacaggctttcagaaacttgtattt	tgtgcagcaagta	t	cgagg		acacaggctttcagaaacttgtattt	45	13	1	5	0	26	0	3	4/5	13	1628.87	4.43762	gcagcaagtatcgaggacacaggctttcagaaacttgta	39	AASIEDTGFQKLV	CAASIEDTGFQKLVF	Donor4-TRB151	TRBV11-2*01	TRBJ2-7*01	TRBD2*01	tgtgccagcaggccggggggcagtctcgtcgagcagtacttc	tgtgccagcag			gc		cgggggg		cagtctcgt		cgagcagtacttc	42	11	0	0	2	0	7	0	9
701	Donor4-TRA152	TRAV26-1*02	TRAJ39*01	tgcatcgtcagagtcgcctcggcaggcaacatgctcaccttt	tgcatcgtcagagtcg	c	ctcg		gcaggcaacatgctcaccttt	42	16	1	4	0	21	0	11	3/4	12	1481.8	8.24988	atcgtcagagtcgcctcggcaggcaacatgctcacc	36	IVRVASAGNMLT	CIVRVASAGNMLTF	Donor4-TRB152	TRBV7-6*01	TRBJ1-1*01	TRBD1*01	tgtgccagcagcttaagtccaggcaggtcgactgaagctttcttt	tgtgccagcagctta			agtc		cagg		caggtcg		actgaagctttcttt	45	15	0	0	4	0	4	0	7
702	Donor4-TRA153	TRAV22*01	TRAJ52*01	tgtgctgtggtggatgctggtggtactagctatggaaagctgacattt	tgtgctgtgg		tgg		atgctggtggtactagctatggaaagctgacattt	48	10	0	3	0	35	3	3	2/3	14	1588.8	6.14636	gctgtggtggatgctggtggtactagctatggaaagctgaca	42	AVVDAGGTSYGKLT	CAVVDAGGTSYGKLTF	Donor4-TRB153	TRBV24-1*01	TRBJ2-7*01	TRBD2*01	tgtgccaccagtgttggcggctcctacgagcagtacttc	tgtgccaccagtg			ttg		gcgg				ctcctacgagcagtacttc	39	13	0	0	3	0	4	0	0
703	Donor4-TRA155	TRAV35*02	TRAJ30*01	tgtgctgggcagggggatgacaagatcatcttt	tgtgctgggcag		ggg		gatgacaagatcatcttt	33	12	0	3	0	18	0	8	3/3	9	1166.32	4.43762	gctgggcagggggatgacaagatcatc	27	AGQGDDKII	CAGQGDDKIIF	Donor4-TRB155	TRBV27*01	TRBJ2-7*01	TRBD1*01	tgtgccagcagcctacagggggctgagcagtacttc	tgtgccagcag			cct		acagggggc		t		gagcagtacttc	36	11	0	0	3	0	9	0	1
704	Donor4-TRA156	TRAV1-1*01	TRAJ18*01	tgcgctgtggtcgggagaggctcaaccctggggaggctatacttt	tgcgctgtg		gtcggg		agaggctcaaccctggggaggctatacttt	45	9	0	6	0	30	5	5	5/6	13	1598.89	9.31995	gctgtggtcgggagaggctcaaccctggggaggctatac	39	AVVGRGSTLGRLY	CAVVGRGSTLGRLYF	Donor4-TRB156	TRBV5-6*01	TRBJ2-4*01	TRBD1*01	tgtgccagcagcttggaggagcaggtagccaaaaacattcagtacttc	tgtgccagcagcttgg			aggag		cagg			t	agccaaaaacattcagtacttc	48	16	0	0	5	0	4	0	0
705	Donor4-TRA157	TRAV22*01	TRAJ49*01	tgtgctgtggaattcggtaaccagttctatttt	tgtgctgtgga		att		cggtaaccagttctatttt	33	11	0	3	0	19	2	6	0/3	9	1324.48	3.74988	gctgtggaattcggtaaccagttctat	27	AVEFGNQFY	CAVEFGNQFYF	Donor4-TRB157	TRBV6-2*01	TRBJ2-7*01	TRBD2*01	tgtgccagcagttactcgaggactagcggacgttctttctacgagcagtacttc	tgtgccagcagttactc	ga				ggactagcgg		acgttcttt		ctacgagcagtacttc	54	17	2	0	0	0	10	0	9
706	Donor4-TRA158	TRAV14/DV4*01	TRAJ8*01	tgtgcaatgagagagattacaggctttcagaaacttgtattt	tgtgcaatgagagag		att		acaggctttcagaaacttgtattt	42	15	0	3	0	24	2	5	0/3	12	1643.01	8.23376	gcaatgagagagattacaggctttcagaaacttgta	36	AMREITGFQKLV	CAMREITGFQKLVF	Donor4-TRB158	TRBV6-1*01	TRBJ1-5*01	TRBD1*01	tgtgccagcagtgaaggacttgacaggggcaatcagccccagcatttt	tgtgccagcagtgaag			gactt		gacaggg				gcaatcagccccagcatttt	48	16	0	0	5	0	7	0	0
707	Donor4-TRA159	TRAV5*01	TRAJ39*01	tgtgcagaggagggccttctcggcaacatgctcaccttt	tgtgcagag		gagggccttctc		ggcaacatgctcaccttt	39	9	0	12	0	18	4	14	8/12	11	1397.64	3.56531	gcagaggagggccttctcggcaacatgctcacc	33	AEEGLLGNMLT	CAEEGLLGNMLTF	Donor4-TRB159	TRBV5-1*01	TRBJ2-7*01	TRBD2*01	tgcgccagcagcccggagggtagcggggggcagcccgagcagtacttc	tgcgccagcagc			ccggaggg		tagcgggggg		cagcc		cgagcagtacttc	48	12	0	0	8	0	10	0	5
708	Donor4-TRA160	TRAV3*01	TRAJ40*01	tgtgctgtgagaggtgacggaggtgacaaatacatcttt	tgtgctgtgagag		gtgacggaggtg		acaaatacatcttt	39	13	0	12	0	14	3	16	8/12	11	1400.58	6.29358	gctgtgagaggtgacggaggtgacaaatacatc	33	AVRGDGGDKYI	CAVRGDGGDKYIF	Donor4-TRB160	TRBV24-1*01	TRBJ1-2*01	TRBD1*01	tgtgccaccagtgatttgtccaacaggggcggctacaccttc	tgtgccaccagtgatttg			tcca		acagggg		c		ggctacaccttc	42	18	0	0	4	0	7	0	1
709	Donor4-TRA161	TRAV41*01	TRAJ30*01	tgtgctgccctccctaccatgaacagagatgacaagatcatcttt	tgtgctg		ccctccctac	ca	tgaacagagatgacaagatcatcttt	45	7	0	10	2	26	5	0	7/10	13	1708.04	6.29504	gctgccctccctaccatgaacagagatgacaagatcatc	39	AALPTMNRDDKII	CAALPTMNRDDKIIF	Donor4-TRB161	TRBV27*01	TRBJ2-3*01	TRBD1*01	tgtgccagcagtaactggggcccggggaatacgcagtatttt	tgtgccagcagt			aact		ggggc		ccgggga		atacgcagtatttt	42	12	0	0	4	0	5	0	7
710	Donor4-TRA162	TRAV8-2*02	TRAJ42*01	tgtgttgtgacagcaagttatggaggaagccaaggaaatctcatcttt	tgtgttgtga		cagcaag		ttatggaggaagccaaggaaatctcatcttt	48	10	0	7	0	31	4	4	4/7	14	1615.83	5.48865	gttgtgacagcaagttatggaggaagccaaggaaatctcatc	42	VVTASYGGSQGNLI	CVVTASYGGSQGNLIF	Donor4-TRB162	TRBV6-2*01	TRBJ2-3*01	TRBD1*01	tgtgccagcagccgcgacagggcaacagatacgcagtatttt	tgtgccagcag			ccgc		gacaggg		ca		acagatacgcagtatttt	42	11	0	0	4	0	7	0	2
711	Donor4-TRA163	TRAV14/DV4*03	TRAJ8*01	tgtgcaatgagagagattacaggctttcagaaacttgtattt	tgtgcaatgagagag		att		acaggctttcagaaacttgtattt	42	15	0	3	0	24	2	5	0/3	12	1643.01	8.23376	gcaatgagagagattacaggctttcagaaacttgta	36	AMREITGFQKLV	CAMREITGFQKLVF	Donor4-TRB163	TRBV29-1*01	TRBJ1-2*01	TRBD2*02	tgcagcgtctccgacgagggaggctacatcggagatctgagggagagctacaccttc	tgcagcgt			ctccgacga		gggagg		ctacatcggagatctgagggaga		gctacaccttc	57	8	0	0	9	0	6	0	23
712	Donor4-TRA164	TRAV1-2*01	TRAJ20*01	tgtgctgtgacggtgaacgactacaagctcagcttt	tgtgctgtga		cggtg		aacgactacaagctcagcttt	36	10	0	5	0	21	4	5	4/5	10	1359.57	6.14636	gctgtgacggtgaacgactacaagctcagc	30	AVTVNDYKLS	CAVTVNDYKLSF	Donor4-TRB164	TRBV20-1*01	TRBJ2-7*01	TRBD2*01	tgcagtgcccgttccgggactagcttggtcgacgagcagtacttc	tgcagtgc			ccgtt	cc	gggactagc		ttggtcg		acgagcagtacttc	45	8	0	0	5	2	9	0	7
713	Donor4-TRA165	TRAV12-3*01	TRAJ44*01	tgtgcaatgaccattaccggcactgccagtaaactcaccttt	tgtgcaatga		ccat		taccggcactgccagtaaactcaccttt	42	10	0	4	0	28	3	4	2/4	12	1444.74	8.23376	gcaatgaccattaccggcactgccagtaaactcacc	36	AMTITGTASKLT	CAMTITGTASKLTF	Donor4-TRB165	TRBV7-9*03	TRBJ1-1*01	TRBD1*01	tgtgccagcagcttcggcagggggcaacctgaagctttcttt	tgtgccagcagctt			cgg		cagggggc		aac		ctgaagctttcttt	42	14	0	0	3	0	8	0	3
714	Donor4-TRA166	TRAV35*02	TRAJ45*01	tgtgctgggcatcgcaccgagggaggtgctgacggactctccttt	tgtgctgggca		tcgcaccgagggaggtgctgacggactct		ccttt	45	11	0	29	0	5	1	30	19/29	13	1477.58	5.6095	gctgggcatcgcaccgagggaggtgctgacggactctcc	39	AGHRTEGGADGLS	CAGHRTEGGADGLSF	Donor4-TRB166	TRBV11-2*01	TRBJ2-1*01	TRBD1*01	tgtgccagcagccaaccactggggatttcctacaatgagcagttcttc	tgtgccagcagc			caaccactg		ggga		tt		tcctacaatgagcagttcttc	48	12	0	0	9	0	4	0	2
715	Donor4-TRA167	TRAV13-2*01	TRAJ44*01	tgtgcagagaccttaaccggcactgccagtaaactcaccttt	tgtgcagaga		cctta		accggcactgccagtaaactcaccttt	42	10	0	5	0	27	3	5	2/5	12	1442.65	6.14783	gcagagaccttaaccggcactgccagtaaactcacc	36	AETLTGTASKLT	CAETLTGTASKLTF	Donor4-TRB167	TRBV7-9*03	TRBJ2-7*01	TRBD2*01	tgtgccagcagcccccggttagcgtgggagcagtacttc	tgtgccagcagc			ccccggt		tagcg		tgg		gagcagtacttc	39	12	0	0	7	0	5	0	3
716	Donor4-TRA168	TRAV29/DV5*01	TRAJ45*01	tgtgcagcaagcgattcaggaggaggtgctgacggactctccttt	tgtgcagcaagcg		attcaggaggaggtgctgacggactct		ccttt	45	13	0	27	0	5	0	30	15/27	13	1314.35	3.56531	gcagcaagcgattcaggaggaggtgctgacggactctcc	39	AASDSGGGADGLS	CAASDSGGGADGLSF	Donor4-TRB168	TRBV7-6*01	TRBJ2-7*01	TRBD2*02	tgtgccagcagcttaggtgcgggatcctcctacgagcagtacttc	tgtgccagcagcttag			gt		gcggga		tc		ctcctacgagcagtacttc	45	16	0	0	2	0	6	0	2
717	Donor4-TRA169	TRAV20*02	TRAJ36*01	tgtgctgtgcaggcggtggctggggcaaacaacctcttcttt	tgtgctgtgcagg	c	ggtgg		ctggggcaaacaacctcttcttt	42	13	1	5	0	23	0	5	4/5	12	1424.64	5.49011	gctgtgcaggcggtggctggggcaaacaacctcttc	36	AVQAVAGANNLF	CAVQAVAGANNLFF	Donor4-TRB169	TRBV9*01	TRBJ2-7*01	TRBD2*01	tgtgccagcagccccaaccgggactactacgagcagtacttc	tgtgccagcagc			cccaa	cc	gggacta				ctacgagcagtacttc	42	12	0	0	5	2	7	0	0
718	Donor4-TRA170	TRAV27*01	TRAJ26*01	tgtgcagtttttgataactatggtcagaattttgtcttt	tgtgcag		ttttt		gataactatggtcagaattttgtcttt	39	7	0	5	0	27	3	2	0/5	11	1523.69	3.74988	gcagtttttgataactatggtcagaattttgtc	33	AVFDNYGQNFV	CAVFDNYGQNFVF	Donor4-TRB170	TRBV5-1*01	TRBJ2-7*01		tgcgccagcagctcctcctacgagcagtacttc	tgcgccagcagct		c							ctcctacgagcagtacttc	33	13	0	1	0	0	0	0	0
719	Donor4-TRA171	TRAV3*01	TRAJ37*01	tgtgctgtgagagacactggcaacacaggcaaactaatcttt	tgtgctgtgagagaca				ctggcaacacaggcaaactaatcttt	42	16	0	0	0	26	0	5	0/0	12	1494.74	8.23376	gctgtgagagacactggcaacacaggcaaactaatc	36	AVRDTGNTGKLI	CAVRDTGNTGKLIF	Donor4-TRB171	TRBV23-1*01	TRBJ2-7*01	TRBD1*01	tgcgccagcagtcaatcaggggacagctacgagcagtacttc	tgcgccagcagtcaatc			ag		gggacag				ctacgagcagtacttc	42	17	0	0	2	0	7	0	0
720	Donor4-TRA172	TRAV19*01	TRAJ30*01	tgtgctctgagtgagagagacagagatgacaagatcatcttt	tgtgctctgagtgag		agag		acagagatgacaagatcatcttt	42	15	0	4	0	23	2	3	2/4	12	1680.9	4.88586	gctctgagtgagagagacagagatgacaagatcatc	36	ALSERDRDDKII	CALSERDRDDKIIF	Donor4-TRB172	TRBV28*01	TRBJ2-1*01	TRBD1*01	tgtgccagcagcgtaccgggacaagcttacaatgagcagttcttc	tgtgccagcag			cgtacc		gggaca		agct		tacaatgagcagttcttc	45	11	0	0	6	0	6	0	4
721	Donor4-TRA173	TRAV1-2*01	TRAJ47*01	tgtgctgtgagagatcaggggggaaacaaactggtcttt	tgtgctgtgagaga	tc	agggg		ggaaacaaactggtcttt	39	14	2	5	0	18	0	8	4/5	11	1406.63	8.23376	gctgtgagagatcaggggggaaacaaactggtc	33	AVRDQGGNKLV	CAVRDQGGNKLVF	Donor4-TRB173	TRBV12-4*01	TRBJ1-2*01	TRBD2*02	tgtgccagcagtttagcgcagggaggaactattggctacaccttc	tgtgccagcagtttagc	gc		a		gggagg		aactat		tggctacaccttc	45	17	2	0	1	0	6	0	6
722	Donor4-TRA174	TRAV8-6*02	TRAJ20*01	tgtgctgtgagtgaccttaacgactacaagctcagcttt	tgtgctgtgagtga		cct		taacgactacaagctcagcttt	39	14	0	3	0	22	0	4	2/3	11	1474.65	4.43762	gctgtgagtgaccttaacgactacaagctcagc	33	AVSDLNDYKLS	CAVSDLNDYKLSF	Donor4-TRB174	TRBV11-2*01	TRBJ2-7*01	TRBD1*01	tgtgccagcagccccggacggggcttccacgagcagtacttc	tgtgccagcagc			cccggac		ggggc		ttcc		acgagcagtacttc	42	12	0	0	7	0	5	0	4
723	Donor4-TRA175	TRAV10*01	TRAJ28*01	tgtgtggtgagagcggactctggggctgggagttaccaactcactttc	tgtgtggtgag		agcgg		actctggggctgggagttaccaactcactttc	48	11	0	5	0	32	2	3	4/5	14	1673.87	6.14783	gtggtgagagcggactctggggctgggagttaccaactcact	42	VVRADSGAGSYQLT	CVVRADSGAGSYQLTF	Donor4-TRB175	TRBV24-1*01	TRBJ2-3*01	TRBD1*01	tgtgccaccagtgatttcgacagcacagatacgcagtatttt	tgtgccaccagtgattt			c		gac				agcacagatacgcagtatttt	42	17	0	0	1	0	3	0	0
724	Donor4-TRA176	TRAV26-1*01	TRAJ34*01	tgcatcgtcagacccacctttaacaccgacaagctcatcttt	tgcatcgtcaga		cccacctt		taacaccgacaagctcatcttt	42	12	0	8	0	22	4	5	5/8	12	1667.01	8.23376	atcgtcagacccacctttaacaccgacaagctcatc	36	IVRPTFNTDKLI	CIVRPTFNTDKLIF	Donor4-TRB176	TRBV4-1*01	TRBJ2-5*01	TRBD2*01	tgcgccagcagccccgaggtgactccccgagagacccagtacttc	tgcgccagcagcc			ccgaggt		gact		ccccg		agagacccagtacttc	45	13	0	0	7	0	4	0	5
725	Donor4-TRA177	TRAV26-1*02	TRAJ45*01	tgcatcgtcagagagagagaaggggctgacggactcaccttt	tgcatcgtcagag		agagagaaggg		gctgacggactcaccttt	42	13	0	11	0	18	3	17	6/11	12	1565.77	4.71594	atcgtcagagagagagaaggggctgacggactcacc	36	IVREREGADGLT	CIVREREGADGLTF	Donor4-TRB177	TRBV5-6*01	TRBJ2-5*01	TRBD2*02	tgtgccagcagcttgttcctagcgggaggggtgaaagagacccagtacttc	tgtgccagcagcttg			ttc		ctagcgggaggg		gtga		aagagacccagtacttc	51	15	0	0	3	0	12	0	4
726	Donor4-TRA178	TRAV12-1*01	TRAJ18*01	tgtgcggtgatccccttagaggccgacagaggctcaaccctggggaggctatacttt	tgtg		cggtgatccccttaga	gg	ccgacagaggctcaaccctggggaggctatacttt	57	4	0	16	2	35	9	0	9/16	17	2081.42	6.29504	gcggtgatccccttagaggccgacagaggctcaaccctggggaggctatac	51	AVIPLEADRGSTLGRLY	CAVIPLEADRGSTLGRLYF	Donor4-TRB178	TRBV27*01	TRBJ2-3*01		tgtgccagcagttctcatgcccctggagatacgcagtatttt	tgtgccagcagtt		ctcatgcccctgg							agatacgcagtatttt	42	13	0	13	0	0	0	0	0
727	Donor4-TRA179	TRAV14/DV4*03	TRAJ44*01	tgtgcaatgagagaccttaccggcactgccagtaaactcaccttt	tgtgcaatgagaga		cct		taccggcactgccagtaaactcaccttt	45	14	0	3	0	28	3	4	2/3	13	1614.91	8.23376	gcaatgagagaccttaccggcactgccagtaaactcacc	39	AMRDLTGTASKLT	CAMRDLTGTASKLTF	Donor4-TRB179	TRBV3-1*01	TRBJ2-3*01	TRBD1*01	tgtgccagcagccaagacacttccacagatacgcagtatttt	tgtgccagcagccaaga			c		act		tc		cacagatacgcagtatttt	42	17	0	0	1	0	3	0	2
728	Donor4-TRA180	TRAV4*01	TRAJ16*01	tgcctcgtgggtgacatctcagatggccagaagctgctcttt	tgcctcgtgggtgaca	t	c		tcagatggccagaagctgctcttt	42	16	1	1	0	24	0	5	1/1	12	1507.77	4.43762	ctcgtgggtgacatctcagatggccagaagctgctc	36	LVGDISDGQKLL	CLVGDISDGQKLLF	Donor4-TRB180	TRBV10-1*01	TRBJ2-2*01		tgcgccagcagtgagtcaaccggggagctgtttttt	tgcgccagcagtgagtc		a							accggggagctgtttttt	36	17	0	1	0	0	0	0	0
729	Donor4-TRA181	TRAV17*01	TRAJ7*01	tgtgctacggccttgtactatgggaacaacagactcgctttt	tgtgctacgg		ccttgt		actatgggaacaacagactcgctttt	42	10	0	6	0	26	3	2	3/6	12	1576.8	8.21912	gctacggccttgtactatgggaacaacagactcgct	36	ATALYYGNNRLA	CATALYYGNNRLAF	Donor4-TRB181	TRBV5-5*02	TRBJ2-1*01	TRBD2*01	tgtgccagcagcttggccgggggtagatccgacaatgagcagttcttc	tgtgccagcagcttgg	c				cggggg		tagatccg		acaatgagcagttcttc	48	16	1	0	0	0	6	0	8
730	Donor4-TRA182	TRAV24*01	TRAJ20*01	tgtgcctttccagacgactacaagctcagcttt	tgtgccttt		ccag		acgactacaagctcagcttt	33	9	0	4	0	20	1	6	3/4	9	1305.47	4.43762	gcctttccagacgactacaagctcagc	27	AFPDDYKLS	CAFPDDYKLSF	Donor4-TRB182	TRBV27*01	TRBJ2-2*01	TRBD1*01	tgtgccagcagtttatcgacagcgaacaccggggagctgtttttt	tgtgccagcagtttatc					gacag				cgaacaccggggagctgtttttt	45	17	0	0	0	0	5	0	0
731	Donor4-TRA183	TRAV14/DV4*03	TRAJ7*01	tgtgcaatgagagagccctatgggaacaacagactcgctttt	tgtgcaatgagagag		cc		ctatgggaacaacagactcgctttt	42	15	0	2	0	25	2	3	2/2	12	1641.9	8.23376	gcaatgagagagccctatgggaacaacagactcgct	36	AMREPYGNNRLA	CAMREPYGNNRLAF	Donor4-TRB183	TRBV5-1*01	TRBJ2-1*01	TRBD2*01	tgcgccagcagcttgactagcggaaacaatgagcagttcttc	tgcgccagcagcttg					actagcgg		aa		acaatgagcagttcttc	42	15	0	0	0	0	8	0	2
732	Donor4-TRA184	TRAV26-2*01	TRAJ17*01	tgcatcctgaggaatgaggctgcaggcaacaagctaactttt	tgcatcctgag		gaatgag		gctgcaggcaacaagctaactttt	42	11	0	7	0	24	4	8	3/7	12	1549.81	8.23376	atcctgaggaatgaggctgcaggcaacaagctaact	36	ILRNEAAGNKLT	CILRNEAAGNKLTF	Donor4-TRB184	TRBV5-1*01	TRBJ2-7*01	TRBD1*01	tgcgccagcagctggacaggggtcaacgagcagtacttc	tgcgccagcagct					ggacagggg		tca		acgagcagtacttc	39	13	0	0	0	0	9	0	3
733	Donor4-TRA185	TRAV14/DV4*03	TRAJ49*01	tgtgcaatgagagaccgcaccggtaaccagttctatttt	tgtgcaatgagaga		ccg		caccggtaaccagttctatttt	39	14	0	3	0	22	3	3	3/3	11	1608.82	8.23376	gcaatgagagaccgcaccggtaaccagttctat	33	AMRDRTGNQFY	CAMRDRTGNQFYF	Donor4-TRB185	TRBV6-6*01	TRBJ2-7*01	TRBD1*01	tgtgccagcagttgggacagctcaacctacgagcagtacttc	tgtgccagcagtt					gggacag		ctcaa		cctacgagcagtacttc	42	13	0	0	0	0	7	0	5
734	Donor4-TRA186	TRAV20*02	TRAJ15*01	tgtgctgatcaggcaggaactgctctgatcttt	tgtgctg		at		caggcaggaactgctctgatcttt	33	7	0	2	0	24	6	5	0/2	9	1109.27	3.74988	gctgatcaggcaggaactgctctgatc	27	ADQAGTALI	CADQAGTALIF	Donor4-TRB186	TRBV6-5*01 F	TRBJ2-1*01 F	TRBD1*01 F	tgtgccagcagttctggggcgcatgagcagttcttc	tgtgccagcagtt			ct		ggggc		gc		atgagcagttcttc	36	13	0	0	2	0	5	0	2
735	Donor4-TRA187	TRAV25*01	TRAJ48*01	tgtgcagggctatctaactttggaaatgagaaattaaccttt	tgtgcaggg	c			tatctaactttggaaatgagaaattaaccttt	42	9	1	0	0	32	0	0	0/0	12	1500.7	6.14783	gcagggctatctaactttggaaatgagaaattaacc	36	AGLSNFGNEKLT	CAGLSNFGNEKLTF	Donor4-TRB187	TRBV24-1*01	TRBJ2-7*01	TRBD2*01	tgtgccaccagtatagcgggccctcgggagcagtacttc	tgtgccaccagt			a		tagcggg		ccctcgg		gagcagtacttc	39	12	0	0	1	0	7	0	7
736	Donor4-TRA188	TRAV21*02	TRAJ45*01	tgtgctgtgcgttttaagagaggaggtgctgacggactcaccttt	tgtgctgtg		cgttttaaga		gaggaggtgctgacggactcaccttt	45	9	0	10	0	26	3	9	3/10	13	1597.86	9.31995	gctgtgcgttttaagagaggaggtgctgacggactcacc	39	AVRFKRGGADGLT	CAVRFKRGGADGLTF	Donor4-TRB188	TRBV24-1*01	TRBJ2-5*01	TRBD1*01	tgtgccaccagtgattttacccgacccacagggaccgagacccagtacttc	tgtgccaccagtgattt			tacccgaccc		acaggg		acc		gagacccagtacttc	51	17	0	0	10	0	6	0	3
737	Donor4-TRA189	TRAV8-3*01	TRAJ26*01	tgtgctgtgggcccggataactatggtcagaattttgtcttt	tgtgctgtggg		ccc		ggataactatggtcagaattttgtcttt	42	11	0	3	0	28	3	1	3/3	12	1530.68	3.74988	gctgtgggcccggataactatggtcagaattttgtc	36	AVGPDNYGQNFV	CAVGPDNYGQNFVF	Donor4-TRB189	TRBV25-1*01	TRBJ1-6*01	TRBD2*02	tgtgccagcagtgagaggtcagccggttcacccctccacttt	tgtgccagcagtga					gagg		tcagccgg		ttcacccctccacttt	42	14	0	0	0	0	4	0	8
738	Donor4-TRA190	TRAV35*02	TRAJ26*01	tgtgctgggctggagaactatggtcagaattttgtcttt	tgtgctgggc		tggag		aactatggtcagaattttgtcttt	39	10	0	5	0	24	2	5	3/5	11	1461.62	3.74988	gctgggctggagaactatggtcagaattttgtc	33	AGLENYGQNFV	CAGLENYGQNFVF	Donor4-TRB190	TRBV27*01	TRBJ1-1*01	TRBD1*01	tgtgccagcagttcgacagggaagtctgaagctttcttt	tgtgccagcagtt			c		gacaggg		aagt		ctgaagctttcttt	39	13	0	0	1	0	7	0	4
739	Donor4-TRA191	TRAV17*01	TRAJ31*01	tgtgctacgaaaggggccagactcatgttt	tgtgctacg		aaaggg		gccagactcatgttt	30	9	0	6	0	15	4	10	3/6	8	1097.37	9.32288	gctacgaaaggggccagactcatg	24	ATKGARLM	CATKGARLMF	Donor4-TRB191	TRBV5-1*01	TRBJ1-2*01	TRBD1*01	tgcgccagcagctctaaccgggacagctatggctacaccttc	tgcgccagcagct			ctaa	cc	gggacag				ctatggctacaccttc	42	13	0	0	4	2	7	0	0
740	Donor4-TRA192	TRAV17*01	TRAJ30*01	tgtgctaccaaaatgaacagagatgacaagatcatcttt	tgtgctac		caaa	a	tgaacagagatgacaagatcatcttt	39	8	0	4	1	26	5	0	1/4	11	1554.86	8.21912	gctaccaaaatgaacagagatgacaagatcatc	33	ATKMNRDDKII	CATKMNRDDKIIF	Donor4-TRB192	TRBV27*01	TRBJ2-4*01	TRBD1*01	tgtgccagcagtttagggcagggtaggcacattcagtacttc	tgtgccagcagttta			ggg		caggg		taggc		acattcagtacttc	42	15	0	0	3	0	5	0	5
741	Donor4-TRA193	TRAV1-1*01	TRAJ27*01	tgcgctgtctcctatgcaggcaaatcaaccttt	tgcgctgt		ctcct		atgcaggcaaatcaaccttt	33	8	0	5	0	20	6	8	3/5	9	1133.29	8.21912	gctgtctcctatgcaggcaaatcaacc	27	AVSYAGKST	CAVSYAGKSTF	Donor4-TRB193	TRBV3-1*01	TRBJ2-3*01	TRBD1*01	tgtgccagcagccaagatgggggcggtcgcacagatacgcagtatttt	tgtgccagcagccaaga	t				gggggc		ggtc		gcacagatacgcagtatttt	48	17	1	0	0	0	6	0	4
742	Donor4-TRA194	TRAV9-2*01	TRAJ36*01	tgtgctctgagtgatcgatcgactggggcaaacaacctcttcttt	tgtgctctgagtga	tc	gatcg		actggggcaaacaacctcttcttt	45	14	2	5	0	24	0	4	3/5	13	1615.79	6.15002	gctctgagtgatcgatcgactggggcaaacaacctcttc	39	ALSDRSTGANNLF	CALSDRSTGANNLFF	Donor4-TRB194	TRBV3-1*01	TRBJ2-7*01	TRBD2*01	tgtgccagcagccaagagattgggactgtttacgagcagtacttc	tgtgccagcagccaaga			gatt		gggact		gtt		tacgagcagtacttc	45	17	0	0	4	0	6	0	3
743	Donor4-TRA195	TRAV16*01	TRAJ52*01	tgtgctctaagtggccgggggtataatgctggtggtactagctatggaaagctgacattt	tgtgctctaagtgg	cc	gggggta		taatgctggtggtactagctatggaaagctgacattt	60	14	2	7	0	37	0	1	5/7	18	2023.26	9.04822	gctctaagtggccgggggtataatgctggtggtactagctatggaaagctgaca	54	ALSGRGYNAGGTSYGKLT	CALSGRGYNAGGTSYGKLTF	Donor4-TRB195	TRBV7-9*03	TRBJ2-5*01	TRBD1*01	tgtgccagcagcttaggagatggggaaccccacaagacccagtacttc	tgtgccagcagcttag			gagatg		ggga		accccaca		agacccagtacttc	48	16	0	0	6	0	4	0	8
744	Donor4-TRA196	TRAV8-3*01	TRAJ46*01	tgtgctgatctccaaagcagcggagacaagctgactttt	tgtgctg		atctcc		aaagcagcggagacaagctgactttt	39	7	0	6	0	26	7	6	3/6	11	1384.53	4.43762	gctgatctccaaagcagcggagacaagctgact	33	ADLQSSGDKLT	CADLQSSGDKLTF	Donor4-TRB196	TRBV6-2*01	TRBJ1-4*01	TRBD1*01	tgtgccagcagttactcctggcagggcgcggaaaaactgtttttt	tgtgccagcagttactc			ctgg		caggg		cgcg		gaaaaactgtttttt	45	17	0	0	4	0	5	0	4
745	Donor4-TRA197	TRAV14/DV4*02	TRAJ26*01	tgtgcaacccctcgccaggctggtcagaattttgtcttt	tgtgcaa		cccctcgccaggc		tggtcagaattttgtcttt	39	7	0	13	0	19	10	10	11/13	11	1438.63	8.24988	gcaacccctcgccaggctggtcagaattttgtc	33	ATPRQAGQNFV	CATPRQAGQNFVF	Donor4-TRB197	TRBV7-8*01	TRBJ2-3*01	TRBD1*01	tgtgccagcagcaggggagatacgcagtatttt	tgtgccagcagc					agggg				agatacgcagtatttt	33	12	0	0	0	0	5	0	0
746	Donor4-TRA198	TRAV19*01	TRAJ36*01	tgtgctctgagtgaggccccacaaactggggcaaacaacctcttcttt	tgtgctctgagtgaggc		ccca		caaactggggcaaacaacctcttcttt	48	17	0	4	0	27	0	1	3/4	14	1682.87	3.74988	gctctgagtgaggccccacaaactggggcaaacaacctcttc	42	ALSEAPQTGANNLF	CALSEAPQTGANNLFF	Donor4-TRB198	TRBV27*01	TRBJ1-1*01	TRBD1*01	tgtgccagcagcccgacagggttaaaattggctgaagctttcttt	tgtgccagcag			ccc		gacaggg		ttaaaattgg		ctgaagctttcttt	45	11	0	0	3	0	7	0	10
747	Donor4-TRA199	TRAV17*01	TRAJ10*01	tgtgttaccacgggaggaggaaacaaactcaccttt	tgtg		ttac		cacgggaggaggaaacaaactcaccttt	36	4	0	4	0	28	9	5	1/4	10	1197.38	8.23376	gttaccacgggaggaggaaacaaactcacc	30	VTTGGGNKLT	CVTTGGGNKLTF	Donor4-TRB199	TRBV6-6*01	TRBJ1-1*01	TRBD1*01	tgtgccagcagtgaagcccttgggggaatgaacactgaagctttcttt	tgtgccagcagt			gaagccctt		ggggg		a	a	tgaacactgaagctttcttt	48	12	0	0	9	0	5	0	1
748	Donor4-TRA200	TRAV12-2*02	TRAJ26*01	tgtgccgtgaccgataactatggtcagaattttgtcttt	tgtgccgtga		cc		gataactatggtcagaattttgtcttt	39	10	0	2	0	27	3	2	2/2	11	1477.62	3.74988	gccgtgaccgataactatggtcagaattttgtc	33	AVTDNYGQNFV	CAVTDNYGQNFVF	Donor4-TRB200	TRBV2*01	TRBJ2-7*01	TRBD2*02	tgtgccagcaggaggaactacgagcagtacttc	tgtgccagcag					gagg		aa		ctacgagcagtacttc	33	11	0	0	0	0	4	0	2
749	Donor4-TRA201	TRAV1-2*01	TRAJ6*01	tgtgctccaactacatcaggaggaagctacatacctacattt	tgtgct		ccaacta		catcaggaggaagctacatacctacattt	42	6	0	7	0	29	8	2	3/7	12	1401.56	5.48865	gctccaactacatcaggaggaagctacatacctaca	36	APTTSGGSYIPT	CAPTTSGGSYIPTF	Donor4-TRB201	TRBV6-6*01	TRBJ2-3*01	TRBD2*02	tgtgccagcagttactcgactagcgggagtgaggtcacagatacgcagtatttt	tgtgccagcagttactc					gactagcgggag		tgaggt		cacagatacgcagtatttt	54	17	0	0	0	0	12	0	6
750	Donor4-TRA202	TRAV14/DV4*03	TRAJ20*01	tgtgcaatgagagagggcatgactaacgactacaagctcagcttt	tgtgcaatgagagaggg	c	atga		ctaacgactacaagctcagcttt	45	17	1	4	0	23	0	3	1/4	13	1766.05	6.29358	gcaatgagagagggcatgactaacgactacaagctcagc	39	AMREGMTNDYKLS	CAMREGMTNDYKLSF	Donor4-TRB202	TRBV24-1*01	TRBJ1-5*01	TRBD2*01	tgtgccaccagtgatagaagcatgaatcagccccagcatttt	tgtgccaccagtgat			aga		agc		atg		aatcagccccagcatttt	42	15	0	0	3	0	3	0	3
751	Donor4-TRA203	TRAV17*01	TRAJ52*01	tgtgctacggacgacggtggtactagctatggaaagctgacattt	tgtgctacggacg		ac		ggtggtactagctatggaaagctgacattt	45	13	0	2	0	30	0	8	1/2	13	1535.65	4.43762	gctacggacgacggtggtactagctatggaaagctgaca	39	ATDDGGTSYGKLT	CATDDGGTSYGKLTF	Donor4-TRB203	TRBV6-2*01	TRBJ1-1*01	TRBD2*01	tgtgccagcagttacaccgccttcgggactgaagctttcttt	tgtgccagcagttac			accgcctt		cggg				actgaagctttcttt	42	15	0	0	8	0	4	0	0
752	Donor4-TRA204	TRAV8-6*01	TRAJ23*01	tgtgctgtgagtgaccactattcctataaccagggaggaaagcttatcttc	tgtgctgtgagtga		ccactattcc		tataaccagggaggaaagcttatcttc	51	14	0	10	0	27	0	5	5/10	15	1902.12	7.17029	gctgtgagtgaccactattcctataaccagggaggaaagcttatc	45	AVSDHYSYNQGGKLI	CAVSDHYSYNQGGKLIF	Donor4-TRB204	TRBV27*01	TRBJ2-1*01	TRBD2*02	tgtgccagcagtttcggagggacctcatacaatgagcagttcttc	tgtgccagcagttt			c		ggaggg		acctca		tacaatgagcagttcttc	45	14	0	0	1	0	6	0	6
753	Donor4-TRA205	TRAV8-4*06	TRAJ15*01	tgtgctctagcaggaactgctctgatcttt	tgtgct		cta		gcaggaactgctctgatcttt	30	6	0	3	0	21	8	8	1/3	8	979.209	5.49011	gctctagcaggaactgctctgatc	24	ALAGTALI	CALAGTALIF	Donor4-TRB205	TRBV30*01	TRBJ1-2*01	TRBD1*01	tgtgcctggggacaggaaagccgctatggctacaccttc	tgtgcctgg					ggacagg		aaagccg		ctatggctacaccttc	39	9	0	0	0	0	7	0	7
754	Donor4-TRA206	TRAV30*01	TRAJ30*01	tgcggcacagtccgcggagatgacaagatcatcttt	tgcggcacag		tccgcg		gagatgacaagatcatcttt	36	10	0	6	0	20	3	6	5/6	10	1323.54	6.29504	ggcacagtccgcggagatgacaagatcatc	30	GTVRGDDKII	CGTVRGDDKIIF	Donor4-TRB206	TRBV7-9*03	TRBJ2-1*01	TRBD2*01	tgtgccagcagctcaccctccgggactagcgatgagcagttcttc	tgtgccagcagct			caccct	cc	gggactagcg				atgagcagttcttc	45	13	0	0	6	2	10	0	0
755	Donor4-TRA207	TRAV12-2*03	TRAJ23*01	tgtgtccaccctggggcttaccagggaggaaagcttatcttc	tgtg		tccaccctggggctt		accagggaggaaagcttatcttc	42	4	0	15	0	23	9	9	10/15	12	1489.76	8.23523	gtccaccctggggcttaccagggaggaaagcttatc	36	VHPGAYQGGKLI	CVHPGAYQGGKLIF	Donor4-TRB207	TRBV5-1*01	TRBJ2-1*01	TRBD1*01	tgcgccagcagcttcaagacagtgagtgagcagttcttc	tgcgccagcagctt			caa		gacag		tgag		tgagcagttcttc	39	14	0	0	3	0	5	0	4
756	Donor4-TRA208	TRAV34*01	TRAJ37*02	tgtggagcagactctagcaacacaggcaaactaatcttt	tgtggagcagac				tctagcaacacaggcaaactaatcttt	39	12	0	0	0	27	1	4	0/0	11	1312.47	6.14783	ggagcagactctagcaacacaggcaaactaatc	33	GADSSNTGKLI	CGADSSNTGKLIF	Donor4-TRB208	TRBV28*01	TRBJ1-2*01	TRBD1*01	tgtgccagcagtttgtggacaggggggaactatggctacaccttc	tgtgccagcagttt			gt		ggacaggggg		g		aactatggctacaccttc	45	14	0	0	2	0	10	0	1
757	Donor4-TRA212	TRAV13-2*01	TRAJ49*01	tgtgcagcgacgattaccggtaaccagttctatttt	tgtgcag		cgacgatt		accggtaaccagttctatttt	36	7	0	8	0	21	6	4	4/8	10	1335.5	5.48865	gcagcgacgattaccggtaaccagttctat	30	AATITGNQFY	CAATITGNQFYF	Donor4-TRB212	TRBV2*01	TRBJ2-2*01	TRBD2*01	tgtgccagcacggacaccggggagctgtttttt	tgtgccagca					cgg				acaccggggagctgtttttt	33	10	0	0	0	0	3	0	0
758	Donor4-TRA215	TRAV8-1*01	TRAJ34*01	tgtgccgtgaatcccaacaccgacaagctcatcttt	tgtgccgtgaat		ccc		aacaccgacaagctcatcttt	36	12	0	3	0	21	2	6	3/3	10	1334.56	6.14783	gccgtgaatcccaacaccgacaagctcatc	30	AVNPNTDKLI	CAVNPNTDKLIF	Donor4-TRB215	TRBV7-2*02	TRBJ2-1*01	TRBD1*01	tgtgccagcagcttagggacgacccctgcttggtatgagcagttcttc	tgtgccagcagcttag					ggac		gacccctgcttggt		atgagcagttcttc	48	16	0	0	0	0	4	0	14
759	Donor4-TRA216	TRAV8-6*01	TRAJ30*01	tgtgctgtggcgagagatgacaagatcatcttt	tgtgctgtg		gcg		agagatgacaagatcatcttt	33	9	0	3	0	21	5	5	3/3	9	1250.48	6.29504	gctgtggcgagagatgacaagatcatc	27	AVARDDKII	CAVARDDKIIF	Donor4-TRB216	TRBV28*01	TRBJ2-7*01	TRBD1*01	tgtgccagcaggcgggacagggtgggcgagcagtacttc	tgtgccagcag			gc		gggacaggg		tggg		cgagcagtacttc	39	11	0	0	2	0	9	0	4
760	Donor4-TRA218	TRAV17*01	TRAJ58*01	tgtgctacgggcgccagtggctctaggttgaccttt	tgtgctacgg		gcg		ccagtggctctaggttgaccttt	36	10	0	3	0	23	3	9	3/3	10	1170.31	8.24988	gctacgggcgccagtggctctaggttgacc	30	ATGASGSRLT	CATGASGSRLTF	Donor4-TRB218	TRBV19*01	TRBJ1-3*01	TRBD2*01	tgtgccagtagtatgattgtagcagccgactctggaaacaccatatatttt	tgtgccagtagtat			gattg		tagc		agccga		ctctggaaacaccatatatttt	51	14	0	0	5	0	4	0	6
761	Donor4-TRA219	TRAV17*01	TRAJ16*01	tgtgctacggccccgttttcagatggccagaagctgctcttt	tgtgctacgg		cccc		gttttcagatggccagaagctgctcttt	42	10	0	4	0	28	3	1	4/4	12	1497.74	6.14783	gctacggccccgttttcagatggccagaagctgctc	36	ATAPFSDGQKLL	CATAPFSDGQKLLF	Donor4-TRB219	TRBV4-1*01	TRBJ2-7*01	TRBD2*01	tgcgccagcagccggggaaccagcggggactacgagcagtacttc	tgcgccagcagcc			ggggaacc		agcgggg		a		ctacgagcagtacttc	45	13	0	0	8	0	7	0	1
762	Donor4-TRA220	TRAV8-6*02	TRAJ5*01	tgtgctgtgagtgaaacgggcaggagagcacttactttt	tgtgctgtgagtga		a		acgggcaggagagcacttactttt	39	14	0	1	0	24	0	5	0/1	11	1410.62	8.24988	gctgtgagtgaaacgggcaggagagcacttact	33	AVSETGRRALT	CAVSETGRRALTF	Donor4-TRB220	TRBV5-6*01	TRBJ2-7*01	TRBD2*01	tgtgccagcagcttcccgactagcaacaacccctacgagcagtacttc	tgtgccagcagctt			ccc		gactagc		aacaacc		cctacgagcagtacttc	48	14	0	0	3	0	7	0	7
763	Donor4-TRA221	TRAV12-1*01	TRAJ11*01	tgtgtggtcctgaattcaggatacagcaccctcaccttt	tgtgtggt		cc		tgaattcaggatacagcaccctcaccttt	39	8	0	2	0	29	5	0	2/2	11	1403.62	5.48865	gtggtcctgaattcaggatacagcaccctcacc	33	VVLNSGYSTLT	CVVLNSGYSTLTF	Donor4-TRB221	TRBV20-1*05	TRBJ2-7*01	TRBD1*01	tgcagtgctagagtggccggtgaggggggcgagcagtacttc	tgcagtgctaga			gtggccggtg		aggggg		g		cgagcagtacttc	42	12	0	0	10	0	6	0	1
764	Donor4-TRA222	TRAV26-2*01	TRAJ36*01	tgcatcctggatcaaactggggcaaacaacctcttcttt	tgcatcctg			ga	tcaaactggggcaaacaacctcttcttt	39	9	0	0	2	28	6	0	0/0	11	1455.65	3.74988	atcctggatcaaactggggcaaacaacctcttc	33	ILDQTGANNLF	CILDQTGANNLFF	Donor4-TRB222	TRBV15*02	TRBJ2-7*01	TRBD2*01	tgtgccaccagcaggggactagcgggggcctacgagcagtacttc	tgtgccaccagcag					gggactagcggggg				cctacgagcagtacttc	45	14	0	0	0	0	14	0	0
765	Donor4-TRA223	TRAV3*01	TRAJ28*01	tgtgctgtgagagactctggggctgggagttaccaactcactttc	tgtgctgtgagagac				tctggggctgggagttaccaactcactttc	45	15	0	0	0	30	1	5	0/0	13	1574.73	6.14783	gctgtgagagactctggggctgggagttaccaactcact	39	AVRDSGAGSYQLT	CAVRDSGAGSYQLTF	Donor4-TRB223	TRBV10-2*01	TRBJ1-1*01	TRBD1*01	tgcgccacccggtactacggatggggcactgaagctttcttt	tgcgcca			cccggtactacggat		gggg				cactgaagctttcttt	42	7	0	0	15	0	4	0	0
766	Donor4-TRA224	TRAV14/DV4*01	TRAJ36*01	tgtgcaatgagagagcgaactggggcaaacaacctcttcttt	tgtgcaatgagagag		cg		aactggggcaaacaacctcttcttt	42	15	0	2	0	25	2	3	2/2	12	1629.88	8.24988	gcaatgagagagcgaactggggcaaacaacctcttc	36	AMRERTGANNLF	CAMRERTGANNLFF	Donor4-TRB224	TRBV7-9*07	TRBJ1-1*01	TRBD2*01	tgtgccagcagcttagcggggggaggtgaagctttcttt	tgtgccagcagc			t		tagcgggggg		agg		tgaagctttcttt	39	12	0	0	1	0	10	0	3
767	Donor4-TRA225	TRAV13-1*02	TRAJ42*01	tgtgcagcaagcaatctcatcttt	tgtgcagcaag		c		aatctcatcttt	24	11	0	1	0	12	2	23	1/1	6	837.995	5.49011	gcagcaagcaatctcatc	18	AASNLI	CAASNLIF	Donor4-TRB225	TRBV28*01	TRBJ1-5*01	TRBD2*01	tgtgccagcagtttcggggggcccaatcagccccagcatttt	tgtgccagcagttt					cgggggg		cc		caatcagccccagcatttt	42	14	0	0	0	0	7	0	2
768	Donor4-TRA226	TRAV19*01	TRAJ11*01	tgtgctctgaattcaggatacagcaccctcaccttt	tgtgctctga				attcaggatacagcaccctcaccttt	36	10	0	0	0	26	7	3	0/0	10	1276.43	5.48865	gctctgaattcaggatacagcaccctcacc	30	ALNSGYSTLT	CALNSGYSTLTF	Donor4-TRB226	TRBV6-1*01	TRBJ2-1*01	TRBD1*01	tgtgccagcagtgaatggagcagggtcaatgagcagttcttc	tgtgccagcagtgaa			tggag		caggg		t		caatgagcagttcttc	42	15	0	0	5	0	5	0	1
769	Donor4-TRA227	TRAV21*01	TRAJ34*01	tgtgccccctcccataacaccgacaagctcatcttt	tgtgc		cccctccc		ataacaccgacaagctcatcttt	36	5	0	8	0	23	7	4	7/8	10	1345.54	7.17395	gccccctcccataacaccgacaagctcatc	30	APSHNTDKLI	CAPSHNTDKLIF	Donor4-TRB227	TRBV12-3*01	TRBJ2-5*01		tgtgccagcagtttccttgagacccagtacttc	tgtgccagcagttt		cctt							gagacccagtacttc	33	14	0	4	0	0	0	0	0
770	Donor4-TRA228	TRAV10*01	TRAJ24*02	tgtgtggtgagcgagagagacagctgggggaaattgcagttt	tgtgtggtgagcg		agaga		gacagctgggggaaattgcagttt	42	13	0	5	0	24	0	8	2/5	12	1653.88	6.29504	gtggtgagcgagagagacagctgggggaaattgcag	36	VVSERDSWGKLQ	CVVSERDSWGKLQF	Donor4-TRB228	TRBV6-1*01	TRBJ2-7*01	TRBD1*01	tgtgccagcagtgaatggacagctgaaagctcctacgagcagtacttc	tgtgccagcagtgaa			t		ggacag		ctgaa	ag	ctcctacgagcagtacttc	48	15	0	0	1	0	6	0	5
771	Donor4-TRA229	TRAV3*01	TRAJ32*02	tgtgctttttatggtggtgctacaaacaagctcatcttt	tgtgct		ttttatggt		ggtgctacaaacaagctcatcttt	39	6	0	9	0	24	10	11	2/9	11	1404.65	8.21912	gctttttatggtggtgctacaaacaagctcatc	33	AFYGGATNKLI	CAFYGGATNKLIF	Donor4-TRB229	TRBV5-5*01	TRBJ2-7*01	TRBD2*02	tgtgccagcagcttggacgggaacccttacgagcagtacttc	tgtgccagcagcttgg			a		cggga		accct		tacgagcagtacttc	42	16	0	0	1	0	5	0	5
772	Donor4-TRA230	TRAV21*02	TRAJ47*02	tgtgctgtgggccgatatggaaacaagctggtcttt	tgtgctgtg		ggccg		atatggaaacaagctggtcttt	36	9	0	5	0	22	3	4	5/5	10	1326.59	9.15002	gctgtgggccgatatggaaacaagctggtc	30	AVGRYGNKLV	CAVGRYGNKLVF	Donor4-TRB230	TRBV6-5*01	TRBJ2-1*01	TRBD2*02	tgtgccagcagattagcgggaagctcctacaatgagcagttcttc	tgtgccagcag			at		tagcggga			ag	ctcctacaatgagcagttcttc	45	11	0	0	2	0	8	0	0
773	Donor4-TRA231	TRAV3*01	TRAJ7*01	tgtgctgtgagagacattccggaggggaacaacagactcgctttt	tgtgctgtgagagaca	t	tccggag		gggaacaacagactcgctttt	45	16	1	7	0	21	0	7	5/7	13	1674.9	6.29724	gctgtgagagacattccggaggggaacaacagactcgct	39	AVRDIPEGNNRLA	CAVRDIPEGNNRLAF	Donor4-TRB231	TRBV5-1*01	TRBJ2-7*01	TRBD2*01	tgcgccagcagcccggggactagcgcctcctacgagcagtacttc	tgcgccagcagc			ccg		gggactagcg		c		ctcctacgagcagtacttc	45	12	0	0	3	0	10	0	1
774	Donor4-TRA232	TRAV21*02	TRAJ43*01	tgtgctgtgaggccttacaataacaatgacatgcgcttt	tgtgctgtgagg	cct		t	acaataacaatgacatgcgcttt	39	12	3	0	1	23	0	0	0/0	11	1599.81	8.23376	gctgtgaggccttacaataacaatgacatgcgc	33	AVRPYNNNDMR	CAVRPYNNNDMRF	Donor4-TRB232	TRBV6-5*01	TRBJ2-7*01	TRBD2*01	tgtgccagcagttactctggcggggatgggcacgagcagtacttc	tgtgccagcagttactc			tg		gcgggg		atgggc		acgagcagtacttc	45	17	0	0	2	0	6	0	6
775	Donor4-TRA233	TRAV3*01	TRAJ26*01	tgtgctgtttactatggtcagaattttgtcttt	tgtgctgt		tt		actatggtcagaattttgtcttt	33	8	0	2	0	23	8	6	0/2	9	1310.5	5.48645	gctgtttactatggtcagaattttgtc	27	AVYYGQNFV	CAVYYGQNFVF	Donor4-TRB233	TRBV28*01	TRBJ1-1*01	TRBD1*01	tgtgccagcagttttcaagggtacactgaagctttcttt	tgtgccagcagttt			tca		aggg		t		acactgaagctttcttt	39	14	0	0	3	0	4	0	1
776	Donor4-TRA234	TRAV24*01	TRAJ49*01	tgtgctcggaacaccggtaaccagttctatttt	tgtgc		tcg		gaacaccggtaaccagttctatttt	33	5	0	3	0	25	5	0	2/3	9	1320.45	8.23376	gctcggaacaccggtaaccagttctat	27	ARNTGNQFY	CARNTGNQFYF	Donor4-TRB234	TRBV6-5*01	TRBJ1-2*01	TRBD1*01	tgtgccagcagttaccagacaggggctagctatggctacaccttc	tgtgccagcagttac			ca		gacagggg		ctag		ctatggctacaccttc	45	15	0	0	2	0	8	0	4
[truncated: 18 more columns]

## Sheet: Table S2
Sequence ID	JUNCTION (AA)	104	105	106	107	108	109	110	111	111.1	111.2	112.3	112.2	112.1	112	113	114	115	116	117	118	length	Length
N(1)-TR2	CAMRENQAGTALIF	C	A	M	R	E	N	Q	-	-	-	-	-	-	A	G	T	A	L	I	F	13	12
N(1)-TR4	CVVPNFNKFYF	C	V	V	P	N	F	-	-	-	-	-	-	-	-	-	N	K	F	Y	F	10	9
N(1)-TR8	CPVIPARNTPLVF	C	P	V	I	P	A	R	-	-	-	-	-	-	-	N	T	P	L	V	F	12	11
N(1)-TR10	CAYMRGYALNF	C	A	Y	M	R	G	-	-	-	-	-	-	-	-	-	Y	A	L	N	F	10	9
N(1)-TR11	CVSGGYNKLIF	C	V	S	G	G	Y	-	-	-	-	-	-	-	-	-	N	K	L	I	F	10	9
N(1)-TR12	CAMSAIGGSQGNLIF	C	A	M	S	A	I	G	G	-	-	-	-	-	S	Q	G	N	L	I	F	14	13
N(1)-TR15	CAGQLVIYNQGGKLIF	C	A	G	Q	L	V	I	Y	-	-	-	-	N	Q	G	G	K	L	I	F	15	14
N(1)-TR20	CAVRALYNTDKLIF	C	A	V	R	A	L	Y	-	-	-	-	-	-	N	T	D	K	L	I	F	13	12
N(1)-TR24	CAVLNAGGTSYGKLTF	C	A	V	L	N	A	G	G	-	-	-	-	T	S	Y	G	K	L	T	F	15	14
N(1)-TR25	CAVTTDSWGKLQF	C	A	V	T	T	D	S	-	-	-	-	-	-	-	W	G	K	L	Q	F	12	11
N(1)-TR27	CAVQPALSNDYKLSF	C	A	V	Q	P	A	L	S	-	-	-	-	-	N	D	Y	K	L	S	F	14	13
N(1)-TR32	CAFMKHWAGSQGNLIF	C	A	F	M	K	H	W	A	-	-	-	-	G	S	Q	G	N	L	I	F	15	14
N(1)-TR35	CATPLSGNTPLVF	C	A	T	P	L	S	G	-	-	-	-	-	-	-	N	T	P	L	V	F	12	11
N(1)-TR36	CAVGDIDRGSTLGRLYF	C	A	V	G	D	I	D	R	G	-	-	-	S	T	L	G	R	L	Y	F	16	15
N(1)-TR38	CAVRDNAGNMLTF	C	A	V	R	D	N	A	-	-	-	-	-	-	-	G	N	M	L	T	F	12	11
N(1)-TR43	CATVNNNDMRF	C	A	T	V	N	N	-	-	-	-	-	-	-	-	-	N	D	M	R	F	10	9
N(1)-TR44	CAVQAAGTASKLTF	C	A	V	Q	A	A	G	-	-	-	-	-	-	T	A	S	K	L	T	F	13	12
N(1)-TR47	CGTEIRMTTDSWGKLQF	C	G	T	E	I	R	M	T	T	-	-	-	D	S	W	G	K	L	Q	F	16	15
N(1)-TR49	CAVNGNSGNTPLVF	C	A	V	N	G	N	S	-	-	-	-	-	-	G	N	T	P	L	V	F	13	12
N(1)-TR51	CAGQNGLDRDDKIIF	C	A	G	Q	N	G	L	D	-	-	-	-	-	R	D	D	K	I	I	F	14	13
N(1)-TR52	CAVREKDTGRRALTF	C	A	V	R	E	K	D	T	-	-	-	-	-	G	R	R	A	L	T	F	14	13
N(1)-TR55	CQLVGNKLVF	C	Q	L	V	G	-	-	-	-	-	-	-	-	-	-	N	K	L	V	F	9	8
N(1)-TR59	CAADTGGGNKLTF	C	A	A	D	T	G	G	-	-	-	-	-	-	-	G	N	K	L	T	F	12	11
N(1)-TR61	CAYRREKLTF	C	A	Y	R	R	-	-	-	-	-	-	-	-	-	-	E	K	L	T	F	9	8
N(1)-TR62	CVVPMDSSYKLIF	C	V	V	P	M	D	S	-	-	-	-	-	-	-	S	Y	K	L	I	F	12	11
N(1)-TR65	CALSGINTDKLIF	C	A	L	S	G	I	N	-	-	-	-	-	-	-	T	D	K	L	I	F	12	11
N(1)-TR66	CAANTDKLIF	C	A	A	N	T	-	-	-	-	-	-	-	-	-	-	D	K	L	I	F	9	8
N(1)-TR67	CATDAVLGNTPLVF	C	A	T	D	A	V	L	-	-	-	-	-	-	G	N	T	P	L	V	F	13	12
N(1)-TR68	CVWEGNTPLVF	C	V	W	E	G	N	-	-	-	-	-	-	-	-	-	T	P	L	V	F	10	9
N(1)-TR69	CAVGDQAGTALIF	C	A	V	G	D	Q	A	-	-	-	-	-	-	-	G	T	A	L	I	F	12	11
N(1)-TR70	CAVALINDYKLSF	C	A	V	A	L	I	N	-	-	-	-	-	-	-	D	Y	K	L	S	F	12	11
N(1)-TR72	CAALTNRDDKIIF	C	A	A	L	T	N	R	-	-	-	-	-	-	-	D	D	K	I	I	F	12	11
N(1)-TR74	CAPLKAAGNKLTF	C	A	P	L	K	A	A	-	-	-	-	-	-	-	G	N	K	L	T	F	12	11
N(1)-TR81	CIARGWDSGGGADGLTF	C	I	A	R	G	W	D	S	G	-	-	-	G	G	A	D	G	L	T	F	16	15
N(1)-TR87	CVVNANQAGTALIF	C	V	V	N	A	N	Q	-	-	-	-	-	-	A	G	T	A	L	I	F	13	12
N(1)-TR97	CVVNTNAGNMLTF	C	V	V	N	T	N	A	-	-	-	-	-	-	-	G	N	M	L	T	F	12	11
N(1)-TR99	CPEGNTPLVF	C	P	E	G	N	-	-	-	-	-	-	-	-	-	-	T	P	L	V	F	9	8
N(1)-TR103	CAMTGFQGAQKLVF	C	A	M	T	G	F	Q	-	-	-	-	-	-	G	A	Q	K	L	V	F	13	12
N(1)-TR105	CALPRDDKIIF	C	A	L	P	R	D	-	-	-	-	-	-	-	-	-	D	K	I	I	F	10	9
N(1)-TR106	CAATSNSGYALNF	C	A	A	T	S	N	S	-	-	-	-	-	-	-	G	Y	A	L	N	F	12	11
N(1)-TR108	CLVGDHRGNNRLAF	C	L	V	G	D	H	R	-	-	-	-	-	-	G	N	N	R	L	A	F	13	12
N(1)-TR110	CAMTPYSGGGADGLTF	C	A	M	T	P	Y	S	G	-	-	-	-	G	G	A	D	G	L	T	F	15	14
N(1)-TR113	CALGGLETRLMF	C	A	L	G	G	L	-	-	-	-	-	-	-	-	E	T	R	L	M	F	11	10
N(1)-TR115	CAGQKNTGNQFYF	C	A	G	Q	K	N	T	-	-	-	-	-	-	-	G	N	Q	F	Y	F	12	11
N(1)-TR116	CVVNLGNKFNKFYF	C	V	V	N	L	G	N	-	-	-	-	-	-	K	F	N	K	F	Y	F	13	12
N(1)-TR117	CVHSGAGSYQLTF	C	V	H	S	G	A	G	-	-	-	-	-	-	-	S	Y	Q	L	T	F	12	11
N(1)-TR118	CARYGGSQGNLIF	C	A	R	Y	G	G	S	-	-	-	-	-	-	-	Q	G	N	L	I	F	12	11
N(1)-TR120	CALRTPQTSYDKVIF	C	A	L	R	T	P	Q	T	-	-	-	-	-	S	Y	D	K	V	I	F	14	13
N(1)-TR121	CASRAGGGNKLTF	C	A	S	R	A	G	G	-	-	-	-	-	-	-	G	N	K	L	T	F	12	11
N(1)-TR122	CAESRGTDKLIF	C	A	E	S	R	G	-	-	-	-	-	-	-	-	T	D	K	L	I	F	11	10
N(1)-TR126	CAVSYSSASKIIF	C	A	V	S	Y	S	S	-	-	-	-	-	-	-	A	S	K	I	I	F	12	11
N(1)-TR128	CAMREGRDDMRF	C	A	M	R	E	G	-	-	-	-	-	-	-	-	R	D	D	M	R	F	11	10
N(1)-TR131	CVVNDLGNFNKFYF	C	V	V	N	D	L	G	-	-	-	-	-	-	N	F	N	K	F	Y	F	13	12
N(1)-TR132	CAGRLNSGYSTLTF	C	A	G	R	L	N	S	-	-	-	-	-	-	G	Y	S	T	L	T	F	13	12
N(1)-TR134	CAIGGATNKLIF	C	A	I	G	G	A	-	-	-	-	-	-	-	-	T	N	K	L	I	F	11	10
N(1)-TR137	CIVRLSGNTPLVF	C	I	V	R	L	S	G	-	-	-	-	-	-	-	N	T	P	L	V	F	12	11
N(1)-TR141	CAVSDRPLTGANSKLTF	C	A	V	S	D	R	P	L	T	-	-	-	G	A	N	S	K	L	T	F	16	15
CM(1)-TR2	CATVSGNTPLVF	C	A	T	V	S	G	-	-	-	-	-	-	-	-	N	T	P	L	V	F	11	10
CM(1)-TR3	CAVRFSGGYNKLIF	C	A	V	R	F	S	G	-	-	-	-	-	-	G	Y	N	K	L	I	F	13	12
CM(1)-TR5	CAEPGFQKLVF	C	A	E	P	G	F	-	-	-	-	-	-	-	-	-	Q	K	L	V	F	10	9
CM(1)-TR6	CAVRDNARLMF	C	A	V	R	D	N	-	-	-	-	-	-	-	-	-	A	R	L	M	F	10	9
CM(1)-TR7	CATDNYGQNFVF	C	A	T	D	N	Y	-	-	-	-	-	-	-	-	G	Q	N	F	V	F	11	10
CM(1)-TR10	CAVRQNNARLMF	C	A	V	R	Q	N	-	-	-	-	-	-	-	-	N	A	R	L	M	F	11	10
CM(1)-TR11	CAPLGNTGKLIF	C	A	P	L	G	N	-	-	-	-	-	-	-	-	T	G	K	L	I	F	11	10
CM(1)-TR12	CALGELHNQGGKLIF	C	A	L	G	E	L	H	N	-	-	-	-	-	Q	G	G	K	L	I	F	14	13
CM(1)-TR14	CAEKNTGTASKLTF	C	A	E	K	N	T	G	-	-	-	-	-	-	T	A	S	K	L	T	F	13	12
CM(1)-TR15	CASTLSGYSTLTF	C	A	S	T	L	S	G	-	-	-	-	-	-	-	Y	S	T	L	T	F	12	11
CM(1)-TR16	CAGGAVYDYKLSF	C	A	G	G	A	V	Y	-	-	-	-	-	-	-	D	Y	K	L	S	F	12	11
CM(1)-TR17	CAMNIPGNQFYF	C	A	M	N	I	P	-	-	-	-	-	-	-	-	G	N	Q	F	Y	F	11	10
CM(1)-TR19	CAVNSGYSTLTF	C	A	V	N	S	G	-	-	-	-	-	-	-	-	Y	S	T	L	T	F	11	10
CM(1)-TR20	CVVNTFSGGYNKMIF	C	V	V	N	T	F	S	G	-	-	-	-	-	G	Y	N	K	M	I	F	14	13
CM(1)-TR21	CAAYSNQAGTALIF	C	A	A	Y	S	N	Q	-	-	-	-	-	-	A	G	T	A	L	I	F	13	12
CM(1)-TR22	CVRTGTASKLTF	C	V	R	T	G	T	-	-	-	-	-	-	-	-	A	S	K	L	T	F	11	10
CM(1)-TR23	CGSNDYKLSF	C	G	S	N	D	-	-	-	-	-	-	-	-	-	-	Y	K	L	S	F	9	8
CM(1)-TR24	CIQLNYGGSQGNLIF	C	I	Q	L	N	Y	G	G	-	-	-	-	-	S	Q	G	N	L	I	F	14	13
CM(1)-TR25	CAMRASGYSTLTF	C	A	M	R	A	S	G	-	-	-	-	-	-	-	Y	S	T	L	T	F	12	11
CM(1)-TR27	CVVTWGGSYIPTF	C	V	V	T	W	G	G	-	-	-	-	-	-	-	S	Y	I	P	T	F	12	11
CM(1)-TR29	CAGRLDARLMF	C	A	G	R	L	D	-	-	-	-	-	-	-	-	-	A	R	L	M	F	10	9
CM(1)-TR30	CLVGDKTYKYIF	C	L	V	G	D	K	-	-	-	-	-	-	-	-	T	Y	K	Y	I	F	11	10
CM(1)-TR31	CAPKAAGNKLTF	C	A	P	K	A	A	-	-	-	-	-	-	-	-	G	N	K	L	T	F	11	10
CM(1)-TR32	CAMSEAPGGGADGLTF	C	A	M	S	E	A	P	G	-	-	-	-	G	G	A	D	G	L	T	F	15	14
CM(1)-TR33	CVVDQTGANNLFF	C	V	V	D	Q	T	G	-	-	-	-	-	-	-	A	N	N	L	F	F	12	11
CM(1)-TR34	CLVGGLGSARQLTF	C	L	V	G	G	L	G	-	-	-	-	-	-	S	A	R	Q	L	T	F	13	12
CM(1)-TR37	CAMREGKNNNARLMF	C	A	M	R	E	G	K	N	-	-	-	-	-	N	N	A	R	L	M	F	14	13
CM(1)-TR39	CAASGGADGLTF	C	A	A	S	G	G	-	-	-	-	-	-	-	-	A	D	G	L	T	F	11	10
CM(1)-TR43	CAVSESYGNNRLAF	C	A	V	S	E	S	Y	-	-	-	-	-	-	G	N	N	R	L	A	F	13	12
CM(1)-TR44	CAVSNPNPGKSTF	C	A	V	S	N	P	N	-	-	-	-	-	-	-	P	G	K	S	T	F	12	11
CM(1)-TR47	CLVGGLGSARQLTF	C	L	V	G	G	L	G	-	-	-	-	-	-	S	A	R	Q	L	T	F	13	12
CM(1)-TR49	CAVSPDGQKLLF	C	A	V	S	P	D	-	-	-	-	-	-	-	-	G	Q	K	L	L	F	11	10
CM(1)-TR50-1	CAGPRSGGGADGLTF	C	A	G	P	R	S	G	G	-	-	-	-	-	G	A	D	G	L	T	F	14	13
CM(1)-TR51	CATYLGHNNNDMRF	C	A	T	Y	L	G	H	-	-	-	-	-	-	N	N	N	D	M	R	F	13	12
CM(1)-TR53	CAYRSGRDDKIIF	C	A	Y	R	S	G	R	-	-	-	-	-	-	-	D	D	K	I	I	F	12	11
CM(1)-TR55	CATFPDTGGFKTIF	C	A	T	F	P	D	T	-	-	-	-	-	-	G	G	F	K	T	I	F	13	12
CM(1)-TR56	CALSEYNFNKFYF	C	A	L	S	E	Y	N	-	-	-	-	-	-	-	F	N	K	F	Y	F	12	11
CM(1)-TR57	CAEVLTSGTYKYIF	C	A	E	V	L	T	S	-	-	-	-	-	-	G	T	Y	K	Y	I	F	13	12
CM(1)-TR58	CADQSGANNLFF	C	A	D	Q	S	G	-	-	-	-	-	-	-	-	A	N	N	L	F	F	11	10
CM(1)-TR59	CIVRNTDKLIF	C	I	V	R	N	T	-	-	-	-	-	-	-	-	-	D	K	L	I	F	10	9
CM(1)-TR61	CIVRVATDNNDMRF	C	I	V	R	V	A	T	-	-	-	-	-	-	D	N	N	D	M	R	F	13	12
CM(1)-TR62-2	CCAVGAPAGGTSYGKLTF	C	C	A	V	G	A	P	A	G	-	-	G	T	S	Y	G	K	L	T	F	17	16
CM(1)-TR66	CAMSVPYNQAGTALIF	C	A	M	S	V	P	Y	N	-	-	-	-	Q	A	G	T	A	L	I	F	15	14
CM(1)-TR67	CAVRDNNFNKFYF	C	A	V	R	D	N	N	-	-	-	-	-	-	-	F	N	K	F	Y	F	12	11
CM(1)-TR69	CATAHKAAGNKLTF	C	A	T	A	H	K	A	-	-	-	-	-	-	A	G	N	K	L	T	F	13	12
CM(1)-TR70	CALWEGKGGSYIPTF	C	A	L	W	E	G	K	G	-	-	-	-	-	G	S	Y	I	P	T	F	14	13
CM(1)-TR72	CVVLASGGSYIPTF	C	V	V	L	A	S	G	-	-	-	-	-	-	G	S	Y	I	P	T	F	13	12
CM(1)-TR74	CVAYIIGNQFYF	C	V	A	Y	I	I	-	-	-	-	-	-	-	-	G	N	Q	F	Y	F	11	10
CM(1)-TR78	CAVSDLFQGAQKLVF	C	A	V	S	D	L	F	Q	-	-	-	-	-	G	A	Q	K	L	V	F	14	13
CM(1)-TR81	CIAPINAGGTSYGKLTF	C	I	A	P	I	N	A	G	G	-	-	-	T	S	Y	G	K	L	T	F	16	15
CM(1)-TR90	CALGELHNQGGKFMF	C	A	L	G	E	L	H	N	-	-	-	-	-	Q	G	G	K	F	M	F	14	13
CM(1)-TR90	CAVKNSWGKLQF	C	A	V	K	N	S	-	-	-	-	-	-	-	-	W	G	K	L	Q	F	11	10
CM(1)-TR91	CALSFMDTGRRALTF	C	A	L	S	F	M	D	T	-	-	-	-	-	G	R	R	A	L	T	F	14	13
CM(1)-TR92	CAVKRADKLIF	C	A	V	K	R	A	-	-	-	-	-	-	-	-	-	D	K	L	I	F	10	9
CM(1)-TR95	CLVGPNDYKLSF	C	L	V	G	P	N	-	-	-	-	-	-	-	-	D	Y	K	L	S	F	11	10
CM(1)-TR96	CALSVRMNRDDKIIF	C	A	L	S	V	R	M	N	-	-	-	-	-	R	D	D	K	I	I	F	14	13
CM(1)-TR107	CVVSESDQAGTALIF	C	V	V	S	E	S	D	Q	-	-	-	-	-	A	G	T	A	L	I	F	14	13
CM(1)-TR111	CAVRDRGFSGGYNKLIF	C	A	V	R	D	R	G	F	S	-	-	-	G	G	Y	N	K	L	I	F	16	15
EEM(1)-TR1	CIVRYTGNQFYF	C	I	V	R	Y	T	-	-	-	-	-	-	-	-	G	N	Q	F	Y	F	11	10
EEM(1)-TR2	CAVRPLDGSNSPPPF	C	A	V	R	P	L	D	G	-	-	-	-	-	S	N	S	P	P	P	F	14	13
EEM(1)-TR3-1	CATDDDSARQLTF	C	A	T	D	D	D	S	-	-	-	-	-	-	-	A	R	Q	L	T	F	12	11
EEM(1)-TR4	CAGMQSGGSYKLTF	C	A	G	M	Q	S	G	-	-	-	-	-	-	G	S	Y	K	L	T	F	13	12
EEM(1)-TR4	CAVGALEDSSYKLIF	C	A	V	G	A	L	E	D	-	-	-	-	-	S	S	Y	K	L	I	F	14	13
EEM(1)-TR11	CATDDDSARQLTF	C	A	T	D	D	D	S	-	-	-	-	-	-	-	A	R	Q	L	T	F	12	11
EEM(1)-TR11	CAVLAYNFNKFYF	C	A	V	L	A	Y	N	-	-	-	-	-	-	-	F	N	K	F	Y	F	12	11
EEM(1)-TR12	CAVSRRESDKLIF	C	A	V	S	R	R	E	-	-	-	-	-	-	-	S	D	K	L	I	F	12	11
EEM(1)-TR17	CAVDMNWDSGGGADGLTF	C	A	V	D	M	N	W	D	S	-	-	G	G	G	A	D	G	L	T	F	17	16
EEM(1)-TR19	CAETPRRQTPLVF	C	A	E	T	P	R	R	-	-	-	-	-	-	-	Q	T	P	L	V	F	12	11
EEM(1)-TR20	CVVFTGTYKYIF	C	V	V	F	T	G	-	-	-	-	-	-	-	-	T	Y	K	Y	I	F	11	10
EEM(1)-TR21	CAVSEANSGGYQKVTF	C	A	V	S	E	A	N	S	-	-	-	-	G	G	Y	Q	K	V	T	F	15	14
EEM(1)-TR22	CAMIRSNDYKLSF	C	A	M	I	R	S	N	-	-	-	-	-	-	-	D	Y	K	L	S	F	12	11
EEM(1)-TR23	CLVATGTASKLTF	C	L	V	A	T	G	T	-	-	-	-	-	-	-	A	S	K	L	T	F	12	11
EEM(1)-TR25	CAVRDTPTPAQFYGNNRLAF	C	A	V	R	D	T	P	T	P	A	Q	F	Y	G	N	N	R	L	A	F	19	18
EEM(1)-TR26	CAPTWYDGQKLLF	C	A	P	T	W	Y	D	-	-	-	-	-	-	-	G	Q	K	L	L	F	12	11
EEM(1)-TR27	CASKAAGNKLTF	C	A	S	K	A	A	-	-	-	-	-	-	-	-	G	N	K	L	T	F	11	10
EEM(1)-TR28	CAEERSWGKLQF	C	A	E	E	R	S	-	-	-	-	-	-	-	-	W	G	K	L	Q	F	11	10
EEM(1)-TR30	CIVRAQRAGANSKLTF	C	I	V	R	A	Q	R	A	-	-	-	-	G	A	N	S	K	L	T	F	15	14
EEM(1)-TR31	CALDPNTGFQKLVF	C	A	L	D	P	N	T	-	-	-	-	-	-	G	F	Q	K	L	V	F	13	12
EEM(1)-TR34	CAVRNSGGYQKVTF	C	A	V	R	N	S	G	-	-	-	-	-	-	G	Y	Q	K	V	T	F	13	12
EEM(1)-TR35	CAASPTSGTYKYIF	C	A	A	S	P	T	S	-	-	-	-	-	-	G	T	Y	K	Y	I	F	13	12
EEM(1)-TR37	CIVRVFRSNTGKLIF	C	I	V	R	V	F	R	S	-	-	-	-	-	N	T	G	K	L	I	F	14	13
EEM(1)-TR38	CAVRAGGDAGKSTF	C	A	V	R	A	G	G	-	-	-	-	-	-	D	A	G	K	S	T	F	13	12
EEM(1)-TR39	CIQLNYGGSQGNLIF	C	I	Q	L	N	Y	G	G	-	-	-	-	-	S	Q	G	N	L	I	F	14	13
EEM(1)-TR41	CAMREGWYSGGGADGLTF	C	A	M	R	E	G	W	Y	S	-	-	G	G	G	A	D	G	L	T	F	17	16
EEM(1)-TR43	CLVGDAPSGNTPLVF	C	L	V	G	D	A	P	S	-	-	-	-	-	G	N	T	P	L	V	F	14	13
EEM(1)-TR45-1	CAVKGRDDKIIF	C	A	V	K	G	R	-	-	-	-	-	-	-	-	D	D	K	I	I	F	11	10
EEM(1)-TR48	CAVRNTLGSGGKLQF	C	A	V	R	N	T	L	G	-	-	-	-	-	S	G	G	K	L	Q	F	14	13
EEM(1)-TR51	CMVGISSGGYNKLIF	C	M	V	G	I	S	S	G	-	-	-	-	-	G	Y	N	K	L	I	F	14	13
EEM(1)-TR55	CAATLSNFGNEKLTF	C	A	A	T	L	S	N	F	-	-	-	-	-	G	N	E	K	L	T	F	14	13
EEM(1)-TR56	CAMSAGNTDKLIF	C	A	M	S	A	G	N	-	-	-	-	-	-	-	T	D	K	L	I	F	12	11
EEM(1)-TR64	CALGELHNQGGKLIF	C	A	L	G	E	L	H	N	-	-	-	-	-	Q	G	G	K	L	I	F	14	13
EEM(1)-TR64	CAVKNSWGKLQF	C	A	V	K	N	S	-	-	-	-	-	-	-	-	W	G	K	L	Q	F	11	10
EEM(1)-TR67	CAESTEDSSYKLIF	C	A	e	S	T	E	D	-	-	-	-	-	-	S	S	Y	K	L	I	F	13	12
EEM(1)-TR74	CAGLNYGGSQGNLIF	C	A	G	L	N	Y	G	G	-	-	-	-	-	S	Q	G	N	L	I	F	14	13
EEM(1)-TR78	CVVTHWGTGGGSYIPTF	C	V	V	T	H	W	G	T	G	-	-	-	G	G	S	Y	I	P	T	F	16	15
EEM(1)-TR84	CAMREARGGFKTIF	C	A	M	R	E	A	R	-	-	-	-	-	-	G	G	F	K	T	I	F	13	12
EEM(1)-TR91	CALGPGISGGYNKLIF	C	A	L	G	P	G	I	S	-	-	-	-	G	G	Y	N	K	L	I	F	15	14
EEM(1)-TR93	CIVRVVRLLDDMRF	C	I	V	R	V	V	R	-	-	-	-	-	-	L	L	D	D	M	R	F	13	12
EEM(1)-TR107	CLVGGLGSARQLTF	C	L	V	G	G	L	G	-	-	-	-	-	-	S	A	R	Q	L	T	F	13	12
LEM(1)-TR3	CAVSPISSGSARQLTF	C	A	V	S	P	I	S	S	-	-	-	-	G	S	A	R	Q	L	T	F	15	14
LEM(1)-TR4	CAVRLNTGGFKTIF	C	A	V	R	L	N	T	-	-	-	-	-	-	G	G	F	K	T	I	F	13	12
LEM(1)-TR9	CVVNMRGNTPLVF	C	V	V	N	M	R	G	-	-	-	-	-	-	-	N	T	P	L	V	F	12	11
LEM(1)-TR13	CAYISKTSYDKVIF	C	A	Y	I	S	K	T	-	-	-	-	-	-	S	Y	D	K	V	I	F	13	12
LEM(1)-TR18	CAMREPYSGNTPLVF	C	A	M	R	E	P	Y	S	-	-	-	-	-	G	N	T	P	L	V	F	14	13
LEM(1)-TR29	CAMRPYNNNDMRF	C	A	M	R	P	Y	N	-	-	-	-	-	-	-	N	N	D	M	R	F	12	11
LEM(1)-TR30	CASSPGGTSYGKLTF	C	A	S	S	P	G	G	T	-	-	-	-	-	S	Y	G	K	L	T	F	14	13
LEM(1)-TR31	CAMREGLGREAAGNKLTF	C	A	M	R	E	G	L	G	R	-	-	E	A	A	G	N	K	L	T	F	17	16
LEM(1)-TR37	CADPPGPSGSARQLTF	C	A	D	P	P	G	P	S	-	-	-	-	G	S	A	R	Q	L	T	F	15	14
LEM(1)-TR38	CLVGDMGPDDTGRRALTF	C	L	V	G	D	M	G	P	D	-	-	D	T	G	R	R	A	L	T	F	17	16
LEM(1)-TR40	CAMRDRDSGYALNF	C	A	M	R	D	R	D	-	-	-	-	-	-	S	G	Y	A	L	N	F	13	12
LEM(1)-TR40	CAGEDRQEAAGNKLTF	C	A	G	E	D	R	Q	E	-	-	-	-	A	A	G	N	K	L	T	F	15	14
LEM(1)-TR43	CAVSDLEPNSSASKIIF	C	A	V	S	D	L	E	P	N	-	-	-	S	S	A	S	K	I	I	F	16	15
LEM(1)-TR45	CALSGPYDWSSGYSTLTF	C	A	L	S	G	P	Y	D	W	-	-	S	S	G	Y	S	T	L	T	F	17	16
LEM(1)-TR47	CTPGGSYIPTF	C	T	P	G	G	S	-	-	-	-	-	-	-	-	-	Y	I	P	T	F	10	9
LEM(1)-TR52	CIVRVATDNNDMRF	C	I	V	R	V	A	T	-	-	-	-	-	-	D	N	N	D	M	R	F	13	12
LEM(1)-TR54	CAAPRRRNTGKLIF	C	A	A	P	R	R	R	-	-	-	-	-	-	N	T	G	K	L	I	F	13	12
LEM(1)-TR60	CAFDPDKLIF	C	A	F	D	P	-	-	-	-	-	-	-	-	-	-	D	K	L	I	F	9	8
LEM(1)-TR64	CAVNVLRGQNFVF	C	A	V	N	V	L	R	-	-	-	-	-	-	-	G	Q	N	F	V	F	12	11
LEM(1)-TR71	CAMREVIYNQGGKLIF	C	A	M	R	E	V	I	Y	-	-	-	-	N	Q	G	G	K	L	I	F	15	14
LEM(1)-TR78	CAVGDLNYGGSQGNLIF	C	A	V	G	D	L	N	Y	G	-	-	-	G	S	Q	G	N	L	I	F	16	15
LEM(1)-TR82	CAVSDLEPNSSASKIIF	C	A	V	S	D	L	E	P	N	-	-	-	S	S	A	S	K	I	I	F	16	15
LEM(1)-TR83	CATDAETPLVF	C	A	T	D	A	E	-	-	-	-	-	-	-	-	-	T	P	L	V	F	10	9
LEM(1)-TR84	CVVSDAGGNYGGATNKLIF	C	V	V	S	D	A	G	G	N	Y	-	G	G	A	T	N	K	L	I	F	18	17
LEM(1)-TR85	CAGFSNTGFQKLVF	C	A	G	F	S	N	T	-	-	-	-	-	-	G	F	Q	K	L	V	F	13	12
LEM(1)-TR94	CAVEPGTGFQKLVF	C	A	V	E	P	G	T	-	-	-	-	-	-	G	F	Q	K	L	V	F	13	12
LEM(1)-TR111	CAESGYNAGNMLPF	C	A	E	S	G	Y	N	-	-	-	-	-	-	A	G	N	M	L	P	F	13	12
LEM(1)-TR112	CAENSLVAAGNKLTF	C	A	E	N	S	L	V	A	-	-	-	-	-	A	G	N	K	L	T	F	14	13
LEM(1)-TR121	CAYRRVRDDKTF	C	A	Y	R	R	V	-	-	-	-	-	-	-	-	R	D	D	K	T	F	11	10
LEM(1)-TR124	CAVKNSWGKFQF	C	A	V	K	N	S	-	-	-	-	-	-	-	-	W	G	K	F	Q	F	11	10
LEM(1)-TR126	CALGELHNQGGKLTF	C	A	L	G	E	L	H	N	-	-	-	-	-	Q	G	G	K	L	T	F	14	13
LEM(1)-TR137	CAGTLLTGGGNQLTF	C	A	G	T	L	L	T	G	-	-	-	-	-	G	G	N	Q	L	T	F	14	13
LEM(1)-TR139	CALSAGVSGGYNKLIF	C	A	L	S	A	G	V	S	-	-	-	-	G	G	Y	N	K	L	I	F	15	14
LEM(1)-TR142	CAVEPGTGFQKLGF	C	A	V	E	P	G	T	-	-	-	-	-	-	G	F	Q	K	L	G	F	13	12
LEM(1)-TR144	CAMREGIRLMF	C	A	M	R	E	G	-	-	-	-	-	-	-	-	-	I	R	L	M	F	10	9
E(1)-TR1	CAVNYGTTDSWGKLQF	C	A	V	N	Y	G	T	T	-	-	-	-	D	S	W	G	K	L	Q	F	15	14
E(1)-TR5	CAETPNQAGTALIF	C	A	E	T	P	N	Q	-	-	-	-	-	-	A	G	T	A	L	I	F	13	12
E(1)-TR7	CAVSDLEPNSSASKIIF	C	A	V	S	D	L	E	P	N	-	-	-	S	S	A	S	K	I	I	F	16	15
E(1)-TR15	CAMREWNTDKLIF	C	A	M	R	E	W	N	-	-	-	-	-	-	-	T	D	K	L	I	F	12	11
E(1)-TR22	CALNRRWSF	C	A	L	N	R	-	-	-	-	-	-	-	-	-	-	-	R	W	S	F	8	7
E(1)-TR28	CALFNDYKLSF	C	A	L	F	N	D	-	-	-	-	-	-	-	-	-	Y	K	L	S	F	10	9
E(1)-TR44	CAVGGFGDDKIIF	C	A	V	G	G	F	G	-	-	-	-	-	-	-	D	D	K	I	I	F	12	11
E(1)-TR48	CAYWDNYGQNFVF	C	A	Y	W	D	N	Y	-	-	-	-	-	-	-	G	Q	N	F	V	F	12	11
E(1)-TR50	CAAPRRRNTGKLIF	C	A	A	P	R	R	R	-	-	-	-	-	-	N	T	G	K	L	I	F	13	12
E(1)-TR51	CLMREWNTDKFIF	C	L	M	R	E	W	N	-	-	-	-	-	-	-	T	D	K	F	I	F	12	11
E(1)-TR53	CATDGDGNKLVF	C	A	T	D	G	D	-	-	-	-	-	-	-	-	G	N	K	L	V	F	11	10
E(1)-TR55	CAESGYNAGNMLTF	C	A	E	S	G	Y	N	-	-	-	-	-	-	A	G	N	M	L	T	F	13	12
E(1)-TR60	CAVSVTGGYNKLIF	C	A	V	S	V	T	G	-	-	-	-	-	-	G	Y	N	K	L	I	F	13	12
E(1)-TR78	CVVSRSGGSYIPTF	C	V	V	S	R	S	G	-	-	-	-	-	-	G	S	Y	I	P	T	F	13	12
E(1)-TR94	CAGLNYGGSQGNLIF	C	A	G	L	N	Y	G	G	-	-	-	-	-	S	Q	G	N	L	I	F	14	13
E(1)-TR96	CIVRNTDKLIF	C	I	V	R	N	T	-	-	-	-	-	-	-	-	-	D	K	L	I	F	10	9
E(1)-TR99	CAAISGNTGKLIF	C	A	A	I	S	G	N	-	-	-	-	-	-	-	T	G	K	L	I	F	12	11
E(1)-TR105	CSIQGAQKLVF	C	S	I	Q	G	A	-	-	-	-	-	-	-	-	-	Q	K	L	V	F	10	9
E(1)-TR107	CALGERGYGGSQGNLIF	C	A	L	G	E	R	G	Y	G	-	-	-	G	S	Q	G	N	L	I	F	16	15
E(1)-TR111	CAVKRTGGFKTIF	C	A	V	K	R	T	G	-	-	-	-	-	-	-	G	F	K	T	I	F	12	11
E(1)-TR114	CAEKGGRSGGGADGLTF	C	A	E	K	G	G	R	S	G	-	-	-	G	G	A	D	G	L	T	F	16	15
E(1)-TR117	CAYRDDKIIF	C	A	Y	R	D	-	-	-	-	-	-	-	-	-	-	D	K	I	I	F	9	8
E(1)-TR126	CAVAGTYKYIF	C	A	V	A	G	T	-	-	-	-	-	-	-	-	-	Y	K	Y	I	F	10	9
E(1)-TR126	CLCAVAGTYKYIF	C	L	C	A	V	A	G	-	-	-	-	-	-	-	T	Y	K	Y	I	F	12	11
E(1)-TR129	CALSESGGGADGLTF	C	A	L	S	E	S	G	G	-	-	-	-	-	G	A	D	G	L	T	F	14	13
E(1)-TR130	CAMKGSSYKLIF	C	A	M	K	G	S	-	-	-	-	-	-	-	-	S	Y	K	L	I	F	11	10
E(1)-TR139	CAVYNAGNMLTF	C	A	V	Y	N	A	-	-	-	-	-	-	-	-	G	N	M	L	T	F	11	10
E(1)-TR153	CAVEDGGGYQKVTF	C	A	V	E	D	G	G	-	-	-	-	-	-	G	Y	Q	K	V	T	F	13	12
N(2)-TR5-2	CAVREYSGGGADGLTF	C	A	V	R	E	Y	S	G	-	-	-	-	G	G	A	D	G	L	T	F	15	14
N(2)-TR12	CAVSGLHQIGANNLFF	C	A	V	S	G	L	H	Q	-	-	-	-	I	G	A	N	N	L	F	F	15	14
N(2)-TR13	CAVGASMEYGNKLVF	C	A	V	G	A	S	M	E	-	-	-	-	-	Y	G	N	K	L	V	F	14	13
N(2)-TR14	CATDAKYGNKLVF	C	A	T	D	A	K	Y	-	-	-	-	-	-	-	G	N	K	L	V	F	12	11
N(2)-TR18	CAENTGGFKTIF	C	A	E	N	T	G	-	-	-	-	-	-	-	-	G	F	K	T	I	F	11	10
N(2)-TR19	CALRGVSTGAGSYQLTF	C	A	L	R	G	V	S	T	G	-	-	-	A	G	S	Y	Q	L	T	F	16	15
N(2)-TR21	CALKGSGNTPLVF	C	A	L	K	G	S	G	-	-	-	-	-	-	-	N	T	P	L	V	F	12	11
N(2)-TR22	CAYTVGNNDMRF	C	A	Y	T	V	G	-	-	-	-	-	-	-	-	N	N	D	M	R	F	11	10
N(2)-TR27	CAVNFNYGGSQGNLIF	C	A	V	N	F	N	Y	G	-	-	-	-	G	S	Q	G	N	L	I	F	15	14
N(2)-TR35-2	CAGGRENNARLMF	C	A	G	G	R	E	N	-	-	-	-	-	-	-	N	A	R	L	M	F	12	11
N(2)-TR40	CAVSYNLGSGNQFYF	C	A	V	S	Y	N	L	G	-	-	-	-	-	S	G	N	Q	F	Y	F	14	13
N(2)-TR44	CAMRDALNFGNEKLTF	C	A	M	R	D	A	L	N	-	-	-	-	F	G	N	E	K	L	T	F	15	14
N(2)-TR48	CAMSRYGNNRLAF	C	A	M	S	R	Y	G	-	-	-	-	-	-	-	N	N	R	L	A	F	12	11
N(2)-TR50	CAASVARDDKIIF	C	A	A	S	V	A	R	-	-	-	-	-	-	-	D	D	K	I	I	F	12	11
N(2)-TR54	CAASKGNDMRF	C	A	A	S	K	G	-	-	-	-	-	-	-	-	-	N	D	M	R	F	10	9
N(2)-TR57	CVVSLNYGGSQGNLIF	C	V	V	S	L	N	Y	G	-	-	-	-	G	S	Q	G	N	L	I	F	15	14
N(2)-TR60	CAASRSSGNTPLVF	C	A	A	S	R	S	S	-	-	-	-	-	-	G	N	T	P	L	V	F	13	12
N(2)-TR84	CAMRGSTGGGNKLTF	C	A	M	R	G	S	T	G	-	-	-	-	-	G	G	N	K	L	T	F	14	13
N(2)-TR91	CAVFSGTYKYIF	C	A	V	F	S	G	-	-	-	-	-	-	-	-	T	Y	K	Y	I	F	11	10
N(2)-TR99	CAVNSEGNNRLAF	C	A	V	N	S	E	G	-	-	-	-	-	-	-	N	N	R	L	A	F	12	11
N(2)-TR100	CAVSYNQGGKLIF	C	A	V	S	Y	N	Q	-	-	-	-	-	-	-	G	G	K	L	I	F	12	11
N(2)-TR103	CAASEGDKIIF	C	A	A	S	E	G	-	-	-	-	-	-	-	-	-	D	K	I	I	F	10	9
N(2)-TR109	CAAHSGGGGADGLTF	C	A	A	H	S	G	G	G	-	-	-	-	-	G	A	D	G	L	T	F	14	13
N(2)-TR110	CAATSQGGGSYIPTF	C	A	A	T	S	Q	G	G	-	-	-	-	-	G	S	Y	I	P	T	F	14	13
N(2)-TR124	CAARGSNTGNQFYF	C	A	A	R	G	S	N	-	-	-	-	-	-	T	G	N	Q	F	Y	F	13	12
N(2)-TR126	CALSEAPDKLIF	C	A	L	S	E	A	-	-	-	-	-	-	-	-	P	D	K	L	I	F	11	10
N(2)-TR127	CAASGAGTALIF	C	A	A	S	G	A	-	-	-	-	-	-	-	-	G	T	A	L	I	F	11	10
N(2)-TR132	CAVNSYSSASKIIF	C	A	V	N	S	Y	S	-	-	-	-	-	-	S	A	S	K	I	I	F	13	12
N(2)-TR139	CAVGAKEYGNKLVF	C	A	V	G	A	K	E	-	-	-	-	-	-	Y	G	N	K	L	V	F	13	12
N(2)-TR144	CAVVSFSDGQKLLF	C	A	V	V	S	F	S	-	-	-	-	-	-	D	G	Q	K	L	L	F	13	12
N(2)-TR154	CAVDGNKLVF	C	A	V	D	G	-	-	-	-	-	-	-	-	-	-	N	K	L	V	F	9	8
N(2)-TR155	CVVSEDSGYSTLTF	C	V	V	S	E	D	S	-	-	-	-	-	-	G	Y	S	T	L	T	F	13	12
N(2)-TR156	CAYANNNARLMF	C	A	Y	A	N	N	-	-	-	-	-	-	-	-	N	A	R	L	M	F	11	10
N(2)-TR158	CAPSRDTGRRALTF	C	A	P	S	R	D	T	-	-	-	-	-	-	G	R	R	A	L	T	F	13	12
N(2)-TR160	CAGRDNAGNMLTF	C	A	G	R	D	N	A	-	-	-	-	-	-	-	G	N	M	L	T	F	12	11
N(2)-TR161	CLVGSFSGGYNKLIF	C	L	V	G	S	F	S	G	-	-	-	-	-	G	Y	N	K	L	I	F	14	13
N(2)-TR162	CAVGLFSDGQKLLF	C	A	V	G	L	F	S	-	-	-	-	-	-	D	G	Q	K	L	L	F	13	12
N(2)-TR163	CALSEFDRGSTLGRLYF	C	A	L	S	E	F	D	R	G	-	-	-	S	T	L	G	R	L	Y	F	16	15
N(2)-TR164	CAVDWITNFGNEKLTF	C	A	V	D	W	I	T	N	-	-	-	-	F	G	N	E	K	L	T	F	15	14
N(2)-TR166	CAGVSSGGADGLTF	C	A	G	V	S	S	G	-	-	-	-	-	-	G	A	D	G	L	T	F	13	12
N(2)-TR168	CLVGDIVYGGSQGNLIF	C	L	V	G	D	I	V	Y	G	-	-	-	G	S	Q	G	N	L	I	F	16	15
N(2)-TR171	CIVSMNNNAGNMLTF	C	I	V	S	M	N	N	N	-	-	-	-	-	A	G	N	M	L	T	F	14	13
N(2)-TR176	CVVIPSGAGSYQLTF	C	V	V	I	P	S	G	A	-	-	-	-	-	G	S	Y	Q	L	T	F	14	13
N(2)-TR179-2	CAAEVMEYGNKLVF	C	A	A	E	V	M	E	-	-	-	-	-	-	Y	G	N	K	L	V	F	13	12
CM(2)-TR2	CAGPRDDKIIF	C	A	G	P	R	D	-	-	-	-	-	-	-	-	-	D	K	I	I	F	10	9
CM(2)-TR7	CATDVRGGTSYGKLTF	C	A	T	D	V	R	G	G	-	-	-	-	T	S	Y	G	K	L	T	F	15	14
CM(2)-TR9	CALSEGETSGSRLTF	C	A	L	S	E	G	E	T	-	-	-	-	-	S	G	S	R	L	T	F	14	13
CM(2)-TR10	CIVRVGDSGGGADGLTF	C	I	V	R	V	G	D	S	G	-	-	-	G	G	A	D	G	L	T	F	16	15
CM(2)-TR11	CALGVPTGGGNKLTF	C	A	L	G	V	P	T	G	-	-	-	-	-	G	G	N	K	L	T	F	14	13
CM(2)-TR12	CVVPNDYKLSF	C	V	V	P	N	D	-	-	-	-	-	-	-	-	-	Y	K	L	S	F	10	9
CM(2)-TR13	CAMREGPILTGGGNKLTF	C	A	M	R	E	G	P	I	L	-	-	T	G	G	G	N	K	L	T	F	17	16
CM(2)-TR20	CADPYSGAGSYQLTF	C	A	D	P	Y	S	G	A	-	-	-	-	-	G	S	Y	Q	L	T	F	14	13
CM(2)-TR24	CAVGVSNDYKLSF	C	A	V	G	V	S	N	-	-	-	-	-	-	-	D	Y	K	L	S	F	12	11
CM(2)-TR25	CAVTHYNTDKLIF	C	A	V	T	H	Y	N	-	-	-	-	-	-	-	T	D	K	L	I	F	12	11
CM(2)-TR26	CAGLNYGGSQGNLIF	C	A	G	L	N	Y	G	G	-	-	-	-	-	S	Q	G	N	L	I	F	14	13
CM(2)-TR27	CADPYSGAGSYQLTF	C	A	D	P	Y	S	G	A	-	-	-	-	-	G	S	Y	Q	L	T	F	14	13
CM(2)-TR28	CIGRNFGNEKLTF	C	I	G	R	N	F	G	-	-	-	-	-	-	-	N	E	K	L	T	F	12	11
CM(2)-TR29	CAVQAEETSGSRLTF	C	A	V	Q	A	E	E	T	-	-	-	-	-	S	G	S	R	L	T	F	14	13
CM(2)-TR32	CVVTTDKLIF	C	V	V	T	T	-	-	-	-	-	-	-	-	-	-	D	K	L	I	F	9	8
CM(2)-TR34	CVMDTNAGKSTF	C	V	M	D	T	N	-	-	-	-	-	-	-	-	A	G	K	S	T	F	11	10
CM(2)-TR39	CAMREGGASNYKLTF	C	A	M	R	E	G	G	A	-	-	-	-	-	S	N	Y	K	L	T	F	14	13
CM(2)-TR44	CLVGDITGGFKTIF	C	L	V	G	D	I	T	-	-	-	-	-	-	G	G	F	K	T	I	F	13	12
CM(2)-TR48	CAVLYTGGFKTIF	C	A	V	L	Y	T	G	-	-	-	-	-	-	-	G	F	K	T	I	F	12	11
CM(2)-TR54	CAPGGLTGGGNKLTF	C	A	P	G	G	L	T	G	-	-	-	-	-	G	G	N	K	L	T	F	14	13
CM(2)-TR56	CAVRDGTSGTYKYIF	C	A	V	R	D	G	T	S	-	-	-	-	-	G	T	Y	K	Y	I	F	14	13
CM(2)-TR58	CAVSDLEPNSSASKIIF	C	A	V	S	D	L	E	P	N	-	-	-	S	S	A	S	K	I	I	F	16	15
CM(2)-TR61	CIAGLGGYQKVTF	C	I	A	G	L	G	G	-	-	-	-	-	-	-	Y	Q	K	V	T	F	12	11
CM(2)-TR62	CIVRVSTQGGSEKLVF	C	I	V	R	V	S	T	Q	-	-	-	-	G	G	S	E	K	L	V	F	15	14
CM(2)-TR70	CAGRRYNTDKLIF	C	A	G	R	R	Y	N	-	-	-	-	-	-	-	T	D	K	L	I	F	12	11
CM(2)-TR91	CAVRGRVYGGATNKLIF	C	A	V	R	G	R	V	Y	G	-	-	-	G	A	T	N	K	L	I	F	16	15
CM(2)-TR99	CAVSARNTGGFKTIF	C	A	V	S	A	R	N	T	-	-	-	-	-	G	G	F	K	T	I	F	14	13
CM(2)-TR100	CAETSGSRLTF	C	A	E	T	S	G	-	-	-	-	-	-	-	-	-	S	R	L	T	F	10	9
CM(2)-TR106	CAMSDSSASKIIF	C	A	M	S	D	S	S	-	-	-	-	-	-	-	A	S	K	I	I	F	12	11
CM(2)-TR109	CAMREGPILTGGGNKLTF	C	A	M	R	E	G	P	I	L	-	-	T	G	G	G	N	K	L	T	F	17	16
CM(2)-TR111	CAVILNDYKLSF	C	A	V	I	L	N	-	-	-	-	-	-	-	-	D	Y	K	L	S	F	11	10
CM(2)-TR112-2	CALGEQASGTYKYIF	C	A	L	G	E	Q	A	S	-	-	-	-	-	G	T	Y	K	Y	I	F	14	13
CM(2)-TR113	CALSGGDLRGNNRLAF	C	A	L	S	G	G	D	L	-	-	-	-	R	G	N	N	R	L	A	F	15	14
CM(2)-TR115	CAAIDGTSYGKLTF	C	A	A	I	D	G	T	-	-	-	-	-	-	S	Y	G	K	L	T	F	13	12
CM(2)-TR119	CIVRALNQGGKLIF	C	I	V	R	A	L	N	-	-	-	-	-	-	Q	G	G	K	L	I	F	13	12
CM(2)-TR125	CATVLGNQFYF	C	A	T	V	L	G	-	-	-	-	-	-	-	-	-	N	Q	F	Y	F	10	9
CM(2)-TR128	CAVRDINSGTYKYIF	C	A	V	R	D	I	N	S	-	-	-	-	-	G	T	Y	K	Y	I	F	14	13
CM(2)-TR131	CAVQARRDSNYKLTF	C	A	V	Q	A	R	R	D	-	-	-	-	-	S	N	Y	K	L	T	F	14	13
CM(2)-TR137	CGTELGNQFYF	C	G	T	E	L	G	-	-	-	-	-	-	-	-	-	N	Q	F	Y	F	10	9
CM(2)-TR145	CALHYGGATNKLIF	C	A	L	H	Y	G	G	-	-	-	-	-	-	A	T	N	K	L	I	F	13	12
CM(2)-TR150	CAVSDQWGNTDKLIF	C	A	V	S	D	Q	W	G	-	-	-	-	-	N	T	D	K	L	I	F	14	13
CM(2)-TR152	CAESKDARLMF	C	A	E	S	K	D	-	-	-	-	-	-	-	-	-	A	R	L	M	F	10	9
CM(2)-TRA156	CALSGPNSGGSNYKLTF	C	A	L	S	G	P	N	S	G	-	-	-	G	S	N	Y	K	L	T	F	16	15
CM(2)-TR161	CAAGDFTGGGNKLTF	C	A	A	G	D	F	T	G	-	-	-	-	-	G	G	N	K	L	T	F	14	13
CM(2)-TR168	CVVNEDNYGQNFVF	C	V	V	N	E	D	N	-	-	-	-	-	-	Y	G	Q	N	F	V	F	13	12
EEM(2)-TR10	CAANNNDMRF	C	A	A	N	N	-	-	-	-	-	-	-	-	-	-	N	D	M	R	F	9	8
EEM(2)-TR13	CAASAGEYGNKLVF	C	A	A	S	A	G	E	-	-	-	-	-	-	Y	G	N	K	L	V	F	13	12
EEM(2)-TR25	CDFNDYKLSF	C	D	F	N	D	-	-	-	-	-	-	-	-	-	-	Y	K	L	S	F	9	8
EEM(2)-TR27	CAMREVQGAQKLVF	C	A	M	R	E	V	Q	-	-	-	-	-	-	G	A	Q	K	L	V	F	13	12
EEM(2)-TR29	CALLFTGGGNKLTF	C	A	L	L	F	T	G	-	-	-	-	-	-	G	G	N	K	L	T	F	13	12
EEM(2)-TR37	CAASIYGNQFYF	C	A	A	S	I	Y	-	-	-	-	-	-	-	-	G	N	Q	F	Y	F	11	10
EEM(2)-TR66	CALTGNKFYF	C	A	L	T	G	-	-	-	-	-	-	-	-	-	-	N	K	F	Y	F	9	8
EEM(2)-TR92	CALSEALGYQKVTF	C	A	L	S	E	A	L	-	-	-	-	-	-	G	Y	Q	K	V	T	F	13	12
EEM(2)-TR117	CALIEYTGRRALTF	C	A	L	I	E	Y	T	-	-	-	-	-	-	G	R	R	A	L	T	F	13	12
EEM(2)-TR118	CALSEAGNARLMF	C	A	L	S	E	A	G	-	-	-	-	-	-	-	N	A	R	L	M	F	12	11
EEM(2)-TR140	CAVIPFSDGQKLLF	C	A	V	I	P	F	S	-	-	-	-	-	-	D	G	Q	K	L	L	F	13	12
EEM(2)-TR196	CALSEVQGAQKLVF	C	A	L	S	E	V	Q	-	-	-	-	-	-	G	A	Q	K	L	V	F	13	12
EEM(2)-TR201	CAARYNFGNEKLTF	C	A	A	R	Y	N	F	-	-	-	-	-	-	G	N	E	K	L	T	F	13	12
EEM(2)-TR213	CGTEMGDDKIIF	C	G	T	E	M	G	-	-	-	-	-	-	-	-	D	D	K	I	I	F	11	10
EEM(2)-TR282	CAVSDLEPNSSASKIIF	C	A	V	S	D	L	E	P	N	-	-	-	S	S	A	S	K	I	I	F	16	15
EEM(2)-TR303	CAVGRETSGSRLTF	C	A	V	G	R	E	T	-	-	-	-	-	-	S	G	S	R	L	T	F	13	12
EEM(2)-TR336	CAFMKPSVRDMRF	C	A	F	M	K	P	S	-	-	-	-	-	-	-	V	R	D	M	R	F	12	11
EEM(2)-TR342	CAVSDLEPNSSASKIIF	C	A	V	S	D	L	E	P	N	-	-	-	S	S	A	S	K	I	I	F	16	15
EEM(2)-TR351	CAVTGNQFPF	C	A	V	T	G	-	-	-	-	-	-	-	-	-	-	N	Q	F	P	F	9	8
EEM(2)-TR356	CAVVSGTGANNLFF	C	A	V	V	S	G	T	-	-	-	-	-	-	G	A	N	N	L	F	F	13	12
EEM(2)-TR384	CAGPMTTSGTYKYIF	C	A	G	P	M	T	T	S	-	-	-	-	-	G	T	Y	K	Y	I	F	14	13
LEM(2)-TR1	CAASIDNFNKFYF	C	A	A	S	I	D	N	-	-	-	-	-	-	-	F	N	K	F	Y	F	12	11
LEM(2)-TR2-2	CAVSDLEPNSSASKIIF	C	A	V	S	D	L	E	P	N	-	-	-	S	S	A	S	K	I	I	F	16	15
LEM(2)-TR4	CALSRRGGSEKLVF	C	A	L	S	R	R	G	-	-	-	-	-	-	G	S	E	K	L	V	F	13	12
LEM(2)-TR11-2	CAYRGNYGQNFVF	C	A	Y	R	G	N	Y	-	-	-	-	-	-	-	G	Q	N	F	V	F	12	11
LEM(2)-TR15	CALGELVGRNNNNDMRF	C	A	L	G	E	L	V	G	R	-	-	-	N	N	N	N	D	M	R	F	16	15
LEM(2)-TR16	CAASENNNDKFF	C	A	A	S	E	N	-	-	-	-	-	-	-	-	N	N	D	K	F	F	11	10
LEM(2)-TR21	CARNTGFQKLVF	C	A	R	N	T	G	-	-	-	-	-	-	-	-	F	Q	K	L	V	F	11	10
LEM(2)-TR24	CAERPGGAGSYQLTF	C	A	E	R	P	G	G	A	-	-	-	-	-	G	S	Y	Q	L	T	F	14	13
LEM(2)-TR25	CAFTPAYSGAGSYQLTF	C	A	F	T	P	A	Y	S	G	-	-	-	A	G	S	Y	Q	L	T	F	16	15
LEM(2)-TR26	CLGSGSARQLTF	C	L	G	S	G	S	-	-	-	-	-	-	-	-	A	R	Q	L	T	F	11	10
LEM(2)-TR27	CAASVGDDKIIF	C	A	A	S	V	G	-	-	-	-	-	-	-	-	D	D	K	I	I	F	11	10
LEM(2)-TR29	CAGQVWGYQKVTF	C	A	G	Q	V	W	G	-	-	-	-	-	-	-	Y	Q	K	V	T	F	12	11
LEM(2)-TR32	CIVIYNTDKLIF	C	I	V	I	Y	N	-	-	-	-	-	-	-	-	T	D	K	L	I	F	11	10
LEM(2)-TR44	CVVNPLEAGGTSYGKLTF	C	V	V	N	P	L	E	A	G	-	-	G	T	S	Y	G	K	L	T	F	17	16
LEM(2)-TR51	CAGGEGGGSNYKLTF	C	A	G	G	E	G	G	G	-	-	-	-	-	S	N	Y	K	L	T	F	14	13
LEM(2)-TR52	CAGQLLGQLTF	C	A	G	Q	L	L	-	-	-	-	-	-	-	-	-	G	Q	L	T	F	10	9
LEM(2)-TR53	CAVEIFNKFYF	C	A	V	E	I	F	-	-	-	-	-	-	-	-	-	N	K	F	Y	F	10	9
LEM(2)-TR71	CATDFKTSYDKVIF	C	A	T	D	F	K	T	-	-	-	-	-	-	S	Y	D	K	V	I	F	13	12
LEM(2)-TR74	CAVSDLEPNSSASKIIF	C	A	V	S	D	L	E	P	N	-	-	-	S	S	A	S	K	I	I	F	16	15
LEM(2)-TR77	CAVSDLEPNSSASKIIF	C	A	V	S	D	L	E	P	N	-	-	-	S	S	A	S	K	I	I	F	16	15
LEM(2)-TR98	CAARDASGTYKYIF	C	A	A	R	D	A	S	-	-	-	-	-	-	G	T	Y	K	Y	I	F	13	12
LEM(2)-TR99	CAVDMTNDMRF	C	A	V	D	M	T	-	-	-	-	-	-	-	-	-	N	D	M	R	F	10	9
LEM(2)-TR100	CVVRGGSYIPTF	C	V	V	R	G	G	-	-	-	-	-	-	-	-	S	Y	I	P	T	F	11	10
LEM(2)-TR113	CAVSLYNFNKFYF	C	A	V	S	L	Y	N	-	-	-	-	-	-	-	F	N	K	F	Y	F	12	11
LEM(2)-TR115	CVVSDDAGNMLTF	C	V	V	S	D	D	A	-	-	-	-	-	-	-	G	N	M	L	T	F	12	11
LEM(2)-TR124	CAARDASGTYKYIF	C	A	A	R	D	A	S	-	-	-	-	-	-	G	T	Y	K	Y	I	F	13	12
LEM(2)-TR128	CAVRIPEGNFNKFYF	C	A	V	R	I	P	E	G	-	-	-	-	-	N	F	N	K	F	Y	F	14	13
LEM(2)-TR129	CAVRQAGTALIF	C	A	V	R	Q	A	-	-	-	-	-	-	-	-	G	T	A	L	I	F	11	10
LEM(2)-TR150	CAMREFSTGASSQLTF	C	A	M	R	E	F	S	T	-	-	-	-	G	A	S	S	Q	L	T	F	15	14
LEM(2)-TR151	CAGHQGGSEKLVF	C	A	G	H	Q	G	G	-	-	-	-	-	-	-	S	E	K	L	V	F	12	11
LEM(2)-TR165	CAVNNPSGTYKYIF	C	A	V	N	N	P	S	-	-	-	-	-	-	G	T	Y	K	Y	I	F	13	12
LEM(2)-TR166	CAFMKPYSGGSNYKLTF	C	A	F	M	K	P	Y	S	G	-	-	-	G	S	N	Y	K	L	T	F	16	15
E(2)-TR2	CAVRDGGGFKTIF	C	A	V	R	D	G	G	-	-	-	-	-	-	-	G	F	K	T	I	F	12	11
E(2)-TR8	CAFAGGTSYGKLTF	C	A	F	A	G	G	T	-	-	-	-	-	-	S	Y	G	K	L	T	F	13	12
E(2)-TR8	CALSVSNTGTASKLTF	C	A	L	S	V	S	N	T	-	-	-	-	G	T	A	S	K	L	T	F	15	14
E(2)-TR13	CAGGTYKYIF	C	A	G	G	T	-	-	-	-	-	-	-	-	-	-	Y	K	Y	I	F	9	8
E(2)-TR17	CADNYGQNFGF	C	A	D	N	Y	G	-	-	-	-	-	-	-	-	-	Q	N	F	G	F	10	9
E(2)-TR19	CAVEDNFNKFYF	C	A	V	E	D	N	-	-	-	-	-	-	-	-	F	N	K	F	Y	F	11	10
E(2)-TR21	CGTEMGDDKILF	C	G	T	E	M	G	-	-	-	-	-	-	-	-	D	D	K	I	L	F	11	10
E(2)-TR24	CAVRDGSGTYKYIF	C	A	V	R	D	G	S	-	-	-	-	-	-	G	T	Y	K	Y	I	F	13	12
E(2)-TR26	CAVEDNFNKFYF	C	A	V	E	D	N	-	-	-	-	-	-	-	-	F	N	K	F	Y	F	11	10
E(2)-TR28	CAFIGGNTGFQKLVF	C	A	F	I	G	G	N	T	-	-	-	-	-	G	F	Q	K	L	V	F	14	13
E(2)-TR29	CAVYAGGTSYGKLTF	C	A	V	Y	A	G	G	T	-	-	-	-	-	S	Y	G	K	L	T	F	14	13
E(2)-TR33	CAFIGGTSYGKLTF	C	A	F	I	G	G	T	-	-	-	-	-	-	S	Y	G	K	L	T	F	13	12
E(2)-TR35	CALGAQKLVF	C	A	L	G	A	-	-	-	-	-	-	-	-	-	-	Q	K	L	V	F	9	8
E(2)-TR48	CAETSNRDDKIIF	C	A	E	T	S	N	R	-	-	-	-	-	-	-	D	D	K	I	I	F	12	11
E(2)-TR49	CAGHQGGSEKLFF	C	A	G	H	Q	G	G	-	-	-	-	-	-	-	S	E	K	L	F	F	12	11
E(2)-TR56	CALNNYNTDKLIF	C	A	L	N	N	Y	N	-	-	-	-	-	-	-	T	D	K	L	I	F	12	11
E(2)-TR64	CAYRSGTGNQFYF	C	A	Y	R	S	G	T	-	-	-	-	-	-	-	G	N	Q	F	Y	F	12	11
E(2)-TR76	CAVVDSSNTGKLIF	C	A	V	V	D	S	S	-	-	-	-	-	-	N	T	G	K	L	I	F	13	12
E(2)-TR85	CALDSKSGYSTLTF	C	A	L	D	S	K	S	-	-	-	-	-	-	G	Y	S	T	L	T	F	13	12
E(2)-TR98	CVVKSDARLMF	C	V	V	K	S	D	-	-	-	-	-	-	-	-	-	A	R	L	M	F	10	9
E(2)-TR103	CALSEALFYGGSQGNLIF	C	A	L	S	E	A	L	F	Y	-	-	G	G	S	Q	G	N	L	I	F	17	16
E(2)-TR104	CALDSKSGYSTLTF	C	A	L	D	S	K	S	-	-	-	-	-	-	G	Y	S	T	L	T	F	13	12
E(2)-TR110	CATALSGNTGKLIF	C	A	T	A	L	S	G	-	-	-	-	-	-	N	T	G	K	L	I	F	13	12
E(2)-TR111	CVVNKTGRRALTF	C	V	V	N	K	T	G	-	-	-	-	-	-	-	R	R	A	L	T	F	12	11
E(2)-TR119	CAVRGGNQFYF	C	A	V	R	G	G	-	-	-	-	-	-	-	-	-	N	Q	F	Y	F	10	9
E(2)-TR122	CAKETSYDKVIF	C	A	K	E	T	S	-	-	-	-	-	-	-	-	Y	D	K	V	I	F	11	10
E(2)-TR125	CALIIVQGAQKLVF	C	A	L	I	I	V	Q	-	-	-	-	-	-	G	A	Q	K	L	V	F	13	12
E(2)-TR131	CAFPVGGSRLTF	C	A	F	P	V	G	-	-	-	-	-	-	-	-	G	S	R	L	T	F	11	10
E(2)-TR133	CAVNPDDMRF	C	A	V	N	P	-	-	-	-	-	-	-	-	-	-	D	D	M	R	F	9	8
E(2)-TR134	CIAKPRYSGAGSYQLTF	C	I	A	K	P	R	Y	S	G	-	-	-	A	G	S	Y	Q	L	T	F	16	15
E(2)-TR144	CAASENNNDMRF	C	A	A	S	E	N	-	-	-	-	-	-	-	-	N	N	D	M	R	F	11	10
E(2)-TR151	CADNYGQNFVF	C	A	D	N	Y	G	-	-	-	-	-	-	-	-	-	Q	N	F	V	F	10	9
E(2)-TR157	CAMGTPLGSQGNLIF	C	A	M	G	T	P	L	G	-	-	-	-	-	S	Q	G	N	L	I	F	14	13
E(2)-TR167	CALRPLYSGAGSYQLTF	C	A	L	R	P	L	Y	S	G	-	-	-	A	G	S	Y	Q	L	T	F	16	15
N(3)-TR2	CAPFSGGYNKLIF	C	A	P	F	S	G	G	-	-	-	-	-	-	-	Y	N	K	L	I	F	12	11
N(3)-TR5	CALKAPGGSYIPTF	C	A	L	K	A	P	G	-	-	-	-	-	-	G	S	Y	I	P	T	F	13	12
N(3)-TR9	CAVFGTGNTPLVF	C	A	V	F	G	T	G	-	-	-	-	-	-	-	N	T	P	L	V	F	12	11
N(3)-TR11	CAMGRFIGGTSYGKLTF	C	A	M	G	R	F	I	G	G	-	-	-	T	S	Y	G	K	L	T	F	16	15
N(3)-TR12	CAMRGRNTGNQFYF	C	A	M	R	G	R	N	-	-	-	-	-	-	T	G	N	Q	F	Y	F	13	12
N(3)-TR13	CAVRVDNQGGKLIF	C	A	V	R	V	D	N	-	-	-	-	-	-	Q	G	G	K	L	I	F	13	12
N(3)-TR14	CVVSESDSSYKLIF	C	V	V	S	E	S	D	-	-	-	-	-	-	S	S	Y	K	L	I	F	13	12
N(3)-TR16	CAGQLAGKSTF	C	A	G	Q	L	A	-	-	-	-	-	-	-	-	-	G	K	S	T	F	10	9
N(3)-TR20	CAVRKGSKSTF	C	A	V	R	K	G	-	-	-	-	-	-	-	-	-	S	K	S	T	F	10	9
N(3)-TR21	CAVQGGSTLGRLYF	C	A	V	Q	G	G	S	-	-	-	-	-	-	T	L	G	R	L	Y	F	13	12
N(3)-TR28	CATDAAPGAQKLVF	C	A	T	D	A	A	P	-	-	-	-	-	-	G	A	Q	K	L	V	F	13	12
N(3)-TR29	CPLLRDDKIIF	C	P	L	L	R	D	-	-	-	-	-	-	-	-	-	D	K	I	I	F	10	9
N(3)-TR30	CAVSDPASGYSTLTF	C	A	V	S	D	P	A	S	-	-	-	-	-	G	Y	S	T	L	T	F	14	13
N(3)-TR33	CATDPYSSGSARQLTF	C	A	T	D	P	Y	S	S	-	-	-	-	G	S	A	R	Q	L	T	F	15	14
N(3)-TR34	CADPGGGADGLTF	C	A	D	P	G	G	G	-	-	-	-	-	-	-	A	D	G	L	T	F	12	11
N(3)-TR39	CAEINTNAGKSTF	C	A	E	I	N	T	N	-	-	-	-	-	-	-	A	G	K	S	T	F	12	11
N(3)-TR46	CAVGSASGGSYIPTF	C	A	V	G	S	A	S	G	-	-	-	-	-	G	S	Y	I	P	T	F	14	13
N(3)-TR48	CALSEARETSYDKVIF	C	A	L	S	E	A	R	E	-	-	-	-	T	S	Y	D	K	V	I	F	15	14
N(3)-TR55	CAVSSYSGNTGKLIF	C	A	V	S	S	Y	S	G	-	-	-	-	-	N	T	G	K	L	I	F	14	13
N(3)-TR58	CVVNNARLMF	C	V	V	N	N	-	-	-	-	-	-	-	-	-	-	A	R	L	M	F	9	8
N(3)-TR62	CAVQSQGAQKLVF	C	A	V	Q	S	Q	G	-	-	-	-	-	-	-	A	Q	K	L	V	F	12	11
N(3)-TR67	CAASMNRDDKIIF	C	A	A	S	M	N	R	-	-	-	-	-	-	-	D	D	K	I	I	F	12	11
N(3)-TR68	CLIFSGYSTLTF	C	L	I	F	S	G	-	-	-	-	-	-	-	-	Y	S	T	L	T	F	11	10
N(3)-TR72	CAVTRNQAGTALIF	C	A	V	T	R	N	Q	-	-	-	-	-	-	A	G	T	A	L	I	F	13	12
N(3)-TR74	CAVGAGDGGTRYGNMTF	C	A	V	G	A	G	D	G	G	-	-	-	T	R	Y	G	N	M	T	F	16	15
N(3)-TR75	CALSEAGRDDKIIF	C	A	L	S	E	A	G	-	-	-	-	-	-	R	D	D	K	I	I	F	13	12
N(3)-TR76	CALGWYDSGGYQKVTF	C	A	L	G	W	Y	D	S	-	-	-	-	G	G	Y	Q	K	V	T	F	15	14
N(3)-TR82	CLIFSGYSTLTF	C	L	I	F	S	G	-	-	-	-	-	-	-	-	Y	S	T	L	T	F	11	10
N(3)-TR84	CAMSLSNFGNEKLTF	C	A	M	S	L	S	N	F	-	-	-	-	-	G	N	E	K	L	T	F	14	13
N(3)-TR87	CAVKTGYSTLTF	C	A	V	K	T	G	-	-	-	-	-	-	-	-	Y	S	T	L	T	F	11	10
N(3)-TR91	CALSLELSGYSTLTF	C	A	L	S	L	E	L	S	-	-	-	-	-	G	Y	S	T	L	T	F	14	13
N(3)-TR98	CAVFNAGGTSYGKLTF	C	A	V	F	N	A	G	G	-	-	-	-	T	S	Y	G	K	L	T	F	15	14
N(3)-TR99	CIVRARLMF	C	I	V	R	A	-	-	-	-	-	-	-	-	-	-	-	R	L	M	F	8	7
N(3)-TR100	CAVRDYNTNAGKSTF	C	A	V	R	D	Y	N	T	-	-	-	-	-	N	A	G	K	S	T	F	14	13
N(3)-TR101-2	CAMREALTGNQFYF	C	A	M	R	E	A	L	-	-	-	-	-	-	T	G	N	Q	F	Y	F	13	12
N(3)-TR103	CAVFSGAGSYQLTF	C	A	V	F	S	G	A	-	-	-	-	-	-	G	S	Y	Q	L	T	F	13	12
N(3)-TR110	CACLADDMRF	C	A	C	L	A	-	-	-	-	-	-	-	-	-	-	D	D	M	R	F	9	8
N(3)-TR111	CAVRLNYGGSQGNLIF	C	A	V	R	L	N	Y	G	-	-	-	-	G	S	Q	G	N	L	I	F	15	14
N(3)-TR112	CAVRARNSGYSTLTF	C	A	V	R	A	R	N	S	-	-	-	-	-	G	Y	S	T	L	T	F	14	13
N(3)-TR113	CALSEARITGGGNKLTF	C	A	L	S	E	A	R	I	T	-	-	-	G	G	G	N	K	L	T	F	16	15
N(3)-TR115	CALSEAETSYDKVIF	C	A	L	S	E	A	E	T	-	-	-	-	-	S	Y	D	K	V	I	F	14	13
N(3)-TR134	CAENPLGNEKLTF	C	A	E	N	P	L	G	-	-	-	-	-	-	-	N	E	K	L	T	F	12	11
N(3)-TR142	CAVNQGSGAGFQKLVF	C	A	V	N	Q	G	S	G	-	-	-	-	A	G	F	Q	K	L	V	F	15	14
N(3)-TR144	CAVEGSGYSTLTF	C	A	V	E	G	S	G	-	-	-	-	-	-	-	Y	S	T	L	T	F	12	11
CM(3)-TR2	CAVPSRTGGSYIPTF	C	A	V	P	S	R	T	G	-	-	-	-	-	G	S	Y	I	P	T	F	14	13
CM(3)-TR3-1	CAFNTDKLIF	C	A	F	N	T	-	-	-	-	-	-	-	-	-	-	D	K	L	I	F	9	8
CM(3)-TR6	CAMREGLEDYGGSQGNLIF	C	A	M	R	E	G	L	E	D	Y	-	G	G	S	Q	G	N	L	I	F	18	17
CM(3)-TR11	CAVRTQGGSEKLVF	C	A	V	R	T	Q	G	-	-	-	-	-	-	G	S	E	K	L	V	F	13	12
CM(3)-TR17	CALSAAPGAGSYQLTF	C	A	L	S	A	A	P	G	-	-	-	-	A	G	S	Y	Q	L	T	F	15	14
CM(3)-TR24	CAVGGPPQAGTYKYIF	C	A	V	G	G	P	P	Q	-	-	-	-	A	G	T	Y	K	Y	I	F	15	14
CM(3)-TR26	CVGSSSYKLIF	C	V	G	S	S	S	-	-	-	-	-	-	-	-	-	Y	K	L	I	F	10	9
CM(3)-TR34	CAAPETGANNLFF	C	A	A	P	E	T	G	-	-	-	-	-	-	-	A	N	N	L	F	F	12	11
CM(3)-TR36	CGTEIIASGYALNF	C	G	T	E	I	I	A	-	-	-	-	-	-	S	G	Y	A	L	N	F	13	12
CM(3)-TR88	CAYNLNARLMF	C	A	Y	N	L	N	-	-	-	-	-	-	-	-	-	A	R	L	M	F	10	9
CM(3)-TR98	CAVSRNSGGYQKVTF	C	A	V	S	R	N	S	G	-	-	-	-	-	G	Y	Q	K	V	T	F	14	13
CM(3)-TR98	CAEYDGGATNKLIF	C	A	E	Y	D	G	G	-	-	-	-	-	-	A	T	N	K	L	I	F	13	12
CM(3)-TR102-2	CAVHYFGNEKLTF	C	A	V	H	Y	F	G	-	-	-	-	-	-	-	N	E	K	L	T	F	12	11
CM(3)-TR107	CAGALRNTDKLIF	C	A	G	A	L	R	N	-	-	-	-	-	-	-	T	D	K	L	I	F	12	11
CM(3)-TR109	CALSEPNAGGTSYGKLTF	C	A	L	S	E	P	N	A	G	-	-	G	T	S	Y	G	K	L	T	F	17	16
CM(3)-TR113	CAVRLSQGAQKLVF	C	A	V	R	L	S	Q	-	-	-	-	-	-	G	A	Q	K	L	V	F	13	12
CM(3)-TR115	CAAMEYGNKLVF	C	A	A	M	E	Y	-	-	-	-	-	-	-	-	G	N	K	L	V	F	11	10
CM(3)-TR117	CAVPETDKLIF	C	A	V	P	E	T	-	-	-	-	-	-	-	-	-	D	K	L	I	F	10	9
CM(3)-TR125	CAVKENAGNMLTF	C	A	V	K	E	N	A	-	-	-	-	-	-	-	G	N	M	L	T	F	12	11
CM(3)-TR129	CAEINQAGTALIF	C	A	E	I	N	Q	A	-	-	-	-	-	-	-	G	T	A	L	I	F	12	11
CM(3)-TR130	CAGTYNNARLMF	C	A	G	T	Y	N	-	-	-	-	-	-	-	-	N	A	R	L	M	F	11	10
CM(3)-TR132	CAVLYSSASKIIF	C	A	V	L	Y	S	S	-	-	-	-	-	-	-	A	S	K	I	I	F	12	11
CM(3)-TR143	CAVGVLSGNTPLVF	C	A	V	G	V	L	S	-	-	-	-	-	-	G	N	T	P	L	V	F	13	12
CM(3)-TR149	CAVPSRTGGSYIPTF	C	A	V	P	S	R	T	G	-	-	-	-	-	G	S	Y	I	P	T	F	14	13
CM(3)-TR151	CVPGGSGGGADGLTF	C	V	P	G	G	S	G	G	-	-	-	-	-	G	A	D	G	L	T	F	14	13
CM(3)-TR157	CAVKRPYNNNDMRF	C	A	V	K	R	P	Y	-	-	-	-	-	-	N	N	N	D	M	R	F	13	12
CM(3)-TR158	CASSTGNQFYF	C	A	S	S	T	G	-	-	-	-	-	-	-	-	-	N	Q	F	Y	F	10	9
CM(3)-TR160	CAASAWTSYDKVIF	C	A	A	S	A	W	T	-	-	-	-	-	-	S	Y	D	K	V	I	F	13	12
CM(3)-TR161	CAARMDSSYKLIF	C	A	A	R	M	D	S	-	-	-	-	-	-	-	S	Y	K	L	I	F	12	11
CM(3)-TR167	CAVRDINGGNAGNMLTF	C	A	V	R	D	I	N	G	G	-	-	-	N	A	G	N	M	L	T	F	16	15
CM(3)-TR169	CAMSAGYGNNRLAF	C	A	M	S	A	G	Y	-	-	-	-	-	-	G	N	N	R	L	A	F	13	12
CM(3)-TR171	CAVNKEGHDKIIF	C	A	V	N	K	E	G	-	-	-	-	-	-	-	H	D	K	I	I	F	12	11
CM(3)-TR185	CARREPYNAGNMLTF	C	A	R	R	E	P	Y	N	-	-	-	-	-	A	G	N	M	L	T	F	14	13
EEM(3)-TR6	CATGPYGGATNKLIF	C	A	T	G	P	Y	G	G	-	-	-	-	-	A	T	N	K	L	I	F	14	13
EEM(3)-TR8-1	CAMRENYGQNFVF	C	A	M	R	E	N	Y	-	-	-	-	-	-	-	G	Q	N	F	V	F	12	11
EEM(3)-TR8-2	CAMRENYGQNFVF	C	A	M	R	E	N	Y	-	-	-	-	-	-	-	G	Q	N	F	V	F	12	11
EEM(3)-TR11	CADVVPMNRDDKIIF	C	A	D	V	V	P	M	N	-	-	-	-	-	R	D	D	K	I	I	F	14	13
EEM(3)-TR12	CARASGGYNKLIF	C	A	R	A	S	G	G	-	-	-	-	-	-	-	Y	N	K	L	I	F	12	11
EEM(3)-TR23	CAVRGMNTGFQKLVF	C	A	V	R	G	M	N	T	-	-	-	-	-	G	F	Q	K	L	V	F	14	13
EEM(3)-TR27	CADNDRGSTLGRLYF	C	A	D	N	D	R	G	S	-	-	-	-	-	T	L	G	R	L	Y	F	14	13
EEM(3)-TR32	CALGEIMTGGGNKLTF	C	A	L	G	E	I	M	T	-	-	-	-	G	G	G	N	K	L	T	F	15	14
EEM(3)-TR36	CAVGFSGGYNKLIF	C	A	V	G	F	S	G	-	-	-	-	-	-	G	Y	N	K	L	I	F	13	12
EEM(3)-TR38	CAVSRRRALTF	C	A	V	S	R	R	-	-	-	-	-	-	-	-	-	R	A	L	T	F	10	9
EEM(3)-TR60	CLVGDTSGNNNDMRF	C	L	V	G	D	T	S	G	-	-	-	-	-	N	N	N	D	M	R	F	14	13
EEM(3)-TR70	CAVNEAAAGNKLTF	C	A	V	N	E	A	A	-	-	-	-	-	-	A	G	N	K	L	T	F	13	12
EEM(3)-TR78	CVVPLSSGSARQLTF	C	V	V	P	L	S	S	G	-	-	-	-	-	S	A	R	Q	L	T	F	14	13
EEM(3)-TR95	CAVMGNQGGKLIF	C	A	V	M	G	N	Q	-	-	-	-	-	-	-	G	G	K	L	I	F	12	11
EEM(3)-TR97	CAVRGMNTGFQKLVF	C	A	V	R	G	M	N	T	-	-	-	-	-	G	F	Q	K	L	V	F	14	13
EEM(3)-TR106	CAMREGLEDYGGSQGNLIF	C	A	M	R	E	G	L	E	D	Y	-	G	G	S	Q	G	N	L	I	F	18	17
EEM(3)-TR111-2	CALSEMDSSYKLIF	C	A	L	S	E	M	D	-	-	-	-	-	-	S	S	Y	K	L	I	F	13	12
EEM(3)-TR115-1	CALSEATNAGKSTF	C	A	L	S	E	A	T	-	-	-	-	-	-	N	A	G	K	S	T	F	13	12
EEM(3)-TR116	CAVMDSSYKLIF	C	A	V	M	D	S	-	-	-	-	-	-	-	-	S	Y	K	L	I	F	11	10
EEM(3)-TR124	CVVNPLEAGGTSYGKLTF	C	V	V	N	P	L	E	A	G	-	-	G	T	S	Y	G	K	L	T	F	17	16
EEM(3)-TR129	CAVIFGGSQGNLIF	C	A	V	I	F	G	G	-	-	-	-	-	-	S	Q	G	N	L	I	F	13	12
EEM(3)-TR139	CVVSGGGADGLTF	C	V	V	S	G	G	G	-	-	-	-	-	-	-	A	D	G	L	T	F	12	11
EEM(3)-TR146	CAYYNTDKLIF	C	A	Y	Y	N	T	-	-	-	-	-	-	-	-	-	D	K	L	I	F	10	9
EEM(3)-TR152	CQRKPPAGSASQIIF	C	Q	R	K	P	P	A	G	-	-	-	-	-	S	A	S	Q	I	I	F	14	13
EEM(3)-TR169	CAVIGNTPLVF	C	A	V	I	G	N	-	-	-	-	-	-	-	-	-	T	P	L	V	F	10	9
EEM(3)-TR170	CAYTGGFKTIF	C	A	Y	T	G	G	-	-	-	-	-	-	-	-	-	F	K	T	I	F	10	9
EEM(3)-TR171	CISKIPGNTGKLIF	C	I	S	K	I	P	G	-	-	-	-	-	-	N	T	G	K	L	I	F	13	12
EEM(3)-TR171	CAVNKGGGGADGLTF	C	A	V	N	K	G	G	G	-	-	-	-	-	G	A	D	G	L	T	F	14	13
EEM(3)-TR177	CALGELRSGGGADGLTF	C	A	L	G	E	L	R	S	G	-	-	-	G	G	A	D	G	L	T	F	16	15
EEM(3)-TR188	CVVPLWRGGYNKLIF	C	V	V	P	L	W	R	G	-	-	-	-	-	G	Y	N	K	L	I	F	14	13
LEM(3)-TR2	CVVNDYGQNFVF	C	V	V	N	D	Y	-	-	-	-	-	-	-	-	G	Q	N	F	V	F	11	10
LEM(3)-TR5	CAVGALDSSASKIIF	C	A	V	G	A	L	D	S	-	-	-	-	-	S	A	S	K	I	I	F	14	13
LEM(3)-TR26	CAATPTGGFKTIF	C	A	A	T	P	T	G	-	-	-	-	-	-	-	G	F	K	T	I	F	12	11
LEM(3)-TR31-1	CAGHQGGSEKLVF	C	A	G	H	Q	G	G	-	-	-	-	-	-	-	S	E	K	L	V	F	12	11
LEM(3)-TR33	CALSASYGNNRLAF	C	A	L	S	A	S	Y	-	-	-	-	-	-	G	N	N	R	L	A	F	13	12
LEM(3)-TR47	CAVIGNTPLVF	C	A	V	I	G	N	-	-	-	-	-	-	-	-	-	T	P	L	V	F	10	9
LEM(3)-TR49	CAVVQAGTGANSKLTF	C	A	V	V	Q	A	G	T	-	-	-	-	G	A	N	S	K	L	T	F	15	14
LEM(3)-TR51	CAYRAFGTDKLIF	C	A	Y	R	A	F	G	-	-	-	-	-	-	-	T	D	K	L	I	F	12	11
LEM(3)-TR56	CAASMAGGGNKLTF	C	A	A	S	M	A	G	-	-	-	-	-	-	G	G	N	K	L	T	F	13	12
LEM(3)-TR68	CVVNDYGQNFVF	C	V	V	N	D	Y	-	-	-	-	-	-	-	-	G	Q	N	F	V	F	11	10
LEM(3)-TR89	CAARTGNTGKLIF	C	A	A	R	T	G	N	-	-	-	-	-	-	-	T	G	K	L	I	F	12	11
LEM(3)-TR101	CAMSGRLVGGGNKLTF	C	A	M	S	G	R	L	V	-	-	-	-	G	G	G	N	K	L	T	F	15	14
LEM(3)-TR103	CAASMAGGGNKLTF	C	A	A	S	M	A	G	-	-	-	-	-	-	G	G	N	K	L	T	F	13	12
LEM(3)-TR112	CAASMAGGGNKLTF	C	A	A	S	M	A	G	-	-	-	-	-	-	G	G	N	K	L	T	F	13	12
LEM(3)-TR113	CVVSETGGADGLTF	C	V	V	S	E	T	G	-	-	-	-	-	-	G	A	D	G	L	T	F	13	12
LEM(3)-TRA116	CAASMAGGGNKLTF	C	A	A	S	M	A	G	-	-	-	-	-	-	G	G	N	K	L	T	F	13	12
LEM(3)-TR122	CGRCFGNEKLTF	C	G	R	C	F	G	-	-	-	-	-	-	-	-	N	E	K	L	T	F	11	10
LEM(3)-TR124	CALSFTSGTYKYIF	C	A	L	S	F	T	S	-	-	-	-	-	-	G	T	Y	K	Y	I	F	13	12
LEM(3)-TR125	CALSDLGFGNEKLTF	C	A	L	S	D	L	G	F	-	-	-	-	-	G	N	E	K	L	T	F	14	13
LEM(3)-TR126-1	CAAREARLMF	C	A	A	R	E	-	-	-	-	-	-	-	-	-	-	A	R	L	M	F	9	8
LEM(3)-TR126-2	CAAREARLMF	C	A	A	R	E	-	-	-	-	-	-	-	-	-	-	A	R	L	M	F	9	8
LEM(3)-TR127	CAQTLTGNQFYF	C	A	Q	T	L	T	-	-	-	-	-	-	-	-	G	N	Q	F	Y	F	11	10
LEM(3)-TR129	CAVKLGNNAGNMLTF	C	A	V	K	L	G	N	N	-	-	-	-	-	A	G	N	M	L	T	F	14	13
LEM(3)-TR145	CVVSETGGADGLTF	C	V	V	S	E	T	G	-	-	-	-	-	-	G	A	D	G	L	T	F	13	12
LEM(3)-TR147	CALSEASGNQFYF	C	A	L	S	E	A	S	-	-	-	-	-	-	-	G	N	Q	F	Y	F	12	11
LEM(3)-TR148	CALGELAPGTYKYIF	C	A	L	G	E	L	A	P	-	-	-	-	-	G	T	Y	K	Y	I	F	14	13
LEM(3)-TR158	CAGATPTDSWGKLQF	C	A	G	A	T	P	T	D	-	-	-	-	-	S	W	G	K	L	Q	F	14	13
LEM(3)-TR160	CAASMAGGGNKLTF	C	A	A	S	M	A	G	-	-	-	-	-	-	G	G	N	K	L	T	F	13	12
LEM(3)-TR164	CAMRENYGQNFVF	C	A	M	R	E	N	Y	-	-	-	-	-	-	-	G	Q	N	F	V	F	12	11
LEM(3)-TR168	CAASGRNSNSGYALNF	C	A	A	S	G	R	N	S	-	-	-	-	N	S	G	Y	A	L	N	F	15	14
E(3)-TR6	CAARNDYKLSF	C	A	A	R	N	D	-	-	-	-	-	-	-	-	-	Y	K	L	S	F	10	9
E(3)-TR7	CAMSGRLVGGGNKLTF	C	A	M	S	G	R	L	V	-	-	-	-	G	G	G	N	K	L	T	F	15	14
E(3)-TR10	CALNGYQKVTF	C	A	L	N	G	Y	-	-	-	-	-	-	-	-	-	Q	K	V	T	F	10	9
E(3)-TR10	CVVTSTGTASKLTF	C	V	V	T	S	T	G	-	-	-	-	-	-	T	A	S	K	L	T	F	13	12
E(3)-TR14	CAARNDYKLSF	C	A	A	R	N	D	-	-	-	-	-	-	-	-	-	Y	K	L	S	F	10	9
E(3)-TR18	CISTIGNQFYF	C	I	S	T	I	G	-	-	-	-	-	-	-	-	-	N	Q	F	Y	F	10	9
E(3)-TR42	CAVFRGDYKLSF	C	A	V	F	R	G	-	-	-	-	-	-	-	-	D	Y	K	L	S	F	11	10
E(3)-TR53	CISKIPGNTGKLIF	C	I	S	K	I	P	G	-	-	-	-	-	-	N	T	G	K	L	I	F	13	12
E(3)-TR65	CAVGALNNNDMRF	C	A	V	G	A	L	N	-	-	-	-	-	-	-	N	N	D	M	R	F	12	11
E(3)-TR68	CISTIGNQFYF	C	I	S	T	I	G	-	-	-	-	-	-	-	-	-	N	Q	F	Y	F	10	9
E(3)-TR71	CAMKHTGNQFYF	C	A	M	K	H	T	-	-	-	-	-	-	-	-	G	N	Q	F	Y	F	11	10
E(3)-TR72	CALGELAPGTYKYIF	C	A	L	G	E	L	A	P	-	-	-	-	-	G	T	Y	K	Y	I	F	14	13
E(3)-TR114	CAVRGSQGNLIF	C	A	V	R	G	S	-	-	-	-	-	-	-	-	Q	G	N	L	I	F	11	10
E(3)-TR115	CAMRENYGQNFVF	C	A	M	R	E	N	Y	-	-	-	-	-	-	-	G	Q	N	F	V	F	12	11
E(3)-TR138	CAASSGGGFKTIF	C	A	A	S	S	G	G	-	-	-	-	-	-	-	G	F	K	T	I	F	12	11
E(3)-TR167	CAMRENYGQNFVF	C	A	M	R	E	N	Y	-	-	-	-	-	-	-	G	Q	N	F	V	F	12	11
E(3)-TR179	CAVRDNLRAGTALIF	C	A	V	R	D	N	L	R	-	-	-	-	-	A	G	T	A	L	I	F	14	13
Donor4-TRA1	CASTPNTDKLIF	C	A	S	T	P	N	-	-	-	-	-	-	-	-	T	D	K	L	I	F	11	10
Donor4-TRA2	CAASTAEENNDMRF	C	A	A	S	T	A	E	-	-	-	-	-	-	E	N	N	D	M	R	F	13	12
Donor4-TRA3	CAVSDGYDFGNEKLTF	C	A	V	S	D	G	Y	D	-	-	-	-	F	G	N	E	K	L	T	F	15	14
Donor4-TRA4	CALEASGGNVLHF	C	A	L	E	A	S	G	-	-	-	-	-	-	-	G	N	V	L	H	F	12	11
Donor4-TRA5	CAVNKRNSGYALSF	C	A	V	N	K	R	N	-	-	-	-	-	-	S	G	Y	A	L	S	F	13	12
Donor4-TRA6	CAVLDSNYQLIW	C	A	V	L	D	S	-	-	-	-	-	-	-	-	N	Y	Q	L	I	W	11	10
Donor4-TRA7	CVVSGTRDDKIIF	C	V	V	S	G	T	R	-	-	-	-	-	-	-	D	D	K	I	I	F	12	11
Donor4-TRA8	CAASLSGNTGKLIF	C	A	A	S	L	S	G	-	-	-	-	-	-	N	T	G	K	L	I	F	13	12
Donor4-TRA9	CAVEPPEGWCYKQAHF	C	A	V	E	P	P	E	G	-	-	-	-	W	C	Y	K	Q	A	H	F	15	14
Donor4-TRA10	CAARRPDPGSARQLTF	C	A	A	R	R	P	D	P	-	-	-	-	G	S	A	R	Q	L	T	F	15	14
Donor4-TRA11	CAVPNQAGTALIF	C	A	V	P	N	Q	A	-	-	-	-	-	-	-	G	T	A	L	I	F	12	11
Donor4-TRA12	CVGPSYIPTF	C	V	G	P	S	-	-	-	-	-	-	-	-	-	-	Y	I	P	T	F	9	8
Donor4-TRA13	CAVAGDNFGNEKLTF	C	A	V	A	G	D	N	F	-	-	-	-	-	G	N	E	K	L	T	F	14	13
Donor4-TRA14	CLVADGGMRF	C	L	V	A	D	-	-	-	-	-	-	-	-	-	-	G	G	M	R	F	9	8
Donor4-TRA15	CITPWIQGAQKLVF	C	I	T	P	W	I	Q	-	-	-	-	-	-	G	A	Q	K	L	V	F	13	12
Donor4-TRA16	CAMGFFTGNQFYF	C	A	M	G	F	F	T	-	-	-	-	-	-	-	G	N	Q	F	Y	F	12	11
Donor4-TRA17	CADHSDTGRRALTF	C	A	D	H	S	D	T	-	-	-	-	-	-	G	R	R	A	L	T	F	13	12
Donor4-TRA18	CAMRVTPRDGGTSYGKLTF	C	A	M	R	V	T	P	R	D	G	-	G	T	S	Y	G	K	L	T	F	18	17
Donor4-TRA19	CATEQSGTRDDKIIF	C	A	T	E	Q	S	G	T	-	-	-	-	-	R	D	D	K	I	I	F	14	13
Donor4-TRA20	CATERDYKLSF	C	A	T	E	R	D	-	-	-	-	-	-	-	-	-	Y	K	L	S	F	10	9
Donor4-TRA21	CAASEDTGNQFYF	C	A	A	S	E	D	T	-	-	-	-	-	-	-	G	N	Q	F	Y	F	12	11
Donor4-TRA22	CAVKEGQLTF	C	A	V	K	E	-	-	-	-	-	-	-	-	-	-	G	Q	L	T	F	9	8
Donor4-TRA23	CAGIFGVDSGGGADGLTF	C	A	G	I	F	G	V	D	S	-	-	G	G	G	A	D	G	L	T	F	17	16
Donor4-TRA24	CAANHTGGFKTIF	C	A	A	N	H	T	G	-	-	-	-	-	-	-	G	F	K	T	I	F	12	11
Donor4-TRA25	CAEAYSGAGSYQLTF	C	A	E	A	Y	S	G	A	-	-	-	-	-	G	S	Y	Q	L	T	F	14	13
Donor4-TRA26	CVPSQGDSGAGSYQLTF	C	V	P	S	Q	G	D	S	G	-	-	-	A	G	S	Y	Q	L	T	F	16	15
Donor4-TRA27	CAEVPYSGNTGKLIF	C	A	E	V	P	Y	S	G	-	-	-	-	-	N	T	G	K	L	I	F	14	13
Donor4-TRA28	CVVVKGGGADGLTF	C	V	V	V	K	G	G	-	-	-	-	-	-	G	A	D	G	L	T	F	13	12
Donor4-TRA29	CALSGLSGGYNKLIF	C	A	L	S	G	L	S	G	-	-	-	-	-	G	Y	N	K	L	I	F	14	13
Donor4-TRA30	CAENMGNTGKLIF	C	A	E	N	M	G	N	-	-	-	-	-	-	-	T	G	K	L	I	F	12	11
Donor4-TRA31	CAMREFALNDMRF	C	A	M	R	E	F	A	-	-	-	-	-	-	-	L	N	D	M	R	F	12	11
Donor4-TRA32	CAADYGQNFVF	C	A	A	D	Y	G	-	-	-	-	-	-	-	-	-	Q	N	F	V	F	10	9
Donor4-TRA33	CAVNARDYGQNF	C	A	V	N	A	R	-	-	-	-	-	-	-	-	D	Y	G	Q	N	F	11	10
Donor4-TRA34	CAGLSGAGSYQLTF	C	A	G	L	S	G	A	-	-	-	-	-	-	G	S	Y	Q	L	T	F	13	12
Donor4-TRA35	CVSQGGSLKLVF	C	V	S	Q	G	G	-	-	-	-	-	-	-	-	S	L	K	L	V	F	11	10
Donor4-TRA36	CVVSARGYSTLTF	C	V	V	S	A	R	G	-	-	-	-	-	-	-	Y	S	T	L	T	F	12	11
Donor4-TRA37	CAVRFQGRKKLTF	C	A	V	R	F	Q	G	-	-	-	-	-	-	-	R	K	K	L	T	F	12	11
Donor4-TRA38	CAFISAGAQKLVF	C	A	F	I	S	A	G	-	-	-	-	-	-	-	A	Q	K	L	V	F	12	11
Donor4-TRA39	CAVILDNAGNMLTF	C	A	V	I	L	D	N	-	-	-	-	-	-	A	G	N	M	L	T	F	13	12
Donor4-TRA40	CVVNRAAGTASKLTF	C	V	V	N	R	A	A	G	-	-	-	-	-	T	A	S	K	L	T	F	14	13
Donor4-TRA41	CALSLLRAAGNKLTF	C	A	L	S	L	L	R	A	-	-	-	-	-	A	G	N	K	L	T	F	14	13
Donor4-TRA42	CAVNGDYKLSF	C	A	V	N	G	D	-	-	-	-	-	-	-	-	-	Y	K	L	S	F	10	9
Donor4-TRA43	CASSNQAGTALIF	C	A	S	S	N	Q	A	-	-	-	-	-	-	-	G	T	A	L	I	F	12	11
Donor4-TRA44	CAVRHMEYGNKLVF	C	A	V	R	H	M	E	-	-	-	-	-	-	Y	G	N	K	L	V	F	13	12
Donor4-TRA45	CAVDRTNNARLMF	C	A	V	D	R	T	N	-	-	-	-	-	-	-	N	A	R	L	M	F	12	11
Donor4-TRA46	CAENEYNQGGKLIF	C	A	E	N	E	Y	N	-	-	-	-	-	-	Q	G	G	K	L	I	F	13	12
Donor4-TRA47	CALSEPVYNFNKFYF	C	A	L	S	E	P	V	Y	-	-	-	-	-	N	F	N	K	F	Y	F	14	13
Donor4-TRA48	CAVQALFSGGYNKLIF	C	A	V	Q	A	L	F	S	-	-	-	-	G	G	Y	N	K	L	I	F	15	14
Donor4-TRA49	CAETGGATNKLIF	C	A	E	T	G	G	A	-	-	-	-	-	-	-	T	N	K	L	I	F	12	11
Donor4-TRA50	CARWRARLMF	C	A	R	W	R	-	-	-	-	-	-	-	-	-	-	A	R	L	M	F	9	8
Donor4-TRA51	CAVRRSGSEKLVF	C	A	V	R	R	S	G	-	-	-	-	-	-	-	S	E	K	L	V	F	12	11
Donor4-TRA52	CAVDFNTYQISRVNRKLTF	C	A	V	D	F	N	T	Y	Q	I	-	S	R	V	N	R	K	L	T	F	18	17
Donor4-TRA53	CAENTNDDYKLSF	C	A	E	N	T	N	D	-	-	-	-	-	-	-	D	Y	K	L	S	F	12	11
Donor4-TRA54	CAVRWAMEYGNKLVF	C	A	V	R	W	A	M	E	-	-	-	-	-	Y	G	N	K	L	V	F	14	13
Donor4-TRA55	CAVTSGAGSYQLTF	C	A	V	T	S	G	A	-	-	-	-	-	-	G	S	Y	Q	L	T	F	13	12
Donor4-TRA56	CAENGNNQGGKLIF	C	A	E	N	G	N	N	-	-	-	-	-	-	Q	G	G	K	L	I	F	13	12
Donor4-TRA57	CALSEGGNAGNMLTF	C	A	L	S	E	G	G	N	-	-	-	-	-	A	G	N	M	L	T	F	14	13
Donor4-TRA58	CAARGPPYTGGFKTIF	C	A	A	R	G	P	P	Y	-	-	-	-	T	G	G	F	K	T	I	F	15	14
Donor4-TRA59	CAVQTQGGSEKLVF	C	A	V	Q	T	Q	G	-	-	-	-	-	-	G	S	E	K	L	V	F	13	12
Donor4-TRA60	CAVQAGRRPVTSSF	C	A	V	Q	A	G	R	-	-	-	-	-	-	R	P	V	T	S	S	F	13	12
Donor4-TRA61	CAVPYGGSQGNLIF	C	A	V	P	Y	G	G	-	-	-	-	-	-	S	Q	G	N	L	I	F	13	12
Donor4-TRA62	CAPKGGVASYDKVIF	C	A	P	K	G	G	V	A	-	-	-	-	-	S	Y	D	K	V	I	F	14	13
Donor4-TRA63	CVVRGYNDMRF	C	V	V	R	G	Y	-	-	-	-	-	-	-	-	-	N	D	M	R	F	10	9
Donor4-TRA64	CILPQSNQGGKLIF	C	I	L	P	Q	S	N	-	-	-	-	-	-	Q	G	G	K	L	I	F	13	12
Donor4-TRA65	CVVNPDRGSTLGRLYF	C	V	V	N	P	D	R	G	-	-	-	-	S	T	L	G	R	L	Y	F	15	14
Donor4-TRA66	CIVMEYGNKLVF	C	I	V	M	E	Y	-	-	-	-	-	-	-	-	G	N	K	L	V	F	11	10
Donor4-TRA67	CIVPYSGGGADGLTF	C	I	V	P	Y	S	G	G	-	-	-	-	-	G	A	D	G	L	T	F	14	13
Donor4-TRA68	CAETGGYNKLIF	C	A	E	T	G	G	-	-	-	-	-	-	-	-	Y	N	K	L	I	F	11	10
Donor4-TRA69	CAVNPTGAGSYQLTF	C	A	V	N	P	T	G	A	-	-	-	-	-	G	S	Y	Q	L	T	F	14	13
Donor4-TRA70	CALSGTSSNFGNEKLTF	C	A	L	S	G	T	S	S	N	-	-	-	F	G	N	E	K	L	T	F	16	15
Donor4-TRA71	CAMSEIYNQGGKLIF	C	A	M	S	E	I	Y	N	-	-	-	-	-	Q	G	G	K	L	I	F	14	13
Donor4-TRA72	CAVNYGGATNKLIF	C	A	V	N	Y	G	G	-	-	-	-	-	-	A	T	N	K	L	I	F	13	12
Donor4-TRA73	CALGGGGNKLTF	C	A	L	G	G	G	-	-	-	-	-	-	-	-	G	N	K	L	T	F	11	10
Donor4-TRA74	CAASASGGSNYKLTF	C	A	A	S	A	S	G	G	-	-	-	-	-	S	N	Y	K	L	T	F	14	13
Donor4-TRA75	CVVNWDAGNNRKLIW	C	V	V	N	W	D	A	G	-	-	-	-	-	N	N	R	K	L	I	W	14	13
Donor4-TRA76	CAMREDHTGGFKTIF	C	A	M	R	E	D	H	T	-	-	-	-	-	G	G	F	K	T	I	F	14	13
Donor4-TRA77	CAVVSGTYKYIF	C	A	V	V	S	G	-	-	-	-	-	-	-	-	T	Y	K	Y	I	F	11	10
Donor4-TRA78	CAYNGDDKIIF	C	A	Y	N	G	D	-	-	-	-	-	-	-	-	-	D	K	I	I	F	10	9
Donor4-TRA79	CALVEDNFNKFYF	C	A	L	V	E	D	N	-	-	-	-	-	-	-	F	N	K	F	Y	F	12	11
Donor4-TRA80	CAVNRGGGNKLTF	C	A	V	N	R	G	G	-	-	-	-	-	-	-	G	N	K	L	T	F	12	11
Donor4-TRA81	CAVKPSGRRALTF	C	A	V	K	P	S	G	-	-	-	-	-	-	-	R	R	A	L	T	F	12	11
Donor4-TRA82	CAVRDGAGKSTF	C	A	V	R	D	G	-	-	-	-	-	-	-	-	A	G	K	S	T	F	11	10
Donor4-TRA83	CAGTGGTSYGKLTF	C	A	G	T	G	G	T	-	-	-	-	-	-	S	Y	G	K	L	T	F	13	12
Donor4-TRA84	CALSQHNSGGGADGLTF	C	A	L	S	Q	H	N	S	G	-	-	-	G	G	A	D	G	L	T	F	16	15
Donor4-TRA85	CVVSAWNDMRF	C	V	V	S	A	W	-	-	-	-	-	-	-	-	-	N	D	M	R	F	10	9
Donor4-TRA86	CALGDNQGGKLIF	C	A	L	G	D	N	Q	-	-	-	-	-	-	-	G	G	K	L	I	F	12	11
Donor4-TRA87	CATVFLLQTQGGSEKLVF	C	A	T	V	F	L	L	Q	T	-	-	Q	G	G	S	E	K	L	V	F	17	16
Donor4-TRA88	CAVFPYNTDKLIF	C	A	V	F	P	Y	N	-	-	-	-	-	-	-	T	D	K	L	I	F	12	11
Donor4-TRA89	CAVNGNAGNMLTF	C	A	V	N	G	N	A	-	-	-	-	-	-	-	G	N	M	L	T	F	12	11
Donor4-TRA90	CALSEARKETSGSRLTF	C	A	L	S	E	A	R	K	E	-	-	-	T	S	G	S	R	L	T	F	16	15
Donor4-TRA91	CAVRRDDKIIF	C	A	V	R	R	D	-	-	-	-	-	-	-	-	-	D	K	I	I	F	10	9
Donor4-TRA92	CAPGNEKLTF	C	A	P	G	N	-	-	-	-	-	-	-	-	-	-	E	K	L	T	F	9	8
Donor4-TRA93	CADVPIEDDKIIF	C	A	D	V	P	I	E	-	-	-	-	-	-	-	D	D	K	I	I	F	12	11
Donor4-TRA94	CAVIYNQGGKLIF	C	A	V	I	Y	N	Q	-	-	-	-	-	-	-	G	G	K	L	I	F	12	11
Donor4-TRA95	CALSEDRGSTLGRLYF	C	A	L	S	E	D	R	G	-	-	-	-	S	T	L	G	R	L	Y	F	15	14
Donor4-TRA96	CAVHMDTGRRALTF	C	A	V	H	M	D	T	-	-	-	-	-	-	G	R	R	A	L	T	F	13	12
Donor4-TRA97	CAVRGLYGGATNKLIF	C	A	V	R	G	L	Y	G	-	-	-	-	G	A	T	N	K	L	I	F	15	14
Donor4-TRA98	CALSEADSSYKLIF	C	A	L	S	E	A	D	-	-	-	-	-	-	S	S	Y	K	L	I	F	13	12
Donor4-TRA99	CAVPVSYNTDKLIF	C	A	V	P	V	S	Y	-	-	-	-	-	-	N	T	D	K	L	I	F	13	12
Donor4-TRA100	CAAAYNQGGKLIF	C	A	A	A	Y	N	Q	-	-	-	-	-	-	-	G	G	K	L	I	F	12	11
Donor4-TRA101	CALMNGGSQGNLIF	C	A	L	M	N	G	G	-	-	-	-	-	-	S	Q	G	N	L	I	F	13	12
Donor4-TRA102	CAALSYNTDKLIF	C	A	A	L	S	Y	N	-	-	-	-	-	-	-	T	D	K	L	I	F	12	11
Donor4-TRA103	CLVGPYAGNMLTF	C	L	V	G	P	Y	A	-	-	-	-	-	-	-	G	N	M	L	T	F	12	11
Donor4-TRA104	CAVSNQAGTALIF	C	A	V	S	N	Q	A	-	-	-	-	-	-	-	G	T	A	L	I	F	12	11
Donor4-TRA105	CGSDEANNIIF	C	G	S	D	E	A	-	-	-	-	-	-	-	-	-	N	N	I	I	F	10	9
Donor4-TRA106	CAGMPISNFGNEKLTF	C	A	G	M	P	I	S	N	-	-	-	-	F	G	N	E	K	L	T	F	15	14
Donor4-TRA107	CAASRDSSYKLIF	C	A	A	S	R	D	S	-	-	-	-	-	-	-	S	Y	K	L	I	F	12	11
Donor4-TRA108	CARAHNYGQNFVF	C	A	R	A	H	N	Y	-	-	-	-	-	-	-	G	Q	N	F	V	F	12	11
Donor4-TRA109	CAYRTLPYNTDKLIF	C	A	Y	R	T	L	P	Y	-	-	-	-	-	N	T	D	K	L	I	F	14	13
Donor4-TRA110	CAPRHAGNMLTF	C	A	P	R	H	A	-	-	-	-	-	-	-	-	G	N	M	L	T	F	11	10
Donor4-TRA111	CAERNNDMRF	C	A	E	R	N	-	-	-	-	-	-	-	-	-	-	N	D	M	R	F	9	8
Donor4-TRA112	CALDNTGGFKTIF	C	A	L	D	N	T	G	-	-	-	-	-	-	-	G	F	K	T	I	F	12	11
Donor4-TRA113	CAMRVARSETDSWGKFQF	C	A	M	R	V	A	R	S	E	-	-	T	D	S	W	G	K	F	Q	F	17	16
Donor4-TRA114	CALSQHNSGGGADGLTF	C	A	L	S	Q	H	N	S	G	-	-	-	G	G	A	D	G	L	T	F	16	15
Donor4-TRA115	CRDNFNKFYF	C	R	D	N	F	-	-	-	-	-	-	-	-	-	-	N	K	F	Y	F	9	8
Donor4-TRA116	CAFLIYGQNFVF	C	A	F	L	I	Y	-	-	-	-	-	-	-	-	G	Q	N	F	V	F	11	10
Donor4-TRA117	CIVRVAGAAGNKLTF	C	I	V	R	V	A	G	A	-	-	-	-	-	A	G	N	K	L	T	F	14	13
Donor4-TRA118	CAGQGETSYDKVIF	C	A	G	Q	G	E	T	-	-	-	-	-	-	S	Y	D	K	V	I	F	13	12
Donor4-TRA119	CAKASGGYQKVTF	C	A	K	A	S	G	G	-	-	-	-	-	-	-	Y	Q	K	V	T	F	12	11
Donor4-TRA120	CAASAENSGGSNYKLTF	C	A	A	S	A	E	N	S	G	-	-	-	G	S	N	Y	K	L	T	F	16	15
Donor4-TRA121	CAVRYTGANSKLTF	C	A	V	R	Y	T	G	-	-	-	-	-	-	A	N	S	K	L	T	F	13	12
Donor4-TRA122	CAERSSYDKVIF	C	A	E	R	S	S	-	-	-	-	-	-	-	-	Y	D	K	V	I	F	11	10
Donor4-TRA123	CAMSASGTSYGKLTF	C	A	M	S	A	S	G	T	-	-	-	-	-	S	Y	G	K	L	T	F	14	13
Donor4-TRA124	CAVRSYSGAGSYQLTF	C	A	V	R	S	Y	S	G	-	-	-	-	A	G	S	Y	Q	L	T	F	15	14
Donor4-TRA125	CAASGNQFYF	C	A	A	S	G	-	-	-	-	-	-	-	-	-	-	N	Q	F	Y	F	9	8
Donor4-TRA126	CAVEDYGQNFVF	C	A	V	E	D	Y	-	-	-	-	-	-	-	-	G	Q	N	F	V	F	11	10
Donor4-TRA127	CALSEAREYGNKLVF	C	A	L	S	E	A	R	E	-	-	-	-	-	Y	G	N	K	L	V	F	14	13
Donor4-TRA128	CAPRGGAAGNKLTF	C	A	P	R	G	G	A	-	-	-	-	-	-	A	G	N	K	L	T	F	13	12
Donor4-TRA129	CAVNTGNQFYF	C	A	V	N	T	G	-	-	-	-	-	-	-	-	-	N	Q	F	Y	F	10	9
Donor4-TRA130	CAYRSAETSYDKVIF	C	A	Y	R	S	A	E	T	-	-	-	-	-	S	Y	D	K	V	I	F	14	13
Donor4-TRA131	CALKGNDMRF	C	A	L	K	G	-	-	-	-	-	-	-	-	-	-	N	D	M	R	F	9	8
Donor4-TRA132	CAAESGGYNKLIF	C	A	A	E	S	G	G	-	-	-	-	-	-	-	Y	N	K	L	I	F	12	11
Donor4-TRA133	CAVRGSGGSNYKLTF	C	A	V	R	G	S	G	G	-	-	-	-	-	S	N	Y	K	L	T	F	14	13
Donor4-TRA134	CAMEVDSSYKLIF	C	A	M	E	V	D	S	-	-	-	-	-	-	-	S	Y	K	L	I	F	12	11
Donor4-TRA135	CAVNASSSNTGKLIF	C	A	V	N	A	S	S	S	-	-	-	-	-	N	T	G	K	L	I	F	14	13
Donor4-TRA136	CAMSEGETSGSRLTF	C	A	M	S	E	G	E	T	-	-	-	-	-	S	G	S	R	L	T	F	14	13
Donor4-TRA137	CAASIPGYSTLTF	C	A	A	S	I	P	G	-	-	-	-	-	-	-	Y	S	T	L	T	F	12	11
Donor4-TRA138	CALPGSYQLTF	C	A	L	P	G	S	-	-	-	-	-	-	-	-	-	Y	Q	L	T	F	10	9
Donor4-TRA139	CALSEALDNFGNEKLTF	C	A	L	S	E	A	L	D	N	-	-	-	F	G	N	E	K	L	T	F	16	15
Donor4-TRA140	CAIMDSNYQLIW	C	A	I	M	D	S	-	-	-	-	-	-	-	-	N	Y	Q	L	I	W	11	10
Donor4-TRA141	CLVGELGNTGKLIF	C	L	V	G	E	L	G	-	-	-	-	-	-	N	T	G	K	L	I	F	13	12
Donor4-TRA142	CAMRTVFGNEKLTF	C	A	M	R	T	V	F	-	-	-	-	-	-	G	N	E	K	L	T	F	13	12
Donor4-TRA143	CAAMEYGNKLVF	C	A	A	M	E	Y	-	-	-	-	-	-	-	-	G	N	K	L	V	F	11	10
Donor4-TRA144	CAVRDYKLSF	C	A	V	R	D	-	-	-	-	-	-	-	-	-	-	Y	K	L	S	F	9	8
Donor4-TRA145	CALTDSWGKLQF	C	A	L	T	D	S	-	-	-	-	-	-	-	-	W	G	K	L	Q	F	11	10
Donor4-TRA146	CAMRENQGGSEKLVF	C	A	M	R	E	N	Q	G	-	-	-	-	-	G	S	E	K	L	V	F	14	13
Donor4-TRA147	CALSEVNGNQFYF	C	A	L	S	E	V	N	-	-	-	-	-	-	-	G	N	Q	F	Y	F	12	11
Donor4-TRA148	CALSEARGGGSQGNLIF	C	A	L	S	E	A	R	G	G	-	-	-	G	S	Q	G	N	L	I	F	16	15
Donor4-TRA149	CAMREEIQGAQKLVF	C	A	M	R	E	E	I	Q	-	-	-	-	-	G	A	Q	K	L	V	F	14	13
Donor4-TRA150	CAASINGNYQLIW	C	A	A	S	I	N	G	-	-	-	-	-	-	-	N	Y	Q	L	I	W	12	11
Donor4-TRA151	CAASIEDTGFQKLVF	C	A	A	S	I	E	D	T	-	-	-	-	-	G	F	Q	K	L	V	F	14	13
Donor4-TRA152	CIVRVASAGNMLTF	C	I	V	R	V	A	S	-	-	-	-	-	-	A	G	N	M	L	T	F	13	12
Donor4-TRA153	CAVVDAGGTSYGKLTF	C	A	V	V	D	A	G	G	-	-	-	-	T	S	Y	G	K	L	T	F	15	14
Donor4-TRA155	CAGQGDDKIIF	C	A	G	Q	G	D	-	-	-	-	-	-	-	-	-	D	K	I	I	F	10	9
Donor4-TRA156	CAVVGRGSTLGRLYF	C	A	V	V	G	R	G	S	-	-	-	-	-	T	L	G	R	L	Y	F	14	13
Donor4-TRA157	CAVEFGNQFYF	C	A	V	E	F	G	-	-	-	-	-	-	-	-	-	N	Q	F	Y	F	10	9
Donor4-TRA158	CAMREITGFQKLVF	C	A	M	R	E	I	T	-	-	-	-	-	-	G	F	Q	K	L	V	F	13	12
Donor4-TRA159	CAEEGLLGNMLTF	C	A	E	E	G	L	L	-	-	-	-	-	-	-	G	N	M	L	T	F	12	11
Donor4-TRA160	CAVRGDGGDKYIF	C	A	V	R	G	D	G	-	-	-	-	-	-	-	G	D	K	Y	I	F	12	11
Donor4-TRA161	CAALPTMNRDDKIIF	C	A	A	L	P	T	M	N	-	-	-	-	-	R	D	D	K	I	I	F	14	13
Donor4-TRA162	CVVTASYGGSQGNLIF	C	V	V	T	A	S	Y	G	-	-	-	-	G	S	Q	G	N	L	I	F	15	14
Donor4-TRA163	CAMREITGFQKLVF	C	A	M	R	E	I	T	-	-	-	-	-	-	G	F	Q	K	L	V	F	13	12
Donor4-TRA164	CAVTVNDYKLSF	C	A	V	T	V	N	-	-	-	-	-	-	-	-	D	Y	K	L	S	F	11	10
Donor4-TRA165	CAMTITGTASKLTF	C	A	M	T	I	T	G	-	-	-	-	-	-	T	A	S	K	L	T	F	13	12
Donor4-TRA166	CAGHRTEGGADGLSF	C	A	G	H	R	T	E	G	-	-	-	-	-	G	A	D	G	L	S	F	14	13
Donor4-TRA167	CAETLTGTASKLTF	C	A	E	T	L	T	G	-	-	-	-	-	-	T	A	S	K	L	T	F	13	12
Donor4-TRA168	CAASDSGGGADGLSF	C	A	A	S	D	S	G	G	-	-	-	-	-	G	A	D	G	L	S	F	14	13
Donor4-TRA169	CAVQAVAGANNLFF	C	A	V	Q	A	V	A	-	-	-	-	-	-	G	A	N	N	L	F	F	13	12
Donor4-TRA170	CAVFDNYGQNFVF	C	A	V	F	D	N	Y	-	-	-	-	-	-	-	G	Q	N	F	V	F	12	11
Donor4-TRA171	CAVRDTGNTGKLIF	C	A	V	R	D	T	G	-	-	-	-	-	-	N	T	G	K	L	I	F	13	12
Donor4-TRA172	CALSERDRDDKIIF	C	A	L	S	E	R	D	-	-	-	-	-	-	R	D	D	K	I	I	F	13	12
Donor4-TRA173	CAVRDQGGNKLVF	C	A	V	R	D	Q	G	-	-	-	-	-	-	-	G	N	K	L	V	F	12	11
Donor4-TRA174	CAVSDLNDYKLSF	C	A	V	S	D	L	N	-	-	-	-	-	-	-	D	Y	K	L	S	F	12	11
Donor4-TRA175	CVVRADSGAGSYQLTF	C	V	V	R	A	D	S	G	-	-	-	-	A	G	S	Y	Q	L	T	F	15	14
Donor4-TRA176	CIVRPTFNTDKLIF	C	I	V	R	P	T	F	-	-	-	-	-	-	N	T	D	K	L	I	F	13	12
Donor4-TRA177	CIVREREGADGLTF	C	I	V	R	E	R	E	-	-	-	-	-	-	G	A	D	G	L	T	F	13	12
Donor4-TRA178	CAVIPLEADRGSTLGRLYF	C	A	V	I	P	L	E	A	D	R	-	G	S	T	L	G	R	L	Y	F	18	17
Donor4-TRA179	CAMRDLTGTASKLTF	C	A	M	R	D	L	T	G	-	-	-	-	-	T	A	S	K	L	T	F	14	13
Donor4-TRA180	CLVGDISDGQKLLF	C	L	V	G	D	I	S	-	-	-	-	-	-	D	G	Q	K	L	L	F	13	12
Donor4-TRA181	CATALYYGNNRLAF	C	A	T	A	L	Y	Y	-	-	-	-	-	-	G	N	N	R	L	A	F	13	12
Donor4-TRA182	CAFPDDYKLSF	C	A	F	P	D	D	-	-	-	-	-	-	-	-	-	Y	K	L	S	F	10	9
Donor4-TRA183	CAMREPYGNNRLAF	C	A	M	R	E	P	Y	-	-	-	-	-	-	G	N	N	R	L	A	F	13	12
Donor4-TRA184	CILRNEAAGNKLTF	C	I	L	R	N	E	A	-	-	-	-	-	-	A	G	N	K	L	T	F	13	12
Donor4-TRA185	CAMRDRTGNQFYF	C	A	M	R	D	R	T	-	-	-	-	-	-	-	G	N	Q	F	Y	F	12	11
Donor4-TRA186	CADQAGTALIF	C	A	D	Q	A	G	-	-	-	-	-	-	-	-	-	T	A	L	I	F	10	9
Donor4-TRA187	CAGLSNFGNEKLTF	C	A	G	L	S	N	F	-	-	-	-	-	-	G	N	E	K	L	T	F	13	12
Donor4-TRA188	CAVRFKRGGADGLTF	C	A	V	R	F	K	R	G	-	-	-	-	-	G	A	D	G	L	T	F	14	13
Donor4-TRA189	CAVGPDNYGQNFVF	C	A	V	G	P	D	N	-	-	-	-	-	-	Y	G	Q	N	F	V	F	13	12
Donor4-TRA190	CAGLENYGQNFVF	C	A	G	L	E	N	Y	-	-	-	-	-	-	-	G	Q	N	F	V	F	12	11
Donor4-TRA191	CATKGARLMF	C	A	T	K	G	-	-	-	-	-	-	-	-	-	-	A	R	L	M	F	9	8
Donor4-TRA192	CATKMNRDDKIIF	C	A	T	K	M	N	R	-	-	-	-	-	-	-	D	D	K	I	I	F	12	11
Donor4-TRA193	CAVSYAGKSTF	C	A	V	S	Y	A	-	-	-	-	-	-	-	-	-	G	K	S	T	F	10	9
Donor4-TRA194	CALSDRSTGANNLFF	C	A	L	S	D	R	S	T	-	-	-	-	-	G	A	N	N	L	F	F	14	13
Donor4-TRA195	CALSGRGYNAGGTSYGKLTF	C	A	L	S	G	R	G	Y	N	A	G	G	T	S	Y	G	K	L	T	F	19	18
Donor4-TRA196	CADLQSSGDKLTF	C	A	D	L	Q	S	S	-	-	-	-	-	-	-	G	D	K	L	T	F	12	11
Donor4-TRA197	CATPRQAGQNFVF	C	A	T	P	R	Q	A	-	-	-	-	-	-	-	G	Q	N	F	V	F	12	11
Donor4-TRA198	CALSEAPQTGANNLFF	C	A	L	S	E	A	P	Q	-	-	-	-	T	G	A	N	N	L	F	F	15	14
Donor4-TRA199	CVTTGGGNKLTF	C	V	T	T	G	G	-	-	-	-	-	-	-	-	G	N	K	L	T	F	11	10
Donor4-TRA200	CAVTDNYGQNFVF	C	A	V	T	D	N	Y	-	-	-	-	-	-	-	G	Q	N	F	V	F	12	11
Donor4-TRA201	CAPTTSGGSYIPTF	C	A	P	T	T	S	G	-	-	-	-	-	-	G	S	Y	I	P	T	F	13	12
Donor4-TRA202	CAMREGMTNDYKLSF	C	A	M	R	E	G	M	T	-	-	-	-	-	N	D	Y	K	L	S	F	14	13
Donor4-TRA203	CATDDGGTSYGKLTF	C	A	T	D	D	G	G	T	-	-	-	-	-	S	Y	G	K	L	T	F	14	13
Donor4-TRA204	CAVSDHYSYNQGGKLIF	C	A	V	S	D	H	Y	S	Y	-	-	-	N	Q	G	G	K	L	I	F	16	15
Donor4-TRA205	CALAGTALIF	C	A	L	A	G	-	-	-	-	-	-	-	-	-	-	T	A	L	I	F	9	8
Donor4-TRA206	CGTVRGDDKIIF	C	G	T	V	R	G	-	-	-	-	-	-	-	-	D	D	K	I	I	F	11	10
Donor4-TRA207	CVHPGAYQGGKLIF	C	V	H	P	G	A	Y	-	-	-	-	-	-	Q	G	G	K	L	I	F	13	12
Donor4-TRA208	CGADSSNTGKLIF	C	G	A	D	S	S	N	-	-	-	-	-	-	-	T	G	K	L	I	F	12	11
Donor4-TRA212	CAATITGNQFYF	C	A	A	T	I	T	-	-	-	-	-	-	-	-	G	N	Q	F	Y	F	11	10
Donor4-TRA215	CAVNPNTDKLIF	C	A	V	N	P	N	-	-	-	-	-	-	-	-	T	D	K	L	I	F	11	10
Donor4-TRA216	CAVARDDKIIF	C	A	V	A	R	D	-	-	-	-	-	-	-	-	-	D	K	I	I	F	10	9
Donor4-TRA218	CATGASGSRLTF	C	A	T	G	A	S	-	-	-	-	-	-	-	-	G	S	R	L	T	F	11	10
Donor4-TRA219	CATAPFSDGQKLLF	C	A	T	A	P	F	S	D	-	-	-	-	-	-	G	Q	K	L	L	F	13	12
Donor4-TRA220	CAVSETGRRALTF	C	A	V	S	E	T	G	-	-	-	-	-	-	-	R	R	A	L	T	F	12	11
Donor4-TRA221	CVVLNSGYSTLTF	C	V	V	L	N	S	G	-	-	-	-	-	-	-	Y	S	T	L	T	F	12	11
Donor4-TRA222	CILDQTGANNLFF	C	I	L	D	Q	T	G	-	-	-	-	-	-	-	A	N	N	L	F	F	12	11
Donor4-TRA223	CAVRDSGAGSYQLTF	C	A	V	R	D	S	G	A	-	-	-	-	-	G	S	Y	Q	L	T	F	14	13
Donor4-TRA224	CAMRERTGANNLFF	C	A	M	R	E	R	T	-	-	-	-	-	-	G	A	N	N	L	F	F	13	12
Donor4-TRA225	CAASNLIF	C	A	A	S	-	-	-	-	-	-	-	-	-	-	-	-	N	L	I	F	7	6
Donor4-TRA226	CALNSGYSTLTF	C	A	L	N	S	G	-	-	-	-	-	-	-	-	Y	S	T	L	T	F	11	10
Donor4-TRA227	CAPSHNTDKLIF	C	A	P	S	H	N	-	-	-	-	-	-	-	-	T	D	K	L	I	F	11	10
Donor4-TRA228	CVVSERDSWGKLQF	C	V	V	S	E	R	D	-	-	-	-	-	-	S	W	G	K	L	Q	F	13	12
Donor4-TRA229	CAFYGGATNKLIF	C	A	F	Y	G	G	A	-	-	-	-	-	-	-	T	N	K	L	I	F	12	11
Donor4-TRA230	CAVGRYGNKLVF	C	A	V	G	R	Y	-	-	-	-	-	-	-	-	G	N	K	L	V	F	11	10
Donor4-TRA231	CAVRDIPEGNNRLAF	C	A	V	R	D	I	P	E	-	-	-	-	-	G	N	N	R	L	A	F	14	13
Donor4-TRA232	CAVRPYNNNDMRF	C	A	V	R	P	Y	N	-	-	-	-	-	-	-	N	N	D	M	R	F	12	11
Donor4-TRA233	CAVYYGQNFVF	C	A	V	Y	Y	G	-	-	-	-	-	-	-	-	-	Q	N	F	V	F	10	9
Donor4-TRA234	CARNTGNQFYF	C	A	R	N	T	G	-	-	-	-	-	-	-	-	-	N	Q	F	Y	F	10	9

## Sheet: Table S3
t	Sample ID	JUNCTION (AA)	104	105	106	107	108	109	110	111	111.1	111.2	111.3	111.4	112.3	112.2	112.1	112	113	114	115	116	117	118	COMBINE
1	N(1)-TRB2	CASSVGIYGYTF	C	A	S	S	V	G											I	Y	G	Y	T	F	CASSVGIYGYTF
2	N(1)-TRB4	CASRKSRVSGELFF	C	A	S	R	K	S	R									V	S	G	E	L	F	F	CASRKSRVSGELFF
3	N(1)-TRB8	CASSINRQRVNTEAFF	C	A	S	S	I	N	R	Q							R	V	N	T	E	A	F	F	CASSINRQRVNTEAFF
4	N(1)-TRB10	CASSLSTNQPQHF	C	A	S	S	L	S	T										N	Q	P	Q	H	F	CASSLSTNQPQHF
5	N(1)-TRB11	CASRGIAGGLDEQFF	C	A	S	R	G	I	A	G								G	L	D	E	Q	F	F	CASRGIAGGLDEQFF
6	N(1)-TRB12	CASRPDRNTEAFF	C	A	S	R	P	D	R										N	T	E	A	F	F	CASRPDRNTEAFF
7	N(1)-TRB15	CPRAEIPSGSHRYACF	C	P	R	A	E	I	P	S							G	S	H	R	Y	A	C	F	CPRAEIPSGSHRYACF
8	N(1)-TRB20	CASRQGPLYGYTF	C	A	S	R	Q	G	P										L	Y	G	Y	T	F	CASRQGPLYGYTF
9	N(1)-TRB24	CASRQLLPAENTIYF	C	A	S	R	Q	L	L	P								A	E	N	T	I	Y	F	CASRQLLPAENTIYF
10	N(1)-TRB25	CASSLTDEGPGTSFEQFF	C	A	S	S	L	T	D	E	G					P	G	T	S	F	E	Q	F	F	CASSLTDEGPGTSFEQFF
11	N(1)-TRB27	CASRQGAEAFF	C	A	S	R	Q	G												A	E	A	F	F	CASRQGAEAFF
12	N(1)-TRB32	CASSPGAGTSYEQYF	C	A	S	S	P	G	A	G								T	S	Y	E	Q	Y	F	CASSPGAGTSYEQYF
13	N(1)-TRB35	CASSLGASADTQYF	C	A	S	S	L	G	A									S	A	D	T	Q	Y	F	CASSLGASADTQYF
14	N(1)-TRB36	CASSMTVRGGSPLHF	C	A	S	S	M	T	V	R								G	G	S	P	L	H	F	CASSMTVRGGSPLHF
15	N(1)-TRB38	CASSDSENTEAFF	C	A	S	S	D	S	E										N	T	E	A	F	F	CASSDSENTEAFF
16	N(1)-TRB43	CASSSVYGQETQYF	C	A	S	S	S	V	Y									G	Q	E	T	Q	Y	F	CASSSVYGQETQYF
17	N(1)-TRB44	CASSESKETMNTEAFF	C	A	S	S	E	S	K	E							T	M	N	T	E	A	F	F	CASSESKETMNTEAFF
18	N(1)-TRB47	CASSLNSGIATNEKLFF	C	A	S	S	L	N	S	G	I						A	T	N	E	K	L	F	F	CASSLNSGIATNEKLFF
19	N(1)-TRB49	CASSLELAGDYNEQFF	C	A	S	S	L	E	L	A							G	D	Y	N	E	Q	F	F	CASSLELAGDYNEQFF
20	N(1)-TRB51	CASRAAYLNYGYTF	C	A	S	R	A	A	Y									L	N	Y	G	Y	T	F	CASRAAYLNYGYTF
21	N(1)-TRB52	CASSLTDEGPGTSFEQFF	C	A	S	S	L	T	D	E	G					P	G	T	S	F	E	Q	F	F	CASSLTDEGPGTSFEQFF
22	N(1)-TRB55	CASRSLNGGPGEVFF	C	A	S	R	S	L	N	G								G	P	G	E	V	F	F	CASRSLNGGPGEVFF
23	N(1)-TRB59	CASSIGHSNGYTF	C	A	S	S	I	G	H										S	N	G	Y	T	F	CASSIGHSNGYTF
24	N(1)-TRB61	CASSPGGGSYNEQFF	C	A	S	S	P	G	G	G								S	Y	N	E	Q	F	F	CASSPGGGSYNEQFF
25	N(1)-TRB62	CASSFGTSGNYEQYF	C	A	S	S	F	G	T	S								G	N	Y	E	Q	Y	F	CASSFGTSGNYEQYF
26	N(1)-TRB65	CASSLSLNTEAFF	C	A	S	S	L	S	L										N	T	E	A	F	F	CASSLSLNTEAFF
27	N(1)-TRB66	CASRFSGRVFNEQFF	C	A	S	R	F	S	G	R								V	F	N	E	Q	F	F	CASRFSGRVFNEQFF
28	N(1)-TRB67	CALPPPGEETQYF	C	A	L	P	P	P	G										E	E	T	Q	Y	F	CALPPPGEETQYF
29	N(1)-TRB68	CASSPGGSYGYTF	C	A	S	S	P	G	G										S	Y	G	Y	T	F	CASSPGGSYGYTF
30	N(1)-TRB69	CSVGTGGLYNEQFF	C	S	V	G	T	G	G									L	Y	N	E	Q	F	F	CSVGTGGLYNEQFF
31	N(1)-TRB70	CASSLSPAGNTGELFF	C	A	S	S	L	S	P	A							G	N	T	G	E	L	F	F	CASSLSPAGNTGELFF
32	N(1)-TRB72	CASSITAGSYNEQFF	C	A	S	S	I	T	A	G								S	Y	N	E	Q	F	F	CASSITAGSYNEQFF
33	N(1)-TRB74	CASSPLTGATRLSYNEQFF	C	A	S	S	P	L	T	G	A	T				R	L	S	Y	N	E	Q	F	F	CASSPLTGATRLSYNEQFF
34	N(1)-TRB81	CASSEGGSRVTGELFF	C	A	S	S	E	G	G	S							R	V	T	G	E	L	F	F	CASSEGGSRVTGELFF
35	N(1)-TRB87	CAWRSRGRGYEQYF	C	A	W	R	S	R	G									R	G	Y	E	Q	Y	F	CAWRSRGRGYEQYF
36	N(1)-TRB97	CASSIQGIWQPQHF	C	A	S	S	I	Q	G									I	W	Q	P	Q	H	F	CASSIQGIWQPQHF
37	N(1)-TRB99	CASSESKETMNTEAFF	C	A	S	S	E	S	K	E							T	M	N	T	E	A	F	F	CASSESKETMNTEAFF
38	N(1)-TRB103	CASSQYLPKVNEQFF	C	A	S	S	Q	Y	L	P								K	V	N	E	Q	F	F	CASSQYLPKVNEQFF
39	N(1)-TRB105	CASSLGSNQPQHF	C	A	S	S	L	G	S										N	Q	P	Q	H	F	CASSLGSNQPQHF
40	N(1)-TRB106	CASSLQGYEQYF	C	A	S	S	L	Q											G	Y	E	Q	Y	F	CASSLQGYEQYF
41	N(1)-TRB108	CASSVVGRLSGNTIYF	C	A	S	S	V	V	G	R							L	S	G	N	T	I	Y	F	CASSVVGRLSGNTIYF
42	N(1)-TRB110	CASSQVLRDMGFIGEQFF	C	A	S	S	Q	V	L	R	D					M	G	F	I	G	E	Q	F	F	CASSQVLRDMGFIGEQFF
43	N(1)-TRB113	CSASLSGRGYEQFF	C	S	A	S	L	S	G									R	G	Y	E	Q	F	F	CSASLSGRGYEQFF
44	N(1)-TRB115	CASTQGDEQYF	C	A	S	T	Q	G												D	E	Q	Y	F	CASTQGDEQYF
45	N(1)-TRB116	CASSLKRDRYEQYF	C	A	S	S	L	K	R									D	R	Y	E	Q	Y	F	CASSLKRDRYEQYF
46	N(1)-TRB117	CASSGSGTGTNEAFF	C	A	S	S	G	S	G	T								G	T	N	E	A	F	F	CASSGSGTGTNEAFF
47	N(1)-TRB118	CASSQAASGDSTDTQYF	C	A	S	S	Q	A	A	S	G						D	S	T	D	T	Q	Y	F	CASSQAASGDSTDTQYF
48	N(1)-TRB120	CASSQGPMAGAENNEQFF	C	A	S	S	Q	G	P	M	A					G	A	E	N	N	E	Q	F	F	CASSQGPMAGAENNEQFF
49	N(1)-TRB121	CASREDRGGETQYF	C	A	S	R	E	D	R									G	G	E	T	Q	Y	F	CASREDRGGETQYF
50	N(1)-TRB122	CATRGPDNEQFF	C	A	T	R	G	P											D	N	E	Q	F	F	CATRGPDNEQFF
51	N(1)-TRB126	CSAYGQGYQETQYF	C	S	A	Y	G	Q	G									Y	Q	E	T	Q	Y	F	CSAYGQGYQETQYF
52	N(1)-TRB128	CASSQAASGDSTDTQYF	C	A	S	S	Q	A	A	S	G						D	S	T	D	T	Q	Y	F	CASSQAASGDSTDTQYF
53	N(1)-TRB131	CATSDHTGAGNQPQHF	C	A	T	S	D	H	T	G							A	G	N	Q	P	Q	H	F	CATSDHTGAGNQPQHF
54	N(1)-TRB132	CSAEGLGRYNSPLHF	C	S	A	E	G	L	G	R								Y	N	S	P	L	H	F	CSAEGLGRYNSPLHF
55	N(1)-TRB134	CASSFAGLDGYTF	C	A	S	S	F	A	G										L	D	G	Y	T	F	CASSFAGLDGYTF
56	N(1)-TRB137	CASTPQGENEQFF	C	A	S	T	P	Q	G										E	N	E	Q	F	F	CASTPQGENEQFF
57	N(1)-TRB141	CSTVVGYEQYF	C	S	T	V	V	G												Y	E	Q	Y	F	CSTVVGYEQYF
58	CM(1)-TRB2	CSAGGLAVKGPTF	C	S	A	G	G	L	A										V	K	G	P	T	F	CSAGGLAVKGPTF
59	CM(1)-TRB3	CASSQVEVGALETQYF	C	A	S	S	Q	V	E	V							G	A	L	E	T	Q	Y	F	CASSQVEVGALETQYF
60	CM(1)-TRB5	CASSSGTSGSTPGNEQYF	C	A	S	S	S	G	T	S	G					S	T	P	G	N	E	Q	Y	F	CASSSGTSGSTPGNEQYF
61	CM(1)-TRB6	CATARGTGELFF	C	A	T	A	R	G											T	G	E	L	F	F	CATARGTGELFF
62	CM(1)-TRB7	CASGSNEQFF	C	A	S	G	S													N	E	Q	F	F	CASGSNEQFF
63	CM(1)-TRB10	CASSQEAGSNQPQHF	C	A	S	S	Q	E	A	G								S	N	Q	P	Q	H	F	CASSQEAGSNQPQHF
64	CM(1)-TRB11	CASSSTSGTFLYNEQFF	C	A	S	S	S	T	S	G	T						F	L	Y	N	E	Q	F	F	CASSSTSGTFLYNEQFF
65	CM(1)-TRB12	CASSVGLAGGPGNEQFF	C	A	S	S	V	G	L	A	G						G	P	G	N	E	Q	F	F	CASSVGLAGGPGNEQFF
66	CM(1)-TRB14	CASSTYGVYEQYF	C	A	S	S	T	Y	G										V	Y	E	Q	Y	F	CASSTYGVYEQYF
67	CM(1)-TRB15	CASSSIQGWGVDRQYF	C	A	S	S	S	I	Q	G							W	G	V	D	R	Q	Y	F	CASSSIQGWGVDRQYF
68	CM(1)-TRB16	CASSLLAGDLSSYEQYF	C	A	S	S	L	L	A	G	D						L	S	S	Y	E	Q	Y	F	CASSLLAGDLSSYEQYF
69	CM(1)-TRB17	CAWSVLGAHADTQYF	C	A	W	S	V	L	G	A								H	A	D	T	Q	Y	F	CAWSVLGAHADTQYF
70	CM(1)-TRB19	CASSLLGDRNIQYF	C	A	S	S	L	L	G									D	R	N	I	Q	Y	F	CASSLLGDRNIQYF
71	CM(1)-TRB20	CASSGVAGANEQFF	C	A	S	S	G	V	A									G	A	N	E	Q	F	F	CASSGVAGANEQFF
72	CM(1)-TRB21	CASSQDVTSGNTGELFF	C	A	S	S	Q	D	V	T	S						G	N	T	G	E	L	F	F	CASSQDVTSGNTGELFF
73	CM(1)-TRB22	CPAVGDSSITFQHF	C	P	A	V	G	D	S									S	I	T	F	Q	H	F	CPAVGDSSITFQHF
74	CM(1)-TRB23	CAISGGGPQPLRDYNEQFF	C	A	I	S	G	G	G	P	Q	P				L	R	D	Y	N	E	Q	F	F	CAISGGGPQPLRDYNEQFF
75	CM(1)-TRB24	CASSYLGQGYEQYF	C	A	S	S	Y	L	G									Q	G	Y	E	Q	Y	F	CASSYLGQGYEQYF
76	CM(1)-TRB25	CASSLRANYNEQFF	C	A	S	S	L	R	A									N	Y	N	E	Q	F	F	CASSLRANYNEQFF
77	CM(1)-TRB27	CASSRGEEGYTF	C	A	S	S	R	G											E	E	G	Y	T	F	CASSRGEEGYTF
78	CM(1)-TRB29	CASRQNNEQFF	C	A	S	R	Q	N												N	E	Q	F	F	CASRQNNEQFF
79	CM(1)-TRB30	CASSLEQTYGYTF	C	A	S	S	L	E	Q										T	Y	G	Y	T	F	CASSLEQTYGYTF
80	CM(1)-TRB31	CSAGTSGGYNEQFF	C	S	A	G	T	S	G									G	Y	N	E	Q	F	F	CSAGTSGGYNEQFF
81	CM(1)-TRB32	CASSLGLAGGLASTDTQYF	C	A	S	S	L	G	L	A	G	G				L	A	S	T	D	T	Q	Y	F	CASSLGLAGGLASTDTQYF
82	CM(1)-TRB33	CATAGTNNEQFF	C	A	T	A	G	T											N	N	E	Q	F	F	CATAGTNNEQFF
83	CM(1)-TRB34	CAWSGEGASADTQYF	C	A	W	S	G	E	G	A								S	A	D	T	Q	Y	F	CAWSGEGASADTQYF
84	CM(1)-TRB37	CASSQGTSGPYNEQFF	C	A	S	S	Q	G	T	S							G	P	Y	N	E	Q	F	F	CASSQGTSGPYNEQFF
85	CM(1)-TRB39	CATKPIAGVKEQFF	C	A	T	K	P	I	A									G	V	K	E	Q	F	F	CATKPIAGVKEQFF
86	CM(1)-TRB43	CASSSRAPGYEQYF	C	A	S	S	S	R	A									P	G	Y	E	Q	Y	F	CASSSRAPGYEQYF
87	CM(1)-TRB44	CASSTTGTGTYEQYF	C	A	S	S	T	T	G	T								G	T	Y	E	Q	Y	F	CASSTTGTGTYEQYF
88	CM(1)-TRB47	CAGGSGLHTSTEAFF	C	A	G	G	S	G	L	H								T	S	T	E	A	F	F	CAGGSGLHTSTEAFF
89	CM(1)-TRB49	CASSPKELAVYEQYF	C	A	S	S	P	K	E	L								A	V	Y	E	Q	Y	F	CASSPKELAVYEQYF
90	CM(1)-TRB50-1	CASKGADNEQFF	C	A	S	K	G	A											D	N	E	Q	F	F	CASKGADNEQFF
91	CM(1)-TRB51	CATSDWGRGSGANVLTF	C	A	T	S	D	W	G	R	G						S	G	A	N	V	L	T	F	CATSDWGRGSGANVLTF
92	CM(1)-TRB53	CASSFLGQGGNQPQHF	C	A	S	S	F	L	G	Q							G	G	N	Q	P	Q	H	F	CASSFLGQGGNQPQHF
93	CM(1)-TRB55	CASSITSYEQYF	C	A	S	S	I	T											S	Y	E	Q	Y	F	CASSITSYEQYF
94	CM(1)-TRB56	CASSDRVDEQYF	C	A	S	S	D	R											V	D	E	Q	Y	F	CASSDRVDEQYF
95	CM(1)-TRB57	CSAGGGDSYEQYF	C	S	A	G	G	G	D										S	Y	E	Q	Y	F	CSAGGGDSYEQYF
96	CM(1)-TRB58	CAISPGTDYSYEQYF	C	A	I	S	P	G	T	D								Y	S	Y	E	Q	Y	F	CAISPGTDYSYEQYF
97	CM(1)-TRB59	CSVGLADSSYNEQFF	C	S	V	G	L	A	D	S								S	Y	N	E	Q	F	F	CSVGLADSSYNEQFF
98	CM(1)-TRB61	CSARMSVYSPLHF	C	S	A	R	M	S	V										Y	S	P	L	H	F	CSARMSVYSPLHF
99	CM(1)-TRB62-2	CASSLDHPSGRHNEQLF	C	A	S	S	L	D	H	P	S						G	R	H	N	E	Q	L	F	CASSLDHPSGRHNEQLF
100	CM(1)-TRB66	CASSFYRYSGNTIYF	C	A	S	S	F	Y	R	Y								S	G	N	T	I	Y	F	CASSFYRYSGNTIYF
101	CM(1)-TRB67	CASRVWGGGESSYEQYF	C	A	S	R	V	W	G	G	G						E	S	S	Y	E	Q	Y	F	CASRVWGGGESSYEQYF
102	CM(1)-TRB69	CASSPTGSGNIQYF	C	A	S	S	P	T	G									S	G	N	I	Q	Y	F	CASSPTGSGNIQYF
103	CM(1)-TRB70	CAWSLTGPTDEQYF	C	A	W	S	L	T	G									P	T	D	E	Q	Y	F	CAWSLTGPTDEQYF
104	CM(1)-TRB72	CASSYRTSTDGTYNEQFF	C	A	S	S	Y	R	T	S	T					D	G	T	Y	N	E	Q	F	F	CASSYRTSTDGTYNEQFF
105	CM(1)-TRB74	CASSSLWRGPGHNEQFF	C	A	S	S	S	L	W	R	G						P	G	H	N	E	Q	F	F	CASSSLWRGPGHNEQFF
106	CM(1)-TRB78	CASSLQSRGAGLNTGELFF	C	A	S	S	L	Q	S	R	G	A				G	L	N	T	G	E	L	F	F	CASSLQSRGAGLNTGELFF
107	CM(1)-TRB81	CASSLAPGTNEQFF	C	A	S	S	L	A	P									G	T	N	E	Q	F	F	CASSLAPGTNEQFF
108	CM(1)-TRB90	CASSVGLAGGPGNEQFF	C	A	S	S	V	G	L	A	G						G	P	G	N	E	Q	F	F	CASSVGLAGGPGNEQFF
109	CM(1)-TRB90	CASSVGLAGGPGNEQFF	C	A	S	S	V	G	L	A	G						G	P	G	N	E	Q	F	F	CASSVGLAGGPGNEQFF
110	CM(1)-TRB91	CASSLGAGDTDTQYF	C	A	S	S	L	G	A	G								D	T	D	T	Q	Y	F	CASSLGAGDTDTQYF
111	CM(1)-TRB92	CASSLVSVKEQFF	C	A	S	S	L	V	S										V	K	E	Q	F	F	CASSLVSVKEQFF
112	CM(1)-TRB95	CASSIGGRGANVLTF	C	A	S	S	I	G	G	R								G	A	N	V	L	T	F	CASSIGGRGANVLTF
113	CM(1)-TRB96	CASSSLWRGPGHNEQFF	C	A	S	S	S	L	W	R	G						P	G	H	N	E	Q	F	F	CASSSLWRGPGHNEQFF
114	CM(1)-TRB107	CASSPRGGHYYEQYF	C	A	S	S	P	R	G	G								H	Y	Y	E	Q	Y	F	CASSPRGGHYYEQYF
115	CM(1)-TRB111	CATSRSKESGDTQYF	C	A	T	S	R	S	K	E								S	G	D	T	Q	Y	F	CATSRSKESGDTQYF
116	EEM(1)-TRB1	CASSLGDPYEQYF	C	A	S	S	L	G	D										P	Y	E	Q	Y	F	CASSLGDPYEQYF
117	EEM(1)-TRB2	CAPLRPRGNQPQHF	C	A	P	L	R	P	R									G	N	Q	P	Q	H	F	CAPLRPRGNQPQHF
118	EEM(1)-TRB3-1	CASSEVPAAEQYF	C	A	S	S	E	V	P										A	A	E	Q	Y	F	CASSEVPAAEQYF
119	EEM(1)-TRB4	CSGADRYEQYF	C	S	G	A	D	R												Y	E	Q	Y	F	CSGADRYEQYF
120	EEM(1)-TRB4	CSGADRYEQYF	C	S	G	A	D	R												Y	E	Q	Y	F	CSGADRYEQYF
121	EEM(1)-TRB11	CASSISGTGRGNQPQHF	C	A	S	S	I	S	G	T	G						R	G	N	Q	P	Q	H	F	CASSISGTGRGNQPQHF
122	EEM(1)-TRB11	CASSISGTGRGNQPQHF	C	A	S	S	I	S	G	T	G						R	G	N	Q	P	Q	H	F	CASSISGTGRGNQPQHF
123	EEM(1)-TRB12	CASSSLIDNEQFF	C	A	S	S	S	L	I										D	N	E	Q	F	F	CASSSLIDNEQFF
124	EEM(1)-TRB17	CASSVDRGVGETQYF	C	A	S	S	V	D	R	G								V	G	E	T	Q	Y	F	CASSVDRGVGETQYF
125	EEM(1)-TRB19	CASSVGLAGVAYEQYF	C	A	S	S	V	G	L	A							G	V	A	Y	E	Q	Y	F	CASSVGLAGVAYEQYF
126	EEM(1)-TRB20	CASTLRGLDPTDTQYF	C	A	S	T	L	R	G	L							D	P	T	D	T	Q	Y	F	CASTLRGLDPTDTQYF
127	EEM(1)-TRB21	CASSLGKTLYGYTF	C	A	S	S	L	G	K									T	L	Y	G	Y	T	F	CASSLGKTLYGYTF
128	EEM(1)-TRB22	CASSASRAAYNEQFF	C	A	S	S	A	S	R	A								A	Y	N	E	Q	F	F	CASSASRAAYNEQFF
129	EEM(1)-TRB23	CASSLVGTGSVEVFF	C	A	S	S	L	V	G	T								G	S	V	E	V	F	F	CASSLVGTGSVEVFF
130	EEM-B-25.ab1	CSARDERGEVEQYF	C	S	A	R	D	E	R									G	E	V	E	Q	Y	F	CSARDERGEVEQYF
131	EEM(1)-TRB26	CASSDRTSGNVLF	C	A	S	S	D	R	T										S	G	N	V	L	F	CASSDRTSGNVLF
132	EEM(1)-TRB27	CSVLGLLNTGELFF	C	S	V	L	G	L	L									N	T	G	E	L	F	F	CSVLGLLNTGELFF
133	EEM(1)-TRB28	CAWNPGGNLDNQPQHF	C	A	W	N	P	G	G	N							L	D	N	Q	P	Q	H	F	CAWNPGGNLDNQPQHF
134	EEM(1)-TRB30	CASTSGQGPPSNQPQHF	C	A	S	T	S	G	Q	G	P						P	S	N	Q	P	Q	H	F	CASTSGQGPPSNQPQHF
135	EEM(1)-TRB31	CASSFNRDYEQYF	C	A	S	S	F	N	R										D	Y	E	Q	Y	F	CASSFNRDYEQYF
136	EEM(1)-TRB34	CASSQARTGEAETQYF	C	A	S	S	Q	A	R	T							G	E	A	E	T	Q	Y	F	CASSQARTGEAETQYF
137	EEM(1)-TRB35	CASGLAGGLEEQYF	C	A	S	G	L	A	G									G	L	E	E	Q	Y	F	CASGLAGGLEEQYF
138	EEM(1)-TRB37	CASSAGGGETQYF	C	A	S	S	A	G	G										G	E	T	Q	Y	F	CASSAGGGETQYF
139	EEM(1)-TRB38	CASSPGPVREEQFF	C	A	S	S	P	G	P									V	R	E	E	Q	F	F	CASSPGPVREEQFF
140	EEM(1)-TRB39	CASSQAVGPEAHNSPLHF	C	A	S	S	Q	A	V	G	P					E	A	H	N	S	P	L	H	F	CASSQAVGPEAHNSPLHF
141	EEM(1)-TRB41	CASSLGGYGTGELFF	C	A	S	S	L	G	G	Y								G	T	G	E	L	F	F	CASSLGGYGTGELFF
142	EEM(1)-TRB43	CAWSGDRRAYEQYF	C	A	W	S	G	D	R									R	A	Y	E	Q	Y	F	CAWSGDRRAYEQYF
143	EEM(1)-TRB45-1	CASSPGPVREEQFF	C	A	S	S	P	G	P									V	R	E	E	Q	F	F	CASSPGPVREEQFF
144	EEM(1)-TRB48	CATAGTSGNEQYF	C	A	T	A	G	T	S										G	N	E	Q	Y	F	CATAGTSGNEQYF
145	EEM(1)-TRB51	CSASRREGSYNEQFF	C	S	A	S	R	R	E	G								S	Y	N	E	Q	F	F	CSASRREGSYNEQFF
146	EEM(1)-TRB55	CASSRSGRAAYEQYF	C	A	S	S	R	S	G	R								A	A	Y	E	Q	Y	F	CASSRSGRAAYEQYF
147	EEM(1)-TRB56	CASSLSGGGVYEQYF	C	A	S	S	L	S	G	G								G	V	Y	E	Q	Y	F	CASSLSGGGVYEQYF
148	EEM(1)-TRB64	CASSVGLAGGPGKEQLF	C	A	S	S	V	G	L	A	G						G	P	G	K	E	Q	L	F	CASSVGLAGGPGKEQLF
149	EEM(1)-TRB64	CASSVGLAGGPGKEQLF	C	A	S	S	V	G	L	A	G						G	P	G	K	E	Q	L	F	CASSVGLAGGPGKEQLF
150	EEM(1)-TRB67	CASSMRGTTTDTQYF	C	A	S	S	M	R	G	T								T	T	D	T	Q	Y	F	CASSMRGTTTDTQYF
151	EEM(1)-TRB74	CASSQDIGRRYEQYF	C	A	S	S	Q	D	I	G								R	R	Y	E	Q	Y	F	CASSQDIGRRYEQYF
152	EEM(1)-TRB78	CSVEPGQGSEKLFF	C	S	V	E	P	G	Q									G	S	E	K	L	F	F	CSVEPGQGSEKLFF
153	EEM(1)-TRB84	CSVEVGGQGINEQFF	C	S	V	E	V	G	G	Q								G	I	N	E	Q	F	F	CSVEVGGQGINEQFF
154	EEM(1)-TRB91	CASSPTPGLSTDTQYF	C	A	S	S	P	T	P	G							L	S	T	D	T	Q	Y	F	CASSPTPGLSTDTQYF
155	EEM(1)-TRB93	CASSSGLSGNTIYF	C	A	S	S	S	G	L									S	G	N	T	I	Y	F	CASSSGLSGNTIYF
156	EEM(1)-TRB107	CASSEGLMNTEAFF	C	A	S	S	E	G	L									M	N	T	E	A	F	F	CASSEGLMNTEAFF
157	LEM(1)-TRB3	CASSQGPREAAYNEQFF	C	A	S	S	Q	G	P	R	E						A	A	Y	N	E	Q	F	F	CASSQGPREAAYNEQFF
158	LEM(1)-TRB4	CSARFNKNTEAFF	C	S	A	R	F	N	K										N	T	E	A	F	F	CSARFNKNTEAFF
159	LEM(1)-TRB9	CASSEVAAAEQYF	C	A	S	S	E	V	A										A	A	E	Q	Y	F	CASSEVAAAEQYF
160	LEM(1)-TRB13	CASSFYYRGSETQYF	C	A	S	S	F	Y	Y	R								G	S	E	T	Q	Y	F	CASSFYYRGSETQYF
161	LEM(1)-TRB18	CASRGSTHRELFF	C	A	S	R	G	S	T										H	R	E	L	F	F	CASRGSTHRELFF
162	LEM(1)-TRB29	CASSIWYRTDTQYF	C	A	S	S	I	W	Y									R	T	D	T	Q	Y	F	CASSIWYRTDTQYF
163	LEM(1)-TRB30	CASSIWYRTDTQYF	C	A	S	S	I	W	Y									R	T	D	T	Q	Y	F	CASSIWYRTDTQYF
164	LEM(1)-TRB31	CASKTGGLTEAFF	C	A	S	K	T	G	G										L	T	E	A	F	F	CASKTGGLTEAFF
165	LEM(1)-TRB37	CSAGGERYDNSPLHF	C	S	A	G	G	E	R	Y								D	N	S	P	L	H	F	CSAGGERYDNSPLHF
166	LEM(1)-TRB38	CASRDDEQYF	C	A	S	R	D													D	E	Q	Y	F	CASRDDEQYF
167	LEM(1)-TRB40	CASSLVGSSGSGDTQYF	C	A	S	S	L	V	G	S	S						G	S	G	D	T	Q	Y	F	CASSLVGSSGSGDTQYF
168	LEM(1)-TRB40	CASSLVGSSGSGDTQYF	C	A	S	S	L	V	G	S	S						G	S	G	D	T	Q	Y	F	CASSLVGSSGSGDTQYF
169	LEM(1)-TRB43	CASSPDRGSIDQPQHF	C	A	S	S	P	D	R	G							S	I	D	Q	P	Q	H	F	CASSPDRGSIDQPQHF
170	LEM(1)-TRB45	CASSSQAGGPGEQYF	C	A	S	S	S	Q	A	G								G	P	G	E	Q	Y	F	CASSSQAGGPGEQYF
171	LEM(1)-TRB47	CASSPGLAGYYEQYF	C	A	S	S	P	G	L	A								G	Y	Y	E	Q	Y	F	CASSPGLAGYYEQYF
172	LEM(1)-TRB52	CASSYERNEQFF	C	A	S	S	Y	E											R	N	E	Q	F	F	CASSYERNEQFF
173	LEM(1)-TRB54	CASSSQAGGPVEQYF	C	A	S	S	S	Q	A	G								G	P	V	E	Q	Y	F	CASSSQAGGPVEQYF
174	LEM(1)-TRB60	CASRRLGTYEQYF	C	A	S	R	R	L	G										T	Y	E	Q	Y	F	CASRRLGTYEQYF
175	LEM(1)-TRB64	CASSLGTTRYF	C	A	S	S	L	G												T	T	R	Y	F	CASSLGTTRYF
176	LEM(1)-TRB71	CASSETGGNEQYF	C	A	S	S	E	T	G										G	N	E	Q	Y	F	CASSETGGNEQYF
177	LEM(1)-TRB78	CAWSGTADPYNEQFF	C	A	W	S	G	T	A	D								P	Y	N	E	Q	F	F	CAWSGTADPYNEQFF
178	LEM(1)-TRB82	CASSFSTCSANYGYTF	C	A	S	S	F	S	T	C							S	A	N	Y	G	Y	T	F	CASSFSTCSANYGYTF
179	LEM(1)-TRB83	CASSTDSLGPNYGYTF	C	A	S	S	T	D	S	L							G	P	N	Y	G	Y	T	F	CASSTDSLGPNYGYTF
180	LEM(1)-TRB84	CASTTGRHDEQYF	C	A	S	T	T	G	R										H	D	E	Q	Y	F	CASTTGRHDEQYF
181	LEM(1)-TRB85	CASSSGQPNTEAFF	C	A	S	S	S	G	Q									P	N	T	E	A	F	F	CASSSGQPNTEAFF
182	LEM(1)-TRB94	CASSLGTTRYF	C	A	S	S	L	G												T	T	R	Y	F	CASSLGTTRYF
183	LEM(1)-TRB111	CASSDGAPGEADGYTF	C	A	S	S	D	G	A	P							G	E	A	D	G	Y	T	F	CASSDGAPGEADGYTF
184	LEM(1)-TRB112	CAISEGQFHQPQHF	C	A	I	S	E	G	Q									F	H	Q	P	Q	H	F	CAISEGQFHQPQHF
185	LEM(1)-TRB121	CASSQDTATGANVLTF	C	A	S	S	Q	D	T	A							T	G	A	N	V	L	T	F	CASSQDTATGANVLTF
186	LEM(1)-TRB124	CASSVGLAGGPGNEQFF	C	A	S	S	V	G	L	A	G						G	P	G	N	E	Q	F	F	CASSVGLAGGPGNEQFF
187	LEM(1)-TRB126	CASSVGLAGGPGNEQFF	C	A	S	S	V	G	L	A	G						G	P	G	N	E	Q	F	F	CASSVGLAGGPGNEQFF
188	LEM(1)-TRB137	CASSLVDRTDIKNIQYF	C	A	S	S	L	V	D	R	T						D	I	K	N	I	Q	Y	F	CASSLVDRTDIKNIQYF
189	LEM(1)-TRB139	CASSQDRLAGREQFF	C	A	S	S	Q	D	R	L								A	G	R	E	Q	F	F	CASSQDRLAGREQFF
190	LEM(1)-TRB142	CASSLGTTRYF	C	A	S	S	L	G												T	T	R	Y	F	CASSLGTTRYF
191	LEM(1)-TRB144	CASSLIPGQGAFDNQPQHF	C	A	S	S	L	I	P	G	Q	G				A	F	D	N	Q	P	Q	H	F	CASSLIPGQGAFDNQPQHF
192	E(1)-TRB1	CASSSGTESYEQYF	C	A	S	S	S	G	T									E	S	Y	E	Q	Y	F	CASSSGTESYEQYF
193	E(1)-TRB5	CSARAPSGSTDTQYF	C	S	A	R	A	P	S	G								S	T	D	T	Q	Y	F	CSARAPSGSTDTQYF
194	E(1)-TRB7	CAISPGTDYSYEQYF	C	A	I	S	P	G	T	D								Y	S	Y	E	Q	Y	F	CAISPGTDYSYEQYF
195	E(1)-TRB15	CASTATDFYNSPLHF	C	A	S	T	A	T	D	F								Y	N	S	P	L	H	F	CASTATDFYNSPLHF
196	E(1)-TRB22	CASSQLRVAVPHRDEQFF	C	A	S	S	Q	L	R	V	A					V	P	H	R	D	E	Q	F	F	CASSQLRVAVPHRDEQFF
197	E(1)-TRB28	CASGAGGAYEQYF	C	A	S	G	A	G	G										A	Y	E	Q	Y	F	CASGAGGAYEQYF
198	E(1)-TRB44	CASSLGVNGPQHF	C	A	S	S	L	G	V										N	G	P	Q	H	F	CASSLGVNGPQHF
199	E(1)-TRB48	CASGAGGAYEQYF	C	A	S	G	A	G	G										A	Y	E	Q	Y	F	CASGAGGAYEQYF
200	E(1)-TRB50	CASSSQAGGPGEQYF	C	A	S	S	S	Q	A	G								G	P	G	E	Q	Y	F	CASSSQAGGPGEQYF
201	E(1)-TRB51	CASTATDFYNSPLHF	C	A	S	T	A	T	D	F								Y	N	S	P	L	H	F	CASTATDFYNSPLHF
202	E(1)-TRB53	CASSLIGGIYNEQFF	C	A	S	S	L	I	G	G								I	Y	N	E	Q	F	F	CASSLIGGIYNEQFF
203	E(1)-TRB55	CASSDGAPGEADGYTF	C	A	S	S	D	G	A	P							G	E	A	D	G	Y	T	F	CASSDGAPGEADGYTF
204	E(1)-TRB60	CASSDQGKDTQYF	C	A	S	S	D	Q	G										K	D	T	Q	Y	F	CASSDQGKDTQYF
205	E(1)-TRB78	CSVEAGGPGELFF	C	S	V	E	A	G	G										P	G	E	L	F	F	CSVEAGGPGELFF
207	E(1)-TRB94	CASNPVISYNSPLHF	C	A	S	N	P	V	I	S								Y	N	S	P	L	H	F	CASNPVISYNSPLHF
208	E(1)-TRB96	CASTATDFYNSPLHF	C	A	S	T	A	T	D	F								Y	N	S	P	L	H	F	CASTATDFYNSPLHF
209	E(1)-TRB99	CASRTTDRGWNYGYTF	C	A	S	R	T	T	D	R							G	W	N	Y	G	Y	T	F	CASRTTDRGWNYGYTF
210	E(1)-TRB105	CASSLLDQTYEQYF	C	A	S	S	L	L	D									Q	T	Y	E	Q	Y	F	CASSLLDQTYEQYF
211	E(1)-TRB107	CASSHFDRLPNYGYTF	C	A	S	S	H	F	D	R							L	P	N	Y	G	Y	T	F	CASSHFDRLPNYGYTF
212	E(1)-TRB111	CASSLGLRYEQYF	C	A	S	S	L	G	L										R	Y	E	Q	Y	F	CASSLGLRYEQYF
213	E(1)-TRB114	CASSTGTTSPAFF	C	A	S	S	T	G	T										T	S	P	A	F	F	CASSTGTTSPAFF
214	E(1)-TRB117	CASTRRLYEETQYF	C	A	S	T	R	R	L									Y	E	E	T	Q	Y	F	CASTRRLYEETQYF
215	E(1)-TRB126	CASTATDFYNSPLHF	C	A	S	T	A	T	D	F								Y	N	S	P	L	H	F	CASTATDFYNSPLHF
216	E(1)-TRB126	CASTATDFYNSPLHF	C	A	S	T	A	T	D	F								Y	N	S	P	L	H	F	CASTATDFYNSPLHF
217	E(1)-TRB129	CASSLLGRYNEQFF	C	A	S	S	L	L	G									R	Y	N	E	Q	F	F	CASSLLGRYNEQFF
218	E(1)-TRB130	CASSLASSGELFF	C	A	S	S	L	A	S										S	G	E	L	F	F	CASSLASSGELFF
219	E(1)-TRB139	CATSREGDTQYF	C	A	T	S	R	E											G	D	T	Q	Y	F	CATSREGDTQYF
220	E(1)-TRB153	CASSSVPGNTIYF	C	A	S	S	S	V	P										G	N	T	I	Y	F	CASSSVPGNTIYF
221	N(2)-TRB5-2	CASSKPGGGQPQHF	C	A	S	S	K	P	G									G	G	Q	P	Q	H	F	CASSKPGGGQPQHF
222	N(2)-TRB12	CASSFRGDNEQFF	C	A	S	S	F	R	G										D	N	E	Q	F	F	CASSFRGDNEQFF
223	N(2)-TRB13	CASRGRRLLSEQYF	C	A	S	R	G	R	R									L	L	S	E	Q	Y	F	CASRGRRLLSEQYF
224	N(2)-TRB14	CASSLTPLDTQYF	C	A	S	S	L	T	P										L	D	T	Q	Y	F	CASSLTPLDTQYF
225	N(2)-TRB18	CASSLDRTGVTEAFF	C	A	S	S	L	D	R	T								G	V	T	E	A	F	F	CASSLDRTGVTEAFF
226	N(2)-TRB19	CASSLQGNAYNEQFF	C	A	S	S	L	Q	G	N								A	Y	N	E	Q	F	F	CASSLQGNAYNEQFF
227	N(2)-TRB21	CSARMAYYGAKVLTF	C	S	A	R	M	A	Y	Y								G	A	K	V	L	T	F	CSARMAYYGAKVLTF
228	N(2)-TRB22	CASSDLGDRGRNEQFF	C	A	S	S	D	L	G	D							R	G	R	N	E	Q	F	F	CASSDLGDRGRNEQFF
229	N(2)-TRB27	CASSYGQGGYEQYF	C	A	S	S	Y	G	Q									G	G	Y	E	Q	Y	F	CASSYGQGGYEQYF
230	N(2)-TRB35-2	CASLPDLSGNTIYF	C	A	S	L	P	D	L									S	G	N	T	I	Y	F	CASLPDLSGNTIYF
231	N(2)-TRB40	CASSLEGKLFF	C	A	S	S	L	E												G	K	L	F	F	CASSLEGKLFF
232	N(2)-TRB44	CASSLTSADYEQYF	C	A	S	S	L	T	S									A	D	Y	E	Q	Y	F	CASSLTSADYEQYF
233	N(2)-TRB48	CASNSGLLTDF	C	A	S	N	S	G												L	L	T	D	F	CASNSGLLTDF
234	N(2)-TRB50	CATPKGRGRSYEQYF	C	A	T	P	K	G	R	G								R	S	Y	E	Q	Y	F	CATPKGRGRSYEQYF
235	N(2)-TRB54	CASSASRDPRGSGNTIYF	C	A	S	S	A	S	R	D	P					R	G	S	G	N	T	I	Y	F	CASSASRDPRGSGNTIYF
236	N(2)-TRB57	CASSRGEFPNEKLFF	C	A	S	S	R	G	E	F								P	N	E	K	L	F	F	CASSRGEFPNEKLFF
237	N(2)-TRB60	CASSWIGGSGNEQFF	C	A	S	S	W	I	G	G								S	G	N	E	Q	F	F	CASSWIGGSGNEQFF
238	N(2)-TRB84	CASTMQGWTEAFF	C	A	S	T	M	Q	G										W	T	E	A	F	F	CASTMQGWTEAFF
239	N(2)-TRB91	CASSHPWGISTDTQYF	C	A	S	S	H	P	W	G							I	S	T	D	T	Q	Y	F	CASSHPWGISTDTQYF
240	N(2)-TRB99	CASSLVGTNEQYF	C	A	S	S	L	V	G										T	N	E	Q	Y	F	CASSLVGTNEQYF
241	N(2)-TRB100	CASSLRGGRAANTGELFF	C	A	S	S	L	R	G	G	R					A	A	N	T	G	E	L	F	F	CASSLRGGRAANTGELFF
242	N(2)-TRB103	CASSLRGADGYTF	C	A	S	S	L	R	G										A	D	G	Y	T	F	CASSLRGADGYTF
243	N(2)-TRB109	CASSYSGGREFF	C	A	S	S	Y	S											G	G	R	E	F	F	CASSYSGGREFF
244	N(2)-TRB110	CASAPQGAGYGYTF	C	A	S	A	P	Q	G									A	G	Y	G	Y	T	F	CASAPQGAGYGYTF
245	N(2)-TRB124	CASSLGQGRSTDTQYF	C	A	S	S	L	G	Q	G							R	S	T	D	T	Q	Y	F	CASSLGQGRSTDTQYF
246	N(2)-TRB126	CASSSDSSYNEQFF	C	A	S	S	S	D	S									S	Y	N	E	Q	F	F	CASSSDSSYNEQFF
247	N(2)-TRB127	CAWGTTAELPLHF	C	A	W	G	T	T	A										E	L	P	L	H	F	CAWGTTAELPLHF
248	N(2)-TRB132	CSVVGSSEQYF	C	S	V	V	G	S												S	E	Q	Y	F	CSVVGSSEQYF
249	N(2)-TRB139	CASSLTSSYEQHF	C	A	S	S	L	T	S										S	Y	E	Q	H	F	CASSLTSSYEQHF
250	N(2)-TRB144	CASSAGSGRSYEQYF	C	A	S	S	A	G	S	G								R	S	Y	E	Q	Y	F	CASSAGSGRSYEQYF
251	N(2)-TRB154	CASRSTAYNEQFF	C	A	S	R	S	T	A										Y	N	E	Q	F	F	CASRSTAYNEQFF
252	N(2)-TRB155	CASSPDDSSYNEQFF	C	A	S	S	P	D	D	S								S	Y	N	E	Q	F	F	CASSPDDSSYNEQFF
253	N(2)-TRB156	CASRGGQGSDEQYF	C	A	S	R	G	G	Q									G	S	D	E	Q	Y	F	CASRGGQGSDEQYF
254	N(2)-TRB158	CASSEALLGGQSSYNEQFF	C	A	S	S	E	A	L	L	G	G				Q	S	S	Y	N	E	Q	F	F	CASSEALLGGQSSYNEQFF
255	N(2)-TRB160	CASSSRMNTEAFF	C	A	S	S	S	R	M										N	T	E	A	F	F	CASSSRMNTEAFF
256	N(2)-TRB161	CASSPFGNSYEQYF	C	A	S	S	P	F	G									N	S	Y	E	Q	Y	F	CASSPFGNSYEQYF
257	N(2)-TRB162	CASSFGADEQYF	C	A	S	S	F	G											A	D	E	Q	Y	F	CASSFGADEQYF
258	N(2)-TRB163	CASSLAGPHNEQFF	C	A	S	S	L	A	G									P	H	N	E	Q	F	F	CASSLAGPHNEQFF
259	N(2)-TRB164	CASRWDWNQPQHF	C	A	S	R	W	D	W										N	Q	P	Q	H	F	CASRWDWNQPQHF
260	N(2)-TRB166	CASSHLTSSLEQFF	C	A	S	S	H	L	T									S	S	L	E	Q	F	F	CASSHLTSSLEQFF
261	N(2)-TRB168	CASSSRTENQPQHF	C	A	S	S	S	R	T									E	N	Q	P	Q	H	F	CASSSRTENQPQHF
262	N(2)-TRB171	CASSLGWGSPNEQYF	C	A	S	S	L	G	W	G								S	P	N	E	Q	Y	F	CASSLGWGSPNEQYF
263	N(2)-TRB176	CASSLDRTSGNTIYF	C	A	S	S	L	D	R	T								S	G	N	T	I	Y	F	CASSLDRTSGNTIYF
264	N(2)-TRB179-2	CSSRMTGGVTEALF	C	S	S	R	M	T	G									G	V	T	E	A	L	F	CSSRMTGGVTEALF
265	CM(2)-TRB2	CASSLRTSGTWDEQYF	C	A	S	S	L	R	T	S							G	T	W	D	E	Q	Y	F	CASSLRTSGTWDEQYF
266	CM(2)-TRB7	CSARAPRAGWYEQYF	C	S	A	R	A	P	R	A								G	W	Y	E	Q	Y	F	CSARAPRAGWYEQYF
267	CM(2)-TRB9	CASSDPGLVDNEQFF	C	A	S	S	D	P	G	L								V	D	N	E	Q	F	F	CASSDPGLVDNEQFF
268	CM(2)-TRB10	CSGLNRGASTEAFF	C	S	G	L	N	R	G									A	S	T	E	A	F	F	CSGLNRGASTEAFF
269	CM(2)-TRB11	CSATLAGNVDTQYF	C	S	A	T	L	A	G									N	V	D	T	Q	Y	F	CSATLAGNVDTQYF
270	CM(2)-TRB12	CASRLRVRPDTQYF	C	A	S	R	L	R	V									R	P	D	T	Q	Y	F	CASRLRVRPDTQYF
271	CM(2)-TRB13	CASGKSPGTDTQYF	C	A	S	G	K	S	P									G	T	D	T	Q	Y	F	CASGKSPGTDTQYF
272	CM(2)-TRB20	CASRPGTGGNTEAFF	C	A	S	R	P	G	T	G								G	N	T	E	A	F	F	CASRPGTGGNTEAFF
273	CM(2)-TRB24	CSARDRSGRYGYTF	C	S	A	R	D	R	S									G	R	Y	G	Y	T	F	CSARDRSGRYGYTF
274	CM(2)-TRB25	CASSWTSGGYEQYF	C	A	S	S	W	T	S									G	G	Y	E	Q	Y	F	CASSWTSGGYEQYF
275	CM(2)-TRB26	CASSYNGGGGYTF	C	A	S	S	Y	N	G										G	G	G	Y	T	F	CASSYNGGGGYTF
276	CM(2)-TRB27	CASSSGANSYEQYF	C	A	S	S	S	G	A									N	S	Y	E	Q	Y	F	CASSSGANSYEQYF
277	CM(2)-TRB28	CASSMVVSGNQPQHF	C	A	S	S	M	V	V	S								G	N	Q	P	Q	H	F	CASSMVVSGNQPQHF
278	CM(2)-TRB29	CASSPDSGRAGETQYF	C	A	S	S	P	D	S	G							R	A	G	E	T	Q	Y	F	CASSPDSGRAGETQYF
279	CM(2)-TRB32	CASNSFGGSYNEQFF	C	A	S	N	S	F	G	G								S	Y	N	E	Q	F	F	CASNSFGGSYNEQFF
280	CM(2)-TRB34	CASKRLAGRTGELFF	C	A	S	K	R	L	A	G								R	T	G	E	L	F	F	CASKRLAGRTGELFF
281	CM(2)-TRB39	CASSLEGRNYNSPLHF	C	A	S	S	L	E	G	R							N	Y	N	S	P	L	H	F	CASSLEGRNYNSPLHF
282	CM(2)-TRB44	CASSMSSGSMDTGELFF	C	A	S	S	M	S	S	G	S						M	D	T	G	E	L	F	F	CASSMSSGSMDTGELFF
283	CM(2)-TRB48	CASSSGTSGASYEQYF	C	A	S	S	S	G	T	S							G	A	S	Y	E	Q	Y	F	CASSSGTSGASYEQYF
284	CM(2)-TRB54	CSARDLRKGTGYDEQYF	C	S	A	R	D	L	R	K	G						T	G	Y	D	E	Q	Y	F	CSARDLRKGTGYDEQYF
285	CM(2)-TRB56	CASSLATGKVGNEQFF	C	A	S	S	L	A	T	G							K	V	G	N	E	Q	F	F	CASSLATGKVGNEQFF
286	CM(2)-TRB58	CASRREGYNEQFF	C	A	S	R	R	E	G										Y	N	E	Q	F	F	CASRREGYNEQFF
287	CM(2)-TRB61	CASRSGTSGRTKNIQYF	C	A	S	R	S	G	T	S	G						R	T	K	N	I	Q	Y	F	CASRSGTSGRTKNIQYF
288	CM(2)-TRB62	CASSRGLSITDTQYF	C	A	S	S	R	G	L	S								I	T	D	T	Q	Y	F	CASSRGLSITDTQYF
289	CM(2)-TRB70	CASWRSGKYQETQYF	C	A	S	W	R	S	G	K								Y	Q	E	T	Q	Y	F	CASWRSGKYQETQYF
290	CM(2)-TRB91	CASSPLDGRGDEQYF	C	A	S	S	P	L	D	G								R	G	D	E	Q	Y	F	CASSPLDGRGDEQYF
291	CM(2)-TRB99	CASSHAGTQYF	C	A	S	S	H	A												G	T	Q	Y	F	CASSHAGTQYF
292	CM(2)-TRB100	CASKPGTASNQPQHF	C	A	S	K	P	G	T	A								S	N	Q	P	Q	H	F	CASKPGTASNQPQHF
293	CM(2)-TRB106	CASSQVGGLNTGELFF	C	A	S	S	Q	V	G	G							L	N	T	G	E	L	F	F	CASSQVGGLNTGELFF
294	CM(2)-TRB109	CASSGYVRGSYNEQFF	C	A	S	S	G	Y	V	R							G	S	Y	N	E	Q	F	F	CASSGYVRGSYNEQFF
295	CM(2)-TRB111	CASSETSGSFQSYEQYF	C	A	S	S	E	T	S	G	S						F	Q	S	Y	E	Q	Y	F	CASSETSGSFQSYEQYF
296	CM(2)-TRB112-2	CASTIRASGRAGETQYF	C	A	S	T	I	R	A	S	G						R	A	G	E	T	Q	Y	F	CASTIRASGRAGETQYF
297	CM(2)-TRB113	CASSSRTGGNEQFF	C	A	S	S	S	R	T									G	G	N	E	Q	F	F	CASSSRTGGNEQFF
298	CM(2)-TRB115	CSARDFARDTNYNEQFF	C	S	A	R	D	F	A	R	D						T	N	Y	N	E	Q	F	F	CSARDFARDTNYNEQFF
299	CM(2)-TRB119	CSAMDSYEQYF	C	S	A	M	D	S												Y	E	Q	Y	F	CSAMDSYEQYF
300	CM(2)-TRB125	CASSYSGLETQYF	C	A	S	S	Y	S	G										L	E	T	Q	Y	F	CASSYSGLETQYF
301	CM(2)-TRB128	CASSPLPPGPGKTQYF	C	A	S	S	P	L	P	P							G	P	G	K	T	Q	Y	F	CASSPLPPGPGKTQYF
302	CM(2)-TRB131	CASIATSGANVLTF	C	A	S	I	A	T	S									G	A	N	V	L	T	F	CASIATSGANVLTF
303	CM(2)-TRB137	CASSIGILGQAEDTQYF	C	A	S	S	I	G	I	L	G						Q	A	E	D	T	Q	Y	F	CASSIGILGQAEDTQYF
304	CM(2)-TRB145	CSARAETGQDTQYF	C	S	A	R	A	E	T									G	Q	D	T	Q	Y	F	CSARAETGQDTQYF
305	CM(2)-TRB150	CASSDVGTSIGGYTF	C	A	S	S	D	V	G	T								S	I	G	G	Y	T	F	CASSDVGTSIGGYTF
306	CM(2)-TRB152	CASSLATGKVGNEQFF	C	A	S	S	L	A	T	G							K	V	G	N	E	Q	F	F	CASSLATGKVGNEQFF
307	CM(2)-TRB156	CASSFSTCSANYGYTF	C	A	S	S	F	S	T	C							S	A	N	Y	G	Y	T	F	CASSFSTCSANYGYTF
308	CM(2)-TRB161	CAISETGNQPQHF	C	A	I	S	E	T	G										N	Q	P	Q	H	F	CAISETGNQPQHF
309	CM(2)-TRB168	CASSFTWAAGDEQYF	C	A	S	S	F	T	W	A								A	G	D	E	Q	Y	F	CASSFTWAAGDEQYF
310	EEM(2)-TRB10	CSVDLPDSGNEQFF	C	S	V	D	L	P	D									S	G	N	E	Q	F	F	CSVDLPDSGNEQFF
311	EEM(2)-TRB13	CASSLVFGFGSSSYNEQFF	C	A	S	S	L	V	F	G	F	G				S	S	S	Y	N	E	Q	F	F	CASSLVFGFGSSSYNEQFF
312	EEM(2)-TRB25	CASSLAAREISYEQYF	C	A	S	S	L	A	A	R							E	I	S	Y	E	Q	Y	F	CASSLAAREISYEQYF
313	EEM(2)-TRB27	CASSLSLGGSTDTQYF	C	A	S	S	L	S	L	G							G	S	T	D	T	Q	Y	F	CASSLSLGGSTDTQYF
314	EEM(2)-TRB29	CASSRAGLMNTEAFF	C	A	S	S	R	A	G	L								M	N	T	E	A	F	F	CASSRAGLMNTEAFF
315	EEM(2)-TRB37	CASSHGLTGRYYEQYF	C	A	S	S	H	G	L	T							G	R	Y	Y	E	Q	Y	F	CASSHGLTGRYYEQYF
316	EEM(2)-TRB66	CASSLVDTEAFF	C	A	S	S	L	V											D	T	E	A	F	F	CASSLVDTEAFF
317	EEM(2)-TRB92	CASSLRGENTEAFF	C	A	S	S	L	R	G									E	N	T	E	A	F	F	CASSLRGENTEAFF
318	EEM(2)-TRB117	CASSQPGQGAETQYF	C	A	S	S	Q	P	G	Q								G	A	E	T	Q	Y	F	CASSQPGQGAETQYF
319	EEM(2)-TRB118	CASSPTSGSHKNEQFF	C	A	S	S	P	T	S	G							S	H	K	N	E	Q	F	F	CASSPTSGSHKNEQFF
320	EEM(2)-TRB140	CASSYRTQGLNTEAFF	C	A	S	S	Y	R	T	Q							G	L	N	T	E	A	F	F	CASSYRTQGLNTEAFF
321	EEM(2)-TRB196	CASSLASGQETQYF	C	A	S	S	L	A	S									G	Q	E	T	Q	Y	F	CASSLASGQETQYF
322	EEM(2)-TRB201	CASSQEFGRASVSSYNEQFF	C	A	S	S	Q	E	F	G	R	A			S	V	S	S	Y	N	E	Q	F	F	CASSQEFGRASVSSYNEQFF
323	EEM(2)-TRB213	CATSDLSINQPQHF	C	A	T	S	D	L	S									I	N	Q	P	Q	H	F	CATSDLSINQPQHF
324	EEM(2)-TRB282	CSARVREFEQFF	C	S	A	R	V	R											E	F	E	Q	F	F	CSARVREFEQFF
325	EEM(2)-TRB303	CASSLTAYNQPQHF	C	A	S	S	L	T	A									Y	N	Q	P	Q	H	F	CASSLTAYNQPQHF
326	EEM(2)-TRB336	CASSLNRAQETQYF	C	A	S	S	L	N	R									A	Q	E	T	Q	Y	F	CASSLNRAQETQYF
327	EEM(2)-TRB342	CASSPGYRLGTEAFF	C	A	S	S	P	G	Y	R								L	G	T	E	A	F	F	CASSPGYRLGTEAFF
328	EEM(2)-TRB351	CASSPPTAVNTEAFF	C	A	S	S	P	P	T	A								V	N	T	E	A	F	F	CASSPPTAVNTEAFF
329	EEM(2)-TRB356	CASSEKRWEVNQPQHF	C	A	S	S	E	K	R	W							E	V	N	Q	P	Q	H	F	CASSEKRWEVNQPQHF
330	EEM(2)-TRB384	CASSSSSGRAVYEQYF	C	A	S	S	S	S	S	G							R	A	V	Y	E	Q	Y	F	CASSSSSGRAVYEQYF
331	LEM(2)-TRB1	CASSAGTLAYEQYF	C	A	S	S	A	G	T									L	A	Y	E	Q	Y	F	CASSAGTLAYEQYF
332	LEM(2)-TRB2-2	CASSQLRDGSYEQYF	C	A	S	S	Q	L	R	D								G	S	Y	E	Q	Y	F	CASSQLRDGSYEQYF
333	LEM(2)-TRB4	CASSLVPESPLHF	C	A	S	S	L	V	P										E	S	P	L	H	F	CASSLVPESPLHF
334	LEM(2)-TRB11-2	CASSFSRSSYEQYF	C	A	S	S	F	S	R									S	S	Y	E	Q	Y	F	CASSFSRSSYEQYF
335	LEM(2)-TRB15	CASSPWVGDRIQYF	C	A	S	S	P	W	V									G	D	R	I	Q	Y	F	CASSPWVGDRIQYF
336	LEM(2)-TRB16	CAISETGNQPQHF	C	A	I	S	E	T	G										N	Q	P	Q	H	F	CAISETGNQPQHF
337	LEM(2)-TRB21	CASSLASGPYEQYF	C	A	S	S	L	A	S									G	P	Y	E	Q	Y	F	CASSLASGPYEQYF
338	LEM(2)-TRB24	CASSLGGQMNTEAFF	C	A	S	S	L	G	G	Q								M	N	T	E	A	F	F	CASSLGGQMNTEAFF
339	LEM(2)-TRB25	CASSLKLAGANEQFF	C	A	S	S	L	K	L	A								G	A	N	E	Q	F	F	CASSLKLAGANEQFF
340	LEM(2)-TRB26	CASSYSKQLITDTQYF	C	A	S	S	Y	S	K	Q							L	I	T	D	T	Q	Y	F	CASSYSKQLITDTQYF
341	LEM(2)-TRB27	CASSLEGLAGPNNEQFF	C	A	S	S	L	E	G	L	A						G	P	N	N	E	Q	F	F	CASSLEGLAGPNNEQFF
342	LEM(2)-TRB29	CATSETSGSLTDTQYF	C	A	T	S	E	T	S	G							S	L	T	D	T	Q	Y	F	CATSETSGSLTDTQYF
343	LEM(2)-TRB32	CASSLRSPGLPRETQYF	C	A	S	S	L	R	S	P	G						L	P	R	E	T	Q	Y	F	CASSLRSPGLPRETQYF
344	LEM(2)-TRB44	CASNKEEGTKNTGELFF	C	A	S	N	K	E	E	G	T						K	N	T	G	E	L	F	F	CASNKEEGTKNTGELFF
345	LEM(2)-TRB51	CSARSPGDPTSGSNYEQYF	C	S	A	R	S	P	G	D	P	T				S	G	S	N	Y	E	Q	Y	F	CSARSPGDPTSGSNYEQYF
346	LEM(2)-TRB52	CASTGQGGSYTF	C	A	S	T	G	Q											G	G	S	Y	T	F	CASTGQGGSYTF
347	LEM(2)-TRB53	CASSHTVFYGYTF	C	A	S	S	H	T	V										F	Y	G	Y	T	F	CASSHTVFYGYTF
[truncated: 430 more rows]

[truncated: 3 more sheets: Table S4, Table S4(beta), Table S5]
